# Supplementary material for: Properties, Origin, and Consistency of Truncated Proteoforms Across Top-Down Proteomic Studies
Source: Mol Cell Proteomics. 2025 Nov 12;24(12):101465. doi: 10.1016/j.mcpro.2025.101465 (PMC12753228; doi:10.1016/j.mcpro.2025.101465)
Supplement: Supplemental Table S2 [file mmc3.xlsx]

## Sheet: Table_S3_Contents
Content
Table S3	Normalized frequencies of truncated peptide bonds relative to their occurrence in the datasets. The number of truncation events between two amino acid residues (see Figure 2) was divided by the number of corresponding peptide bonds identified in the dataset, and the logarithm was calculated.
Sheet 1 “X|Xprime”	Normalized frequencies of all truncations (including both truncated proteoform N- and C-termini)
Sheet 2 “XN|XNprime”	Normalized frequencies of truncations at the proteoform N-terminus
Sheet 3 “XC|XCprime”	Normalized frequencies of truncations at the proteoform C-terminus

## Sheet: Table_S3_X|Xprime
	DS-01	DS-02	DS-03	DS-04	DS-05	DS-06	DS-07	DS-08	DS-09	DS-10	DS-11	DS-12	DS-13	DS-14	DS-15	DS-16	DS-17	DS-18	DS-19	DS-20	DS-21	DS-22	DS-23	DS-24	DS-25	DS-26	DS-27	DS-28	DS-29	DS-30	DS-31	DS-32	DS-33	DS-34	DS-35	DS-36	DS-37	DS-38	DS-39	DS-40	DS-41	DS-42	DS-43	DS-44	DS-45	DS-46	DS-47	DS-48	DS-49
AA	0.217416	0.365195	-1.6456	0.399099	0.711573	0.0272685	1.42152	-0.179525	1.0953	-1.16178		-0.584098	-0.4091	-0.322866	0.429368	-0.254418	0.411798		0.50458	0.191579	-0.596038	0.189661	-1.67188	-0.748625	-0.24017	-0.108074	0.216619	0.893722	-0.0708882	0.955739	1.30347	1.40292	0.376024	0.66806	-0.175791	2.75533	1.47986	1.23585	0.727148	1.09844	1.41603	1.19632	1.9814	1.35524	2.26562	2.42978	0.224257	0.336527	1.50457
AC	0.0588951		-0.572747		0.926426			1.53262	0.789957	1.53122		-0.601258	-0.243298		-0.00526253	0.138607			1.43231	1.08351							0.573005		2.43123	0.705107		-0.377315		1.17043		0.403296					0.465984	0.810399	1.67655			3.01621	1.13909		-0.321579
AD	0.940268	1.18254	-1.50206	0.466777	0.538729	-0.442735	1.01028	-1.45566	-1.10534	-0.274111		0.289136	0.200032	-0.433105	0.656371	-0.349587	3.08803	0.918237	0.244462	-0.423404	-0.0486174	1.25762	-1.78409		-0.366712	-0.86031	0.278903		-0.298799	-1.7998	-1.57347	0.766278	0.28564	-0.0263751	-0.349455	0.840371	0.597291	-0.11441	-0.534572	0.532047	0.380315	-0.205352	0.257212	0.32108	0.767205	1.60451	0.289774	1.10752	0.460696
AE	-0.0552856	0.2755	-1.36919	-0.454447	-0.161142	-0.35066	0.412551	-0.742552	0.0850606	0.673541		-0.203325	-0.0833982	-0.130837	0.480687	-0.656943	0.902664		-0.860903	-0.795057	0.289165	-0.0673402	-0.976803		-1.83929	-0.603124	0.438961	-0.344129		-0.415978	-0.957578	1.24483	-0.588671	-1.09949	0.398297	0.385292	-0.134752	-1.75412	-0.651641	-0.429062	0.0775348	0.376691	1.318	-2.70799	1.43894	1.31057	-0.147135	-1.13718	-0.449358
AF	-0.159705	1.47461	-1.53303	0.383411	0.231696			-0.0100595		-0.656858		-0.314964	0.127799	0.0858778	-0.176926	0.138607			0.0994116	-0.0142734	-0.359984		4.32515			2.11916	-0.82955	-0.626992	1.36079	1.00666	1.02082	0.185071	-1.2764	0.544421		0.172392	0.509811		2.14018	0.0929204	1.36718	-1.19007	-0.287061	1.55101			0.560118	0.893351	0.794275
AG	0.424538	-1.16444	-1.55158	0.945958	0.404715	-0.631977	0.320426	-0.968513	-1.12803	1.6937		-0.103736	-0.352693	-0.283738	0.295241	-1.40439		-0.375163	-0.397543	-0.287207	-0.366128		-2.08484		-0.635318	0.946057	-0.278966	0.335375	0.450229	0.172698	0.899463	-0.263621	0.0825798	0.464248		0.231902	0.277432	-0.426611	-0.845236	-0.0929517	-0.0807345	-0.765621	-0.35979	0.782956		-0.731675	0.745663	0.21416	0.0199488
AH	0.50336	-0.429529	-0.755284	0.623465	0.209782	0.720416		-1.37415	-0.752564	-0.863693		0.644369	-0.239785	0.448836		-0.627372			0.071027	-0.02733	-1.51623		-1.89918		0.791799	-0.0265812	-0.243375	1.11037		0.739793	0.871292		1.2301	0.693953		1.06901	1.20296	1.49267	0.26465		1.15141	1.48962	2.38408	2.45174		1.96443	1.20997		1.67428
AI	-0.0482772		-1.79947	1.32199	-0.870561	0.492838	0.813803	-0.01616	0.237117	1.78019		-0.536719	0.177136	-0.532902	0.361199	-1.16242		1.13335	-0.185101	-0.290475	0.669636	-0.875278	-2.03479		0.299322		-1.09841	0.5096		0.0119603	-1.31351	2.63924	-1.89132	-0.246348		-0.195902	-0.759022	0.435794	-0.253293		0.444511	-1.22315	-0.998462	-0.0391202			0.15707	0.26044	-0.363426
AK	0.512996	0.195457	-1.2876	0.509768	-0.0725883			-0.0834642	-0.569309	0.431742		-1.47019	-0.383777	-2.08052	-0.653514	0.359174	0.0391921		0.10828	0.0718591	0.595923	-0.0825882	0.663888	0.40138	-0.360881	0.816613	-0.486605	-0.738544	-0.969967	-0.202534	0.35609	-0.0169881	-0.252198	-1.12211	-0.389233	0.22307	-0.236535	1.44996	0.116081	-0.119433	0.0436085	-0.601398	-0.0270628	1.6082	2.21536	0.631777	0.120817		0.455261
AL	-0.596159	-1.14088	-1.43289	0.221884	-0.123814	1.1512		-0.103912	-0.716945	-1.96744		-0.22959	-0.10581	0.545747	-0.327919	-0.163826			-0.337345	-0.521951	-0.465083	-0.339538	-0.22134		-0.412174	-1.14697	-0.288247	0.429061		0.151571	0.171225	0.221752	0.437071	0.0813864	-0.00102722	-0.251705	-0.768638	0.886317	0.966113		1.10537	-1.51361	-1.50929	0.898878		0.503113	0.234204	-1.0395	0.225856
AM	0.706717		-1.02152	0.815133	1.11739	0.0727309		0.250615	-0.671614			-1.06898	-0.0177801	-0.192061	-0.216226	-0.930735			0.761631	-0.231277	0.035643	-0.361404	-1.60456		0.697611		1.2392	1.43399		0.0907412	0.604664	3.00137		0.0599825		0.0961966	-0.57496	0.857789	0.0226379		0.975519	-0.739348		0.936511			0.921228	0.885916	0.350806
AN	0.57678		-2.28477	-0.920296	1.0735	0.575834		-1.24822	-0.815838	-1.41408		-0.702234	-0.102094		-0.170383	-0.802376			0.0522805	-0.784426	0.254948	1.17565	0.158442		-0.229853	0.0725097	0.364171	0.899065		-0.545055	0.194482	0.869177	-0.279911	0.103258		-0.384573	0.616318	0.0981517	0.295947	-0.980999	-0.175462	-1.45989	0.131649	0.200914		0.0790245	0.147515	-0.375627	0.296379
AP	-1.17029	-1.74971	-1.49804	-2.16927	-0.144674		0.642048	-1.1841	0.685012			-1.12327	-0.166763	-1.08085	1.05622	-0.773401		-0.0172233	-0.0951232	-0.64993	-0.58844	0.856663	-0.597707	0.874773	-0.858757		-0.914543		0.477415			-1.00756		-2.91194	0.202461	-0.339073				-1.54773	-0.624846	-0.7236		-2.19443	1.66633		-1.37179	0.688618	-1.54082
AQ	-0.137316	-0.039043	-1.12689	0.474244	-0.065823			-0.585138	-0.446571			-1.19692	-0.432329	-0.559785	-0.195328	-0.452261			-0.196151	-0.611378	0.518881		0.0844561		-1.05986	1.77058	-1.0014	-0.782029	1.53175	0.599334	-1.15283	1.51344	-0.0247001	-0.314057		1.27314	-1.02473	-0.387806	0.0691876	-0.128596	-0.355229	-0.62676	0.823197	1.22468	0.169368	1.32764	-0.386676	0.643696	0.487979
AR	0.863335	1.50695	-1.02889	1.00594	0.737025	-0.483557	1.31417	0.539343	-0.388978	1.18286		-0.292185	0.168725	-0.525243	1.11621	-0.00865158			0.0568385	0.844095	2.06509		-0.319719	1.56155	-0.269073	-0.344463	0.148212	-0.930082	2.04446	-0.289826	0.150746	1.08794	0.712159	-0.150594		-0.935307	-0.157225		-1.37296	0.212611	0.141208	-0.616343	-1.05619	0.903414			-0.043601		-0.123753
AS	1.33821		-0.654719	1.27723	1.2419	1.74207	0.652727	0.434192	0.289365	-0.167052		0.116076	0.0897563	-0.0985171	0.15105	0.937115		-0.0904267	0.89242	0.768361	0.035275	-0.400698	-1.05176	0.58789	0.451805	0.447203	0.359746	1.07569	1.09842	1.33372	2.32991	1.0239	0.616572	0.564293	-0.389233	-0.30426	0.732096	0.0413182	-0.389038	-1.29642	0.302739	-0.105892	0.318782	1.21489		0.815364	1.05799	0.0254774	0.566166
AT	0.620379		-1.30648	0.124807	0.620559	0.441102		0.39337	0.0672507	-0.259762		-0.378114	-0.0974963	-0.850116	-0.126239	0.870975			0.746806	-0.27142	-1.08939	0.459837	0.521056		-0.96861	0.218017	-0.639131	-0.104714	-0.309609	2.20733	2.077	1.03857	0.0895251	1.05795	-0.100622	0.173457	0.107788	-0.528506	-0.698161	-0.147951	-1.05093	-1.0778	-0.328304	0.225941	1.44745	0.436294	0.437213	-1.1445	-0.262609
AV	0.107404	-2.10104	-1.24241	0.404265	0.00648195	-0.271463		0.198929	-0.986535	1.90031		-0.745539	-0.0313521	-0.127369	-0.0998057	0.0262202	0.00459633		0.532265	-0.0972933	-0.228871	-0.376556	-0.121841		0.742656	-0.260982	0.0366072	-1.31391	0.594214	0.804128	-0.00533309	0.0538627	0.389844	-0.50889	-0.0432445	-0.463402	0.00415352	-0.235253	0.138087	-1.08948	0.0436085	-1.26054	0.00589765	0.698754	0.159889	0.347715	0.863943	-0.502434	0.415601
AW	-0.75403			-0.315815	-0.509865	2.32985		-0.817225					-0.858813		-0.971867					-0.616567												-1.16916		1.61226		-1.60408		0.152219	1.60442					1.58521			0.587026		1.41669
AY	-1.21071	-0.267473	-0.168115	0.530272	-0.147765	2.22449		0.514276	-0.711288	0.384595		-0.415359	0.0262569	1.10812	-0.0129749	-0.50274			0.169309	0.144022	0.773115		2.30721	1.14034			0.308122		1.00411	1.29062	0.899463	0.786364	-0.959155	-0.135326		0.9705	-0.309105	2.34944	2.27757	-0.463205	1.44768	0.330514	0.535116	1.82704	1.90556	0.630874	0.733629	0.497049	0.87813
CA	0.457472		-1.76323	0.472643	1.83724		2.23493	0.730912		1.07774		0.699514	0.318044	0.130713	0.629959	1.24204	2.04125		1.75076	0.916178	-1.00095	0.902876	-0.677065				1.45836	0.604265		-0.0324915		1.26445		0.718444		1.32803	1.07719					-0.212186					0.276871	2.79546
CC	1.75881		-2.2299		1.39577			0.0969126	3.4851	4.2558			-0.416431		1.88391	1.34901			2.09482	0.733599		3.00972	-1.68372					3.76127								1.32348						0.764729
CD	0.754921		-1.03522	0.556024	0.514835			0.95744		0.759289		0.497354	1.44873		0.331963	0.445707			0.853447	0.764169							0.982577	1.45868		0.362163				3.24987		0.0707122						0.288883					1.88631
CE	-0.641326		-1.97422	1.15254	-0.0998234			0.184511	1.20272			0.0118466	0.209777	0.402647	0.617712	1.84914			-0.200849	-0.464226	-0.639155		-0.731873			1.1105	-0.00746929					1.04017		1.5069	1.45104	-0.468284	2.64218		0.824266			-0.163984	1.10981				0.445947	2.71542
CF	0.5765		-1.47374	1.44023	-0.433014			1.43084	1.55783			-0.147784	0.655614	0.179503	1.30366	0.553734			1.01359	0.920663					2.29588		0.833731																3.1682
CG	2.04885	2.3146	-0.32549	-0.333833	1.82678			0.70801		-0.506378		-0.0381639	0.358042	0.906552	0.0224242	0.863007			0.806853	0.0882422	0.58206		-2.61373									0.432786		1.61226		-1.29591		0.403533	0.0902966		-0.436255	-0.319897	0.427363				0.751329		0.601143
CH	2.55887				1.20798			-0.141173		3.27497			-0.747393						2.60811	0.934807						2.62195	0.314431
CI	1.21492		-1.80387		-0.0836381			0.569069	-0.0885378			-0.580205	0.346396	0.467185	0.871337				1.66214	-0.56832	1.0095					1.14035	1.55931	2.15183		0.158564				2.08672	1.16336	0.992701				0.607819		0.541585					1.03901		0.816254
CK	1.62617		-1.55077	0.45284	0.795791	2.44764		0.272803				0.20189	-0.346339		0.971182	1.06595			0.913511	-0.659127	1.73655					1.64113	0.548712	1.05322		0.428854		1.7316				-0.878787	0.865014	1.72827				-0.151562					0.276871
CL	1.18946		-1.49253		-0.186261		2.23493	1.66186	0.0266052	0.729436		-0.719041	-0.083449		0.41634	0.073468			0.587296	0.778043	0.478875	0.889453				1.15562	-0.144435	1.19632		1.71671		0.22468		-0.233565								0.675117					1.03901
CM	1.86875		-1.12747		-0.536894			3.24322				1.12988	1.38305	1.97126		1.31726			2.6289	0.418866					3.39449	4.63686	1.68815							2.42319		0.688824		1.55094											3.2242
CN	1.99243		0.324692	2.16546	2.10662								0.0943947	1.09579					0.680889			0.331743	-2.87897				0.802315					-1.0324		1.17043									2.47506				1.37548		0.944087
CP	-0.275436		-1.59157		0.858329			0.664626	0.676628	-1.07208		-0.621877	-0.23257		1.54064	0.497115			0.98123	-0.0481566	1.63811						0.899689							0.919115		-0.362503	1.56801					-1.31471	1.27108		2.74389		-0.678641		-0.609261
CQ	2.19809		-2.4173		1.48638			0.833002	1.70625				0.177916		2.45892				1.73096	1.99456		0.965614	0.999903			1.20287	0.184069					0.194827					2.19415
CR	1.82476		-0.143822		1.0431			1.41807	0.830779	1.61674		-0.164044	-0.408709	0.0543399	0.376475	1.70109			1.85905	1.63835	0.459457		-0.95768				0.922678	2.05652		3.57301		-0.327694		0.631433		0.705019	0.653705			1.43159							1.57801
CS	2.54053		-1.16875	-0.451616	1.67159			0.0862173		0.494596		0.149048	0.570083	0.918113	0.618181	0.757646			1.89578	0.453058	1.11486	2.1046			4.4931		0.597902	1.68182				1.54266		1.63473	2.42604	-0.010329			1.11195			1.21004	0.655897				1.59863		1.3051
CT	1.98337		-1.07906		1.51593			0.147137	0.729974			0.734264	0.105676	1.53301	0.675532	0.0825178			1.56665	0.56455	0.560553		-1.9873									0.319991		-0.233565		1.31477						-0.589817					1.03901
CV	0.902293		-2.1705	0.165158	0.910263			1.54514	0.440581	-0.996477		1.13832	-0.315942	0.636261	0.487522	-1.01609			1.34683	0.589017	0.324725	0.55298					0.449772			-0.155094		-0.641911		0.631433		-0.441411						0.401823	1.55877				-0.213752
CW								-0.354095				1.5652	1.69426								1.66986																					2.43871
CY	1.94917		-0.686909		0.620559			1.08855	1.24767				-0.252403			-0.279597			-0.161003	0.969593	0.673031						1.40673			1.71671									3.30917								3.67807		1.39607
DA	-0.144367		-1.00122	-1.32576	1.63001		1.00372	0.355969	-0.897115	-1.1287		1.52489	0.941449	1.07517	-0.73211	-1.87501			-0.0171681	0.329485	0.666053	0.347128	-0.404343			0.615084	1.76185			-1.16202	0.0727847	0.561688	-0.510086	-1.67614		-0.549149	1.38322	-1.40137		-1.4843	-1.18595	0.414324	1.39428	-3.583		1.09125	0.281644	1.23356	-0.0390119
DC	1.03389		-1.29175		1.36518			3.02502	0.168403	2.38399		2.77677	2.21221	2.71261	0.449417	0.0467997			2.45396	3.08846	2.80126	0.729604				1.89602	0.771856			1.74846		0.585694					3.49529					0.0952983	2.20312			3.05622	0.707654		1.57839
DD	-0.557157		-1.49937	-1.91271	0.977234	-0.897872		-1.12702		-0.0254886		0.302492	0.384084	-0.247941	-0.497679	-1.77662			-1.5058	-0.307202	-0.0290048	-0.137783	-0.862066			-0.85208	0.322905			-0.667457	-1.0766	-2.05956	-0.656246	-1.99263		-0.574402	1.58801				-1.03205	-0.550757	1.29214		0.771543		-0.106121	0.873646	0.287704
DE	-0.144926		-1.56163	-1.30881	0.404439		1.62069	-1.08955	-1.22858	-1.98837		-0.0473728	0.255783	-0.690744	-0.245213	-0.147401			-1.4046	-0.262878	0.325285		-0.904425	0.877973		-0.812032	-0.138015			-1.35134	-2.37498	-2.94322	-1.93296	-1.88087		-0.867734	1.17651		-2.03794	-1.2008	-1.46148	-0.423495	0.10015				-0.368874	-0.264812	-1.17981
DF	-2.00667		-1.45501	-0.80272	0.0332712	0.91616		0.174501	-0.792203			0.717897	0.159976	-0.172718	0.682667	-1.72129			-0.847625	0.260145			-0.560402				0.746466		0.639471		-1.24897	-1.91181		-0.791676		-1.24728	0.19794		0.964623			-0.662387	0.147778		1.01667		-0.304724	0.0386182
DG	-0.439408	-0.588169	-0.832836	-1.52124	1.32813	-0.730417		-0.1649	-0.329052	0.0788483		1.9047	1.04297	1.07186	-0.50612	-1.14978		0.193341	-0.711915	0.727548	0.413206	-0.809217	-0.840429	0.602383		0.186394	1.47465	-0.939215		-0.484477	-0.938816	-1.22757	-1.81442	-2.16178		-0.723631	2.57222	-0.846959		-0.612348	-0.843291	0.792551	2.27845			1.14895	0.911749	0.0892619	0.713698
DH	-1.62063		-1.98619	-1.6266	-0.309575			-0.886218				-0.246565	0.520731						-0.950938	-1.38473	-0.934023						-0.285935	0.503169		2.00439	-0.680987					-1.31396	0.0475696					-1.56863					0.363882	0.192769	-1.57067
DI	-0.391984		-1.24089		-0.130804			-0.471878				0.49179	0.187016	-0.299574	-0.404114				-2.23739	-0.459998	-0.479648		-1.52838				0.628374			-1.9784		-0.548509	-1.59467			-0.20184	-0.127693		-0.801701	-0.959946	-0.546321	-1.69379	0.75527	-1.65739	0.589222		-0.749768	0.662772	-0.975505
DK	-1.19342		-2.07055	-1.6544	0.443935	0.765878		-0.492603	-1.08659	0.234421		0.486992	0.48554	-0.203489	-1.58475	-0.833773			-0.949931	-0.0222372	0.0113257		1.1423			-0.927663	1.08657			0.00548776	0.462746	-2.1396	-1.28606			-0.11757	0.348324		-2.5573		-0.960202	-0.318135	-0.178773	-1.71801	0.0193073		-0.248395	0.940898	-0.956153
DL	-1.88031	0.280826	-2.20058	-1.873	-0.547944			-0.00303003		-1.44576		0.19277	0.0266562	-0.936731	-0.419892	-0.639747			-1.13141	-0.0553029	-0.0475148	-1.70081	-1.21136			-0.615416	0.613144			-1.92252	-1.18887	-2.43473	-1.6543	-1.43964		-0.567661	0.646926	0.387785	-1.27068		-0.49488	-0.251407	-0.358157	-1.98901		-0.379742	0.268572		-1.22549
DM	-0.974319		-0.713204	-2.06105	0.305289			-0.0127976		0.0511038		0.0284674	-0.0452814	-1.12883	-0.237778				-0.760465	0.0876837	-0.482151		-2.31428			0.254831	0.471751			0.851711	0.182786	-0.512918	0.0624964			-0.35934						-0.223882	0.669503				-0.356172	0.849548	-0.353127
DN	-1.00766	0.142632	-1.3958	-0.324865	0.960653		1.54552	-0.544517		-1.81494		1.17692	0.867242	0.0494499	-0.396821	-0.962139			-0.525775	-0.730586	-0.516553		-2.21044				0.687514			-1.2408	-0.961289	-1.651		-0.72096		-0.626755	-0.223746		-1.69477			-1.12139	1.21046			0.483451	0.425481	0.448059	-0.332206
DP	1.43664	3.20282	0.51973	-2.49469	2.82293		1.31864	1.68103	2.45789	1.52143		3.48988	2.53418	2.94626	1.83428	0.673947			1.51569	2.19998	1.57749	1.56186	-0.575669			1.07015	4.10889	-0.160708				0.69515	0.544502	-1.22313		1.3133	3.61967	0.427631		0.628439	-1.04582	1.89339	3.87016			3.47863	2.22508	3.44876	2.02604
DQ	-0.630631	2.6229	-1.36317	-2.43097	0.528342	0.765878		-1.1893	-0.451837			0.503231	0.574834	-0.513644	-1.22715	-1.4823			-0.472783	-0.538214	-0.806949		-1.08201			0.194207	0.158473			-0.642572	-0.290121					-1.5869	0.228593		-1.98413			-0.162219	0.649163			0.641764	-1.10106	0.898339	-1.44759
DR	-0.678788		-1.75401	-1.61427	-0.102745			0.158122		0.00968498		0.529103	0.507443	-0.549119	-0.504343	-1.21096			-0.947241	0.655936	0.103522		-1.05878		-0.594496	0.17095	0.705533			-1.85984		-0.765199				-0.811901	0.828909					-0.630897	1.05799	-1.75056	0.872085		-0.273175	0.208321	-0.787836
DS	-0.236378	1.18254	-1.25724	-1.14951	1.17506	0.264398	1.05055	0.0362646	-0.45603	-0.49923		1.68454	1.21606	0.752022	-1.7923	-0.624174			0.397597	0.715626	0.400999	-0.130597	-0.797661		-0.882178	-0.0636225	1.72897			0.519005	0.370938	-0.571226	0.627683	-1.26569	0.190785	-0.589988	0.854045	0.707216		-0.262534	-0.116621	0.248916	-0.169936		0.486038	1.43461	0.361864	-0.0154491	-0.125488
DT	-1.68045	-0.317879	-1.86258	-1.55199	0.969378			-0.322687	0.630108	0.655748		0.855306	0.626627	0.00940868	-0.642912				-0.0259997	-0.183258	-1.99287		-0.467908		-1.47305	-0.567149	1.03466			-1.56983		-2.7801	0.413894	-2.50043		-0.562709	1.32332	-0.265516	-2.01384		-1.89531	-0.0334946	1.46852			1.07874	0.0352327	1.43022	-0.568038
DV	-0.513596	0.473076	-1.76791		0.474142			0.73664	-0.540248	-1.09131		0.653192	0.583858	-0.664217	-1.38336	-1.08347			-1.06302	0.0996179	-0.489623		-1.23467			0.176713	1.26615			-1.60653		-0.499656		-2.33898	0.0560104	-0.727731	0.786481	-1.06646	-2.32204	-1.40572	-0.317629	-0.173201	1.42191	-1.96871	0.704291		-0.382375	0.624502	-1.83322
DW	-1.54323		-1.17119	-1.08761	-1.08694			-0.668805				-0.0886947	0.130657		-0.124091						-1.19877						0.658527	1.6212				-0.150013			1.68743				2.66732		0.563623	-0.394508	1.34904				0.0404821
DY	-1.46867		-1.69938	-0.996767	-0.347488			-0.611013	-0.468504	-0.523327		0.415939	0.0985241		-0.52116				-2.47169	-0.463623	-0.0633838		-1.91972				-0.0952449					-1.39481	-0.959155	-1.90754		-0.244193	-0.124964	-0.265516			-1.06108	-0.557027	0.189278				-0.292224
EA	-1.61613		-2.27157	-0.96482	-0.473405			-0.103246	-0.0237978	0.485913		-0.166642	-0.250214	-0.565316	-1.14009	-1.10172			-1.07815	-0.348261	0.481896	-0.279929	-2.16133		0.581078	0.573545	0.0645238	-1.25601		-0.852353	-0.07577	-1.39331	-0.724406	-0.727989	0.095927	-0.876271		-0.515927	-1.63604		-0.394105	-1.16576	-0.444965	-1.95285	0.603821		0.12415	-0.0643586	-1.38161
EC	-1.84651		-0.599898		-1.3552			0.62478	0.729974	1.19553			0.515364	0.0543399	0.663697					-0.24319	0.976714						-0.0952449									-0.433599	0.821842					1.29357	0.865618				-0.273175
ED	-2.48244		-1.69795	-0.952366	-0.576115			-2.02103	-0.427381			-0.999754	-0.182611	-1.67679	-0.466478	-1.45298			-1.47642	-1.5983	0.0989435		0.454764		-0.774758	-1.31118	-1.65295	-0.90688		-2.81589			-1.80072	-1.81813		-0.27108	-0.732589	-0.96272	-2.08446		-0.274845	-0.799973		-2.00109			-1.06338	-0.693444	-1.4015
EE	-1.58891	-0.486906	-1.22727	-2.02645	-1.43584		0.552132	-1.50403	0.00813283	-2.02834		-0.877884	-0.776693	-0.926621	-0.546371	-1.45076			-1.24676	-2.0337	0.316356		-2.53858		-2.84384	-1.11254	-1.49407			-0.485554	-0.802283	-0.928318	-2.29205	-0.499633	-1.13791	0.449169	0.767034	-0.208358	-1.72778	-0.253951	-1.29926	-0.764041	0.277831	-1.01154		1.04814	-1.49404	-1.23878	-1.12851
EF	-2.17157		-1.75613	0.415632	-2.68165			-0.126881	-0.434888	-1.85123		-0.689282	-0.0100038	-1.12883	0.254674	-2.22188			-2.00939	-1.14829	0.345957		-3.26027			-0.0171024	0.127374			-0.378237	-0.130156	-0.802772	1.15163	-1.92709	0.463652	-0.218823	0.740717	0.779671	1.4253	-0.0594866	0.797237	-1.64447	0.259482	-1.64954			-1.60514	-0.491076	-0.00792134
EG	-1.49986		-2.0297	-2.03316	-1.17316			-0.393957	-0.884928	-1.31762		-0.336743	-0.137429	-0.376023	-0.272011	-1.9681			-1.4735	-0.219956	-0.979892		-1.23668		-0.550324	-0.346749	-0.908972			-0.871056	-1.37413	-1.48921	-0.80367	-0.591116	-0.129928	-1.08907	-1.37068	-0.929795	-1.35741		-1.07612	-0.829595	-1.09682				-0.367486	-0.571837	-2.88159
EH	-3.32101		-2.31677	-1.79742	-0.688183			-1.18879	-0.0824772	-1.17355		-0.357061	-0.336983	-0.457955	-0.44548	-0.960005			-0.593736	-2.3383			-0.898517													-1.89631		0.595424				-1.38994					0.212332
EI	-0.799939		-1.89108	-2.20013	-3.81379	-0.771239		-0.161746				-0.762687	-0.977061	-0.704855	-0.307399	-0.828669		0.0617651	-1.63891	-0.527577	-1.79386	-1.39157	-1.17778	1.14034		-0.0359709	-0.289401	-0.58254		-0.823909	-1.43821	-1.5701	-1.18709	-1.00432		-0.660656		-0.623816			-1.69573	-1.53994		-2.16899	0.567716		-0.0198611	-0.992512	-2.02633
EK	-1.41058		-1.86189	-0.965159	-1.13939			-0.680019	-1.58012	-1.43372		-1.19597	-0.531558	-1.32272	-1.18489	-1.46388			-0.940455	-0.294261	-0.426191	-1.64213	-0.7094	1.09952	-1.47816	0.0766851	-0.520128			-0.894178	-1.54495	-1.37145	-0.821169	-1.41984	-0.548543	-0.947009	-1.54484	-0.880482		-0.820928	-1.64915	-1.88322	-1.07791	-0.775648			-0.320132	-1.18733	-1.68976
EL	-1.80572	0.394778	-2.32837	-2.21452	-2.53627			-0.297937	-0.883565	-1.59425		-1.53362	-0.627464	-1.71072	-0.877745	-1.00083			-0.904681	-1.74551	-0.694032	-0.540859	-0.7297		-2.02752	-0.265945	-0.146718	-1.3627		-0.966024	-1.03825	-1.71834	-1.25718	-2.29083	-0.808529	-0.393808	0.0584511	1.19676	0.493265	-1.85647	0.354091	-1.38558	-1.14928	-1.75715			-1.55036	-0.634488	-0.774094
EM	-1.37479		-0.905598	-1.97144	-2.40767			-0.128538		-1.2835		-0.315888	-0.432239		0.161734				-1.09821	-0.6778	-0.118308	0.370659	0.659311			1.43818				0.716536	0.447478	0.543134	0.0190113	-0.0477282		-0.987033	0.322348		-1.10967		-0.422003	-1.29896					-0.475593		-0.514528
EN	-1.2019	0.864083	-2.44702	-0.941996	-2.79935			-1.54465				-1.40871	-0.79316	-0.651593	-1.23232	-1.49365			-1.23047	-0.815919	-0.867414		-2.42908				-1.16256				-0.724159	-0.641911	-0.905754	-1.22313	1.8742	0.17824			-1.9431	-0.328674		-1.44971		-0.8997			-0.791664	-0.566074	-1.31198
EP	-0.140814	3.33205	-1.01398	-1.03292	-1.46793			-2.3828		0.0134425	3.05981	-1.54765	-0.829409	-0.660626	1.44837	-0.292176		0.688663	-0.259634	-1.56424	0.44751	-0.25477	-2.7078	1.19823		-0.522197	-0.658456					-2.45364	-1.39353		0.0560104	-0.402735		-0.14468				-0.426665	0.553243				-0.240599	-0.740658	-1.02535
EQ	-2.22315		-2.51142	-0.598941	-2.93963			-0.788069	-0.75567			-1.15988	-0.432329	-0.687247	-1.02793	-1.11964			-1.5793	-1.51109	0.0444227	-0.0913767	-0.998425		-0.839618					-1.9784		-1.15706	-1.57758	-0.821073		-0.825464			-1.17383	-0.898523	-1.22385	-2.24958					-1.28127	-0.577568	-2.56202
ER	-2.27194	-1.21715	-2.15442	-0.219075	-2.46842	-0.631977		-0.161248		-0.891698		-0.773108	-0.912793	-0.550458	-0.438788	-1.01609		0.420399	-0.860046	0.083853	-0.506844	-0.823745	-1.0117			0.178642	-1.55834			-1.16202		-0.774911	-1.56456	-2.23077		-0.669103			-0.828657		-1.76428	-1.24181			0.754302		0.0352327	-0.801854	-2.74365
ES	-0.833345	-0.871924	-2.0655	-0.493463	-0.204454			0.305859	0.723148	-0.777904		0.30467	-0.306788	0.0150163	-0.16022	-0.885733		1.00232	-0.39414	-0.127781	0.8452		-2.25648			-0.207329	-1.51053			-0.474324	-0.486831	-0.0788683	-0.397036	-0.0881477	1.18329	0.160933					-0.64992	-0.3431	-0.473759		0.486038		0.226639		-2.51166
ET	-1.19458	0.9081	-1.77335	-0.747204	-1.61563			-0.197992		-1.38965		-0.492314	-0.363601	-0.447623	0.0495722	-1.6847	2.1129		-1.35728	-1.49746	0.329779	-1.29134	-1.2625		1.01068	-0.87253	-0.626861		-0.38218	-0.448255	-0.843506	-0.783941	-0.557682	-0.633165		-0.668438			-2.19616	-0.0954802	-1.59882	-0.948506	-0.495359			0.0362916	-0.538494	-0.91404
EV	-1.35294	3.34831	-1.33061	-1.56702	-3.29606			-0.466834	-0.0681912	-1.1401		-0.431359	-0.437022	-0.709759	-0.304181	-1.58804			-1.81341	-1.38557	0.0712339		0.0302667		-0.466241	-0.705476	-1.67396		-0.159037	-2.72004		-1.06868	-1.04055	-1.61986		-1.18681	-1.50578		-0.722114		-0.519486	-1.04619		-1.58027			-1.15556	-0.394675	-1.11402
EW	-2.19192		-1.37009	0.0716318				-0.668805				-1.11831	-0.933391	-0.408284	0.44291				-1.34028		-1.0926			1.2183												0.594976		1.27583			0.814937
EY	-1.14816		-2.14552	-0.813831	-3.17213		1.55682	-1.36528	-0.464364			-1.25185	-0.373202	-1.17504	-0.806591				-1.12544	-1.96125			-1.94381		-0.102019		-0.281294			-0.788818		-0.97016	-0.918333			-1.61014	0.636006		1.05788		0.738281	-0.369693		-0.604583			-1.59493		-0.593106
FA	0.84602	2.41468	0.568636	-0.435616	1.41044		2.15604	1.27064	-0.0753597	2.49539		-0.104986	0.147834	0.669709	0.420586	0.565755			0.604239	0.665949	-0.245638	0.867474	-0.0736642		1.90283		0.895908	0.658923		0.779584	1.14892	1.57987	1.56301	0.745317	0.0647441	-0.142512	-0.826274	0.32716	-0.759854	0.155834	0.87728	2.16718	0.620496	-0.255343	0.853036		0.516822	0.382525	0.0332662
FC	0.754129		1.00092		1.92128			1.89466	1.71538			0.724412	0.373566	2.07662	-0.331731	-0.0845363			2.26855	2.19514	0.864922	0.419449					0.0787084					0.759357				1.28995						1.30373	2.88052				1.73216
FD	0.475284		-1.0272	0.531164	0.0353345	1.00072		0.11942	-0.963503			-0.894782	-0.0864464	-1.88947	-1.8496	0.4549			0.132503	-0.881035	-0.530941		-2.89902		1.9731	-0.125316	-0.48376	-0.365869		-1.83147	-0.0990656	-0.74472	-0.0361751	0.452384			0.0314661	0.362077	-1.06658	-0.600227	-0.595782	-0.0599946	-0.442715	-1.32714			-0.329265		-0.304337
FE	-1.37647		-1.79521		-0.0405227			0.290542				-1.33897	-0.43196	-0.955477	-1.62295	-0.229857			0.227833	-0.703276	-0.991976	0.18306	0.452539		-0.839618					-1.07905	-1.08645	0.335801	-1.16454	0.160272	0.463652	-0.331035		-0.0585021			0.307193	-0.658379				0.557798	0.224911	-0.241096
FF	-0.957239		-0.383227	0.801147	-0.139092			1.50472	1.59184			-1.63903	0.0873682	0.348579	-0.298578	1.0493			0.879025	-0.0518327	0.409126		-0.558108		1.44858	-0.544926			0.757254	0.10727	0.0727847	0.425351	-0.273976	0.39176		-1.51905			2.52901		1.9246	1.57021	1.0784	1.07438			0.151708	1.41613	-1.07082
FG	0.355614	1.0331	-0.212508	1.55296	0.858674	1.07709	2.24242	0.64645	0.817875	-1.03751		-0.819628	-0.696059	-0.390938	0.0767281	0.690043	2.88324	0.951027	0.643221	0.372346	-0.312252	0.567369	-1.36668		1.3361	0.647874			1.75914	0.577274	0.206316	0.587766	0.831989	0.982831	1.74067	-0.237854	1.70107e-05	0.972452				1.76513	-0.313037	-2.73494			-0.605518	0.69285	-2.00035
FH	-0.437498		-0.537953	1.05246	0.628673			0.898073	-0.127061	-0.564485		-1.08677	-0.324278		-1.10826	0.204857			0.461526	0.376064	0.555248	1.16389		2.95741	1.89041		0.517213			1.02356	1.23594	0.803417		-0.040661								-0.652337					0.0671503
FI	-0.249296		-0.0461567	0.608081	-1.10975			1.3369	-0.623245			-0.22005	0.423874	0.296037	-1.94605	0.459812			1.0484	0.0217505	0.1323		-0.992527		1.37959		0.435383	0.0977038	2.27708	0.406126		-0.0630016	-0.715809	0.302929		-0.386425	0.449793		-1.33522	-0.497573	-0.89678	2.03625	0.0546878				-1.55837		-1.14665
FK	-0.239707		1.25153	0.331915	0.12405	0.0962614		-0.12264				-1.02052	-0.732434	-0.861951	-2.37239	0.433307			1.20089	0.437174	1.3868		-1.31966	1.59054	3.92512	-0.493041			2.19484	0.980741	0.776403	-0.354936	0.0561673	0.203083	0.80734	-0.470176	1.06275	0.189959	-1.06028	0.618076	0.219851	-0.958781		-1.76118			-0.911988		-0.746791
FL	-0.0800292		-0.119307	0.94369	-0.977627	0.416204	0.900323	0.518142	-0.0801949			-0.726217	0.304078	-0.61198	-0.69841	-0.424665			-0.477534	-0.959745	-2.43198		0.398827		2.2049		-0.181088			-0.336346	0.182786	-0.480182	0.565125	-0.040661	0.588815	-0.349364	-0.331578	0.93575	1.45287	0.265533	1.10419	2.03024	0.970979	-0.216032			-1.22721		0.237396
FM	1.15195		-0.168115	0.165158	0.49406			2.36775				-1.00672	0.36723	0.0253523	0.615841	1.3818			0.729208	1.53243					2.98902				2.8367		1.05361	1.64175		0.631433		-1.25536	0.715074		1.51741			0.74411		0.0885639			0.310772	1.45172	0.95322
FN	0.655214	1.76377	0.840918	1.23836	1.23084	1.26898		1.56806	0.361722	0.566917		0.24604	0.207817	0.00415012	-0.335122	1.17208		1.78728	1.11923	1.79255	0.364147	2.72203	0.415929		3.18318	0.705032	-0.403718		2.8367	1.38535	1.84684	1.22354	-0.684718	0.442191	1.09964	-0.833383						0.14569	-0.139904	-1.14916			-0.335307		-0.409872
FP	-1.4032	0.604299	-1.55155		-0.05937			-1.1402	-0.530586				0.0641976		0.115349	-1.43958			0.805298	-0.666047	-1.22765					-0.360354	-0.788392							0.75313		-1.26736					-0.426776	-1.01656					0.815867		-1.09477
FQ	-1.14684		-0.357402	0.866744	0.1323	1.3082		0.262599				-1.30133	-0.803784	-0.293101	-0.761181	-0.129657		2.155	0.795728	0.489318	-0.39332	0.534112			2.21583			-0.0453971			0.57669	0.416134	1.63111	1.30396		-1.11887					-0.367936						0.17151
FR	0.153229	2.10102	1.69674	0.966939	0.938903	1.26898		0.672318		0.0313987		0.253278	-0.0159163	-0.290501	-0.937866	0.484741			0.0705963	0.565393	0.226109	0.896141	-2.62499		2.88366	0.0118851	-0.925593		0.48532	1.3538	0.670622	1.18749	0.155587	-1.61986	0.749158	-0.790862					0.501491	-1.55028	0.164172	0.215719			-0.526624
FS	1.22198	1.84971	0.947789	0.975656	1.55386	1.66488	1.31864	1.3906	-0.915783	-1.80799		-0.749438	-0.0769765	0.0217873	0.264379	1.41208			1.90861	1.21964	0.382248	1.53487	-0.742483	2.43132	3.53425	-0.770314	0.688741	-0.160708	2.31345	1.24225	2.25759	1.74403	1.04638	1.62307		-0.569089				-0.000170004	-0.362872	1.61551		-1.61754			1.12084	-0.0523536	-0.433648
FT	0.209848		0.743116	1.31661	0.571496	0.765878		0.0888804	-0.500027	-1.04252		-0.103083	0.167517	0.239607	0.361911	0.138607			0.140322	-0.00279336	-0.0637909		-0.477698		2.25505	1.25247	-0.282456	-0.0229242		1.75927	1.61323	1.06039	0.569215	-0.483709	0.295593	-0.011184					-0.860412	0.721557	-0.238534		1.22602		-0.203496	0.224119	-1.96132
FV	-0.193982	0.173331	-0.249614	0.107999	-0.45753			1.36468	0.763639	-0.354361		-0.106713	0.392278	1.06755	-0.735745	-0.152914		0.855717	-0.510744	-0.794248	0.512101		-0.821104		1.76422		0.340073	-0.48723		1.33941	1.3573	-0.0235991	1.08462	0.878995	0.431495	-0.210455	-0.0629723	0.357013	0.258715		0.629872	1.29927					-0.220532	-0.641213	-0.31944
FW	-0.313328				0.0078333			1.55779	0.938668			0.0510673	0.613189							1.3467					2.98902					3.103		-0.321863		2.42319		-0.694454		0.634645			0.793197	1.76966							0.410789
FY	-0.462205		-0.0485122	0.878108	-0.133649			1.30282	0.712996			0.0195686	0.475435		-0.301383	-0.601497				-0.175137			-0.155027		1.78505					1.39825	0.648149	-0.0854745	0.00317986	0.323131		0.15043	0.121678		0.881424		1.02851	1.50917		0.904638			-0.0232337		-0.0866136
GA	-0.974004	0.255775	-0.956044	-1.73343	-0.506899		0.455688	0.403012	1.27387	1.26006	2.23053	0.679291	0.045569	0.511846	0.381545	-0.581731			-0.751496	0.40217	-0.475882	-0.735859	1.28723			0.29089	0.191504	0.64775		0.7223	1.22489	-1.05717	1.26212	-2.12187		-1.43011	-1.56317		-1.91118		-0.620932	-1.48217		-2.27201			0.0853326	0.461092	-0.610222
GC	-0.0511049		-0.85354		-1.05833			1.10583		0.672277		1.28207	0.58164	0.77734	-0.822243		4.83534	4.35222	1.04413	0.793417	1.84575					0.0316877	1.31658						2.56988			0.653318	0.753789				1.51913	0.754366	1.70187			4.20472	1.42678
GD	-0.976001		-1.34662	0.00808856	-1.43434	-0.861994		-1.51309		0.261535		0.197428	0.156816	-0.0382929	-1.12776	-1.59599			-1.54486	-0.808429	-0.968044	-0.932944	-2.33596		-1.42579	-0.432046	-0.92376			-1.2251	-1.35433	-1.45383	-1.10297	-2.14894	0.021819	-0.361044	-1.04453			-1.06104	-1.27203	-1.88763	-0.737131				-0.668979		-2.67661
GE	-1.7204	-1.38796	-1.42202	-3.10754	-2.15298			-0.39808	0.48381	-1.30296		-0.559423	-0.0904431	0.0661743	-0.712951	-1.36973		0.60272	-0.790154	-0.281496	-0.907419		-1.92414			0.590304	-0.0645258	-0.873464		-2.76347		-2.53839	-0.636191	-2.2212	-0.0856401	-1.05512		-0.436939		-0.562955	-0.939029	-0.841927	-0.444965				-0.519134	0.354925
GF	-1.07636		-0.715628	0.312794	-1.58137	1.17717	1.17177	1.2109	-0.326674	0.212745		1.04455	-0.288645	1.6828	-0.224254	-0.867735	1.94981	1.64417	-0.298996	0.353308	-0.422691	0.0195548	-2.11674			-0.121033	0.48132	0.29553	1.17847	-0.828823		-1.99584	0.890234	-1.85347	0.431495	-0.284143	0.722698	1.35091	2.03109	-0.736802	1.66895	-1.07284	0.135657	0.486594	1.02224	0.130208	0.0899303	-0.50346	-0.272981
GG	-1.77623	0.285989	-1.5167	-1.81517	-0.967303	-1.27504	1.50066	-0.271098	-0.403782	-0.385384	1.6529	0.415078	-0.0337608	0.34632	-0.215691	-1.93481	1.38512		-0.551604	0.0948623	-0.762215		-2.93058		-2.79378	0.1213	0.23829	0.253458		-1.16902	-0.219352	-2.49142	-0.342969	-1.09764	0.0691397	-0.25903	-1.28023		-2.32918		-1.58993	-1.09324	-1.31668	-3.10797			-1.48099		-1.78
GH	-0.973665		-1.39012	0.107999	-0.734378			0.115605		-0.74815		0.503624	-0.267395	0.308284	-0.94058	-1.6722			-2.1947	0.24923	0.518881					0.705032	0.140584	0.973173		2.00439	0.242684	-0.569271	-1.69536			-1.00158		-0.0585021		-0.367895	-0.0632753	-0.932415	-0.232994	-0.485867			0.233386	0.16537
GI	-1.85988		-1.32804	-1.40018	-1.12203		1.03021	-0.221625	-0.535429	-0.132461		0.610095	0.060218	0.695634	0.537065	-1.73909	2.52238		-1.71615	-0.336704	-1.093	0.574155	-0.644071	0.485411		-0.979913	-0.278966	0.578017					-0.0626667	-1.4727	0.279154	-0.510428	-1.32894	0.539335	-2.4434	-1.17024	-0.796696	-1.08274		-1.22219			-0.541439	-1.06702	-0.552103
GK	-0.316215	0.151643	-1.4371	-0.599919	-1.29183	-0.709364		-0.596414		-0.038392	1.42568	-0.0210319	-0.239164	-0.00883903	-0.458121	-0.790242	0.0529355		-1.66815	-0.204671	-0.994975		-0.197196		-0.234287	-1.32157	-0.441077	-1.40352	-0.459141	-0.749801	-0.818188	-1.77657	0.0541976		-0.161902	-0.600829	-0.938925	-1.1899	-1.78764	-1.54773	-0.505499	-1.72796	-1.25064	-0.139182		-0.593114	-0.332895	-1.30304	-2.02399
GL	-1.55872	-1.08388	-0.887107	-1.63636	-1.22201	-0.541826	0.307311	0.679462	-1.06407	-0.562871	2.34604	0.599781	0.299926	0.77561	-0.355614	-1.56789			-0.667693	-0.11416	0.191193	-1.35973	-2.24773			-0.339876	-0.309271	-0.189978				-1.36022	1.48572	-2.1944	-0.222938	-0.097311	-0.0304732		0.575804	-1.19409	1.0554	-1.24181		-0.135457			-0.00454161	-0.455131	-0.737671
GM	0.108916		1.14853	1.19387	0.458178	0.15763	2.57364	0.940633	-0.260229	2.75172	5.13925	1.41756	0.851552	2.14745	1.4005	-1.79068	3.74157	2.96593	1.4556	1.42707	1.29402	2.67324	1.70033	2.65068	1.44858	1.47986	-0.604388			-0.534583	-0.604614	1.18598	1.38425	-0.040661	0.775591	-0.0908322	-0.327124				-0.92031	-0.460883	-0.0898934				0.764166		-1.09181
GN	-1.67247		-1.93242	-1.55287	-0.834526			-0.231849	-0.642527	-1.5702		0.0700702	-0.194825	-0.07212	-0.512315	-1.72726			-0.280892	0.337031	-0.179356	0.60177	-0.516277			-0.892571	0.033735	-0.675486		1.49356	1.15897		-0.407507	-2.53615		-0.587509	-0.664871			-0.027569	-0.819462	-0.706404	-0.516501				0.080756	0.192769	-0.717022
GP	-1.8136		-2.16547	-2.07053	-1.75723			-2.65873	0.634249	0.0814092		-1.29701	-0.531835	-1.77116	-0.350277	-1.93117			-2.336	-1.64033	-1.29752	-0.281997	-2.22193			-0.103717	0.486677								1.17217	-1.02465		-0.365987				-0.89746	-0.121442			0.437781	0.844855	-0.122312
GQ	-0.927667		-2.07395	-1.8077	-1.15926			0.451979		1.36542		0.151213	-0.216284	-0.178837	-0.633846	-1.24769			-0.5158	-0.318315	-0.425581		-2.08427			0.261101	-1.31257	-0.5428	0.162547	-0.271166	1.16573	-1.18161	-2.16393	-2.32174		-0.479209					-0.0849563	-2.31775		-1.81599			0.459192	-0.449735	-1.13422
GR	-1.08527		-1.17429	-0.811065	-1.25888		1.82947	0.065786	0.938668	-0.103473		0.0665715	-0.084981	0.0102292	-0.742215	-2.12775			-1.0526	0.528528	-0.124827	0.837493	0.216457			-1.13769	-0.548566	-1.07502		-0.270024	-0.588614	-1.30532	0.967737			-0.588869			-1.25518		-0.931871	-1.74589		-0.530246			0.230351	-0.365082	-2.15108
GS	-0.0679238	2.12149	-1.05957	-1.67329	-0.0338159		0.676001	0.97498	-1.35544	0.607305		0.300812	0.258286	0.73321	0.439946	-1.07636	1.11859	-0.222486	0.285241	1.0743	0.125736		-2.39285	0.887635	-1.87337	0.380233	0.209794	-0.135644	-0.0674694	1.32055	1.62487	-1.18812	0.678925	-2.58075		-0.048291	0.411693	1.72331	-0.578558	0.836078	-0.911551	0.137974	0.180839	0.110805	1.2538		0.281644	0.140653	-1.1077
GT	-1.49351		-1.64326	-0.938344	-1.04505		1.08304	0.274893	-0.52083	1.03193		-0.23223	0.150476	0.00882303	-0.869594	-0.931834			-1.69235	0.243039	-0.167441					0.47278	-0.855422			-0.306493	0.396834	-0.966714	0.11514	-1.76646	0.0176262	-0.466009					-0.632628	-1.18415	-1.1515	-1.00005	-0.0632543	-0.130303	0.273543	-0.423417	-2.90218
GV	-1.49469		-0.83252	-0.139295	-1.49326		0.671303	0.272019	-0.120499	-0.523327	2.40922	0.175771	-0.0126566	0.4237	-0.359109	-2.14161	1.54435	0.460404	-0.614957	-0.283514	-0.836323	-0.377808	-1.70433		-2.75824	-0.283123	-0.198923	-0.2308		0.196102	-1.11544		-0.0175463	-1.15336	-0.00716849	-1.25622	-0.900673	-0.000166555	-2.53727	-0.524241	-0.493099	-2.97145	-1.40479	-2.04886	0.0442049		0.236049	-1.32086	-0.816119
GW	0.542917		-1.72626		-1.90299		2.70195	-0.946437					0.436223	-0.225962	0.139723					-1.35227			0.289778				0.253062						1.26647		2.3586	-0.827229	0.894867		1.41205			0.0408101		0.0165904		1.59145			-0.934683
GY	-1.22502	0.864083	-1.48042	-1.43245	-2.28725			0.685863	-0.0411062			0.614537	0.0474378	1.28572	0.519576	-1.12236	2.5241		-1.01697	0.197766	-0.0141457		0.541092	1.31767	-0.325163	1.18159	-0.168152			0.446246	-0.792213	-0.638082	-1.06532	-0.215865	0.731916	-1.37621		-0.00720884	1.22016		0.719377	-1.13317	-0.681944	0.307983	1.49112		-0.323186		-0.777054
HA	-1.35487		-1.66838	-1.17602	0.798592	0.432734	2.53261	0.290503	0.145236	-0.0590215		0.107638	0.125647	-0.232607	0.656371	-0.495116	1.16401		-0.1601	0.879184	0.314506	-0.00799514	-0.575498		-1.42579		0.36639	0.280025		0.484565	0.899463	-0.389686	0.414646	-1.32631		-1.78701	0.968199	1.80583	-0.622653	0.916121	0.355983	-0.43768	0.0924281	-0.15526			-0.703958		-0.715583
HC	-0.740261		-1.75939		1.40237			1.85037					0.689903	2.53925		-0.966395			0.196834	1.77866						1.05334	1.91129					0.948599										1.88866	1.86892				2.06863
HD	-1.30908		-1.93967	0.88614	-1.00272			-1.17803		1.64084		-0.0119075	0.0484576	-0.408284	0.0957134					-0.748739							-0.103613			1.02356				-1.22747		-0.916993		1.21446			0.11631	-1.46663					0.751329		-1.4783
HE	-0.688378	1.91596	-1.23359	-0.398651	-0.677622		2.10233	-0.340301		-1.4002		0.363823	0.480812	-0.646133	0.14263	-0.535122	3.42754		-0.783996	-0.623787										0.198838	-1.04645			-0.644861	2.33709	-0.5708		1.28857			0.0224916	-1.0578
HF	-0.629567	1.81197	-1.38303	0.600476	-1.06752	1.12588	2.32059	0.489834	-0.0100045		5.54472	1.18014	0.185179	-0.360881	-0.114007	0.283189	3.32645	3.25361	1.22367	0.902845	1.74811	2.02889	1.78693	7.1318		0.611506					-0.651134		0.231573	-0.994534		-0.483322	0.128695	2.06176	3.83242		1.30044	-1.41851		-0.18408			-0.0476252
HG	-0.97125		-1.65684	0.671094	-0.792827	2.44764		-0.638837	-0.532526	-0.313747		0.43673	-0.60861	0.988649	0.248476	-0.769961			-0.632748	-0.646704	-0.510496	0.169988					-0.0166018	1.07002	2.8367	0.141172	0.104533	0.529341	0.501863			-0.920614			0.505812			-0.984471	0.296523						-0.292309
HH	-0.968701		-1.63599	-1.01801	-0.773283			-1.41074	1.17029				-0.843457		-1.10073	-0.781522			-1.88551	-0.1757										0.212631						-1.46182		2.29538				-1.0578					0.587026		0.617403
HI	-0.481248		-1.67552		-1.74883	2.73532		0.484791	0.786327			-0.666773	-0.680766		-0.787537				-1.60265	-1.02685	0.485433				0.0622838		-0.434115					-0.62909	0.271847		1.26726	-0.489522	-0.00307418		0.699103	-0.154321				0.902109			-0.106121	0.616926	0.214674
HK	-0.250077		-1.87921	0.129053	-0.0223577		2.02078	-1.059		0.847955		-0.799084	-0.608675	-1.20262	0.918006	-0.396536			-1.2478	-0.18435	-1.08647	3.38778			-0.366712		0.346588			0.31491	1.27676	0.564188	-0.101133			-0.844279		0.127827			-0.179535			-0.669588
HL	-0.47249		-2.0909	-0.523075	-0.855017	0.264398		0.67443	-0.0945619	-1.37721		0.225421	-0.681422	-0.562434	-0.762683	-0.878225			-0.213786	0.259868	0.997081	2.41373	-3.18	1.39523	-0.337211	0.905158	-0.210223	1.8052			-0.199149	0.158722	0.937965	-0.429439		-2.1061	0.0282763	0.446783	1.27625	-0.0221489	0.908463		0.21503	1.25717					0.508769
HM	-0.356679		-1.1159	-0.179683				0.0394556				0.446582	0.243926	0.536178		0.328651				-0.304434							0.946209			0.705107	1.54609	0.887975							1.22973								1.88631
HN	-0.571301		-2.09382	-0.66519	-0.317908			-0.171773	0.425314			0.145378	-0.160711	1.38348					-0.751496	0.9132						1.74649	0.0491496	0.988677		1.17771	0.741239	-0.0259604	0.0849693			-0.886297						-0.0462013		0.668916				1.34854	-0.66535
HP	-1.1853		-2.42361		-0.667922			-1.16263				-0.639577	-0.424094	-1.00936	0.211712					-1.57264			-1.82603				-0.120142							-0.0335436			0.0346661					0.00363112	0.565513		2.20837
HQ	-1.19877		-0.413773	-0.923602				-0.130951	0.371246	0.94161		0.163863	0.00193763	0.66293	-0.915888					0.615577							0.0887587			1.88376	1.68222									0.587617		-0.605817		-1.40551			0.244081		-1.27314
HR	-1.86498		-0.223477	1.61208	-0.0246784			-0.1649		0.427155		0.344097	-0.109561	0.0139886	-1.91138	-0.172829				0.096709	-0.880927	1.40028	-1.76149		0.136392				1.9717	0.299642		1.84939			1.41655	0.184041						0.114141					0.419972		-1.02747
HS	-0.0143309	1.75207	-1.12704	0.608081	0.99058	2.12918	2.05137	0.722766	2.27959	-0.774641		1.20097	0.242687	1.16479	0.402323	-1.20345	3.08803		1.24696	0.0637801	1.49744	0.596783	-1.99033			0.206041	1.54838	1.79182		1.98086	2.32213	0.803417	0.131489	1.144		-1.13261	0.562734					0.147294		-0.543025			0.970018		0.13653
HT	-0.304702		-0.785461	0.273792	0.621468	2.91764		-0.29128				0.161999	-0.607263	0.266514					0.187574	0.212184		1.01729				0.280149	-0.306554			1.02356	1.99808		0.873427	-0.439009			0.421083					-1.44629					-0.399469		-1.37652
HV	-1.25122		-1.0086	0.865685	-1.49922			-0.0986799				-0.953234	-0.754472	-0.919109	-0.670723	-0.3528			-0.624891	-0.732738	0.711871	1.57994				0.230139	-0.497905						1.09657	-1.11777		-0.843845	0.280501	-0.126161	-0.217188		0.804008	-0.83529		-0.0634523				0.639185	-0.882415
HW				1.24917								0.595794	1.39083																							0.996791			4.69547		1.13614	1.23473		1.80835
HY			-1.64425	1.27115	0.262287			0.55497				-0.912107	-0.22871	-0.316209	-0.496692				-1.06585	0.093633	0.682601		-0.491923		-1.26895		0.0110498			1.71671	0.57669	1.64175	1.67193			-1.15192		1.71345	3.50984		1.00831	0.196224	1.22229				0.345864
IA	1.19916		-1.17607		0.608215			-0.663075	-1.45346			-0.605256	-0.502246	-0.517209	0.214813	-0.176663		0.460404	1.27883	-1.60146	-0.804235	0.0158373			-0.300622	0.0621469	-0.591682		1.96123	-1.98459		-1.12693	-0.967123	-0.967534		-0.387908	-0.913173	0.503617	-1.3304	-1.34969	-1.3437	-1.65286		-1.65608	0.803947		0.665807	0.23694	-2.47884
IC	0.144811		-1.90036		-0.27491			1.13734					0.285143		0.81932	0.672124			1.18545	0.89296	0.773115	2.10086														-0.234669				2.01473		0.152927
ID	0.506885		-0.827661	-1.36473	-0.0441576			-3.7138	-0.103531		3.83997		-1.37945		-1.50115	-0.564109			0.181449	-0.785292	-0.938785	-0.359494								-2.44217			-1.01111	-2.0224	0.618892	-1.38382	-0.30683			0.138666	-0.564466	-2.01758					-0.246377	0.252108	-1.8228
IE	0.679241		-1.0296	-1.70513	-0.55704			-2.81122				-2.77743	-1.22173		-0.175162	-0.00449357			-1.26682		-0.0835377				-0.131872	-0.456892	-0.78207					-2.423			1.39145	-1.51107		-1.15711			-0.436255	-1.2397		-3.1098	0.29612		-1.08695	0.186615	-1.70359
IF	-1.83165		-1.41909		-1.99603			-2.75323				-0.491257	-0.316454	-0.314515	0.405868	-1.29464		0.614555	0.687198	-1.32053	-1.89192											-1.4436		-0.167075	0.78456	-0.372974			0.845319			-0.413926	0.306002				-0.896643		-0.493879
IG	-0.110546		-1.40576	-2.05787	0.421804			-1.80557		0.0511038	3.14682	-2.0494	-0.63056		0.407964	-1.26201			0.521745	-0.542763	-0.304817		-2.21044		0.561275	-0.516434				-1.86681		-1.88461		-2.42099		-0.947361	0.0828155		-1.24995	-0.524241	0.279151	-1.49094	-0.0372497		0.872085	-0.0198703	0.419972	0.134811	-0.60283
IH	-0.560959		-0.923715		-2.37001			-2.26414	0.509574				-1.19646	-0.716585	-0.589766	-1.10311			1.06397								-0.264881							-1.14634		-1.5757		0.139949					0.315572		1.96113		-0.128594
II	0.558504		-1.42183		-1.58605			-3.20804	-0.712098			-0.514247	-0.522304	-1.06609	1.06001	0.39889	1.54435		0.62881	-2.46125	-1.12663	0.199644		0.917194			-1.28993					-1.47731	-1.10065	-1.18231		-0.661281			-2.03316		-0.74955	-1.24181	0.660412				-0.29693	1.22208	-1.48031
IK	0.817585		-1.98244	-1.82593	-0.359168			-2.72293	-1.32081				-1.37036		-1.168	0.120818			0.700756		0.453705	-0.6042	-0.966155				-0.943743						-1.94646	-0.845833		-1.13359	-1.30236	1.60223	-1.08115		0.00139372	-0.886673	-0.79261				-0.277972		-3.0723
IL	0.256318		-1.88404	-1.09805	-1.45874	-0.20031		-1.43685	-0.480144			-1.37541	-0.323695		0.370599	-0.249616			-0.260554	-1.58976	-0.373313	0.160295	-1.95369		-1.33731	-0.968944	-1.02985					-0.377315	-2.11729	0.222271	-0.0471738	-0.98274	-0.353557			0.117613	-1.07363	-0.661387	0.452773				-2.13007	-0.515693	-2.22636
IM	-0.366697		-1.76061	0.184961	-1.27246							-2.04326	0.0212029	-1.44974	-0.313633	0.272139			1.71999	-1.25956	-0.0552072				0.07426	0.685614				1.15709		1.15624	-0.84934	-0.349397		-0.339073			-0.89552	0.439197		-0.68219
IN	1.02006		-1.77927	-0.564094	0.115965			-3.14198	0.0436997				-1.49469		-0.495309	0.537364			0.98667	-1.25766	0.358916	0.309101											-1.16779	-0.912577		-0.729482		-1.05913	-1.21262	-0.575534	-0.659398	-1.13551					0.43939		-0.505121
IP	-0.832493	0.23771	-1.06711		0.136887			-1.2738	-1.10425			-1.71708	-0.865708		1.90567	0.00748262			-0.0590419	-0.830141	0.5363	0.427817					0.33038					0.909207		-0.872645		0.454896	0.186682	1.43872	-1.63247		-0.212522	0.32245	0.91108		1.10976	1.56354	-0.382375	1.25501	-0.589843
IQ	-0.798564		-1.69673	-2.23274	-0.908457			-3.42755				-2.87639	-0.969431	-2.34756	-0.327646	-0.641952			0.147869	-1.27506	-0.0236809	-0.213594		1.55838										-2.15666		-0.481081		0.0693312			-0.0991536	-1.11664	-0.187532				-0.335307	0.526775	-2.03791
IR	-0.0605547		-1.5693	-0.862358	-0.17125			-2.84071	-0.809982			-3.02348	-1.16081		-0.910679	0.142461			1.07449	-1.76848	-0.469573		-2.10023		1.49238	-0.8644	-1.59276	-0.669551				-0.62909		-0.613362		-0.993214	-1.07669		-0.785172		-1.37493	-1.48985	-0.524834						-2.56338
IS	1.62954		-1.2315	-0.0774037	0.707101			-1.59659		-0.84407		-1.52585	-0.290344	-0.907936	0.224494	1.05925			1.68458	-1.81981	0.106636	0.509495		0.74324	-1.19048	-0.572628	-1.49614		0.585404			-0.883982	-1.74397	-0.515382	1.14166	-0.646098	-0.764803	-0.837827	0.085862		-0.598459	-1.08438	0.139681	-0.344704			0.802622	0.00736563	-0.75569
IT	2.0016		-2.31434	-2.03207	-0.481381							-2.62995	-1.41989	-1.96838	-1.3476	1.05453			1.73228	-2.78603	-0.481526	-0.163697	-3.03712		-2.37695	-0.561639	-0.773577					-1.41901				-0.18564	-0.424866		-2.16729	-0.434834	-1.01456	-1.55439	-0.757065	-1.73502	0.30154	-0.0658765	-1.29175	-0.17922	-0.770061
IV	-0.0319911		-2.65718	-2.11662	-0.603306			-1.53263	-0.824559			-0.549599	-0.826411	-1.5551	0.325826	-0.86068			0.571079	-1.16717	-1.34715		-3.64422				-1.00648					-2.4526		-2.0986		-0.794627	-0.454779	0.0693312	-0.914005	-1.25926	0.0440441	-1.77835	-0.023644				-0.124884	-0.263509	-1.42126
IW	-1.82651		0.179081										-1.40683		-1.06483	0.870975					0.0965517				2.70134											0.502495													0.424212
IY	-0.270027		-1.60984	0.0539323	-0.854135			-2.28621	-0.495009			-1.97971	-0.986976	-1.17719	-0.05665	-1.08063			0.305934													-1.08283		-0.262385	0.929742	-1.0279					-0.829062	-1.34548					-0.84372	1.16949
KA	0.314818	-2.28853	1.17772	0.517538	-1.01397	0.24054		0.498514	-0.900475	-0.736335	1.51048	0.44191	-0.16383	0.372436	0.0507855	0.933537		0.682273	-0.283117	0.35973	-0.26546		-0.350125	-0.291767	-1.53819	-0.625832	-0.447991	1.42858	0.544161	-0.237107	0.41176	1.0606	0.264546	1.07283	0.547697	0.0855273	-0.60921	0.566986	1.31133	1.17367	-0.516298	0.0509625	0.263125	1.30645		0.265095	-0.557355	-0.53476	1.29552
KC	0.185531		0.953941		-1.307			0.874845	1.12352	0.950743		2.2523	0.759596	2.61562	0.185	0.431431			-0.632023	0.89844	0.827182	1.22726	-0.624041			0.830195	0.235362			1.15709				2.08672			1.501		1.92288	0.888722		0.469265	2.09776				0.0537273		-0.00792134
KD	-0.698447		0.627796	0.320289	-2.40355	0.427193		-0.283983		-1.77849		-0.0532927	-0.305751	-0.423598	-1.53373	-0.196865		0.36324	-1.04524	-0.0978243	-0.829987		-2.48973		-1.48831	-1.0261	-1.66526		-0.265646	-0.135676	-1.45869	-0.306146	-0.542427	0.514845	-0.206354	-0.42516			-1.03463	-1.47162	-1.97737	-1.3212	0.113154	-0.830707			-0.985371		0.153566
KE	-0.409221		0.103363	-0.75669	-3.64297		0.374677	-0.718926	-0.949552	-2.62869		-0.555729	-0.14933	-1.0102	-0.682546	-0.20471			-1.65296	-1.06557	-0.232888	-0.96267	-0.491358			0.187173	-0.6914	-1.35072		-2.54421	-2.27561	-0.573645	-1.27133	0.0616646		-0.937002	-1.20519		-2.20828		-0.573553	-0.259775			0.815995		-1.27893		-0.387719
KF	-0.689068		1.28349	1.504	-1.53542	1.26898		0.310026	0.0232211			-0.0309316	-0.581293	0.104602	-1.3711	0.140746			-1.45361	-0.218599	-1.16903		-1.86971	1.02255	-0.131872	-0.0993405	-0.299728	0.459275		-0.573298	-0.915827	0.760141	0.253747	0.956855		-0.256752	-0.585359	1.56774	2.07703	1.48738	1.94992	-1.27487		0.466791			-1.41568		0.694036
KG	0.374268	0.0415251	1.20531	0.888158	-0.637493	0.403984		-0.245685	-1.39793	-0.914688		0.662374	0.527385	1.25942	0.214338	0.383162	0.591828	0.650923	-1.67318	-0.322877	-1.74945	-0.0223839	-0.952833		-0.481907	-0.345035	-0.316033	0.65732	0.716432	-1.23429	-1.05323	0.101659	0.856897	1.23545		-0.237218	0.746505	0.279304	0.961204	1.32802	-0.60113	0.29724		1.58294		0.824085	-0.735941	-1.35295	0.774594
KH	0.265511		1.24493	-0.621515	-1.33139	0.15763		-0.25329				0.20383	-0.449221	-0.740116	-1.51539	0.25309			-1.59686	0.0733648	0.494686		-1.90745		-1.20063	0.0217374					-0.843506	-0.767448		-0.11841		-0.915783		1.20263	0.195657		-0.167265	-0.190782	0.206372	-0.633997					0.309437
KI	-0.301615		1.66921	-0.280868	-1.66901			0.267512	1.14692	0.416344		0.663991	-0.180259	0.475769	-0.15618	0.0424234		1.13335	-1.85011	-2.13926	-0.438199	-0.440272			-1.20063		-0.254903	0.534421		-1.53173	-0.544651	0.15283	0.753936	-0.127926		-0.73086	0.400541		1.27592	0.465399	0.0631063	-0.0256205		0.157669	0.526043	-0.212807	-0.652665	-1.13145	0.805404
KK	0.531223	-1.46913	0.892402	-0.167706	-2.39865	-0.359504		-0.441016		-0.597535		-0.413516	-0.427499	-0.388412	-0.234402	1.41985	-0.226703	-0.658411	-1.74635	-0.0894254	-0.954106	0.203954	-0.536993	-0.423057	-1.59886	-0.058153	-1.03233	-0.522321	1.41585	0.378733	0.287777	-1.2295	-0.620725	0.677103		1.96081	1.66407	1.0914	2.68056	3.21693	-1.99341	1.73705	-0.842156	2.69102		1.99221	-0.798132	0.310552	1.79847
KL	-0.823166	2.43898	1.4088	0.31735	-2.28086	0.795379		0.558731	-0.201543	-0.240535		0.138461	-0.0419106	0.477494	-0.655491	-0.88412		0.951027	-1.43877	-0.962996	-1.18029	-1.04303	-1.1309			0.0935631	-0.212895	0.126974		0.168481	-0.897047	0.180229	0.400822	0.364272		-0.826568	-0.13988	1.0314	1.39646	-0.125333	0.998754	-0.529998		0.350792			-1.30096	-1.28067	0.317133
KM	0.236273		2.36125	1.82486	-0.61209	2.04217		1.04511				0.695424	0.254737	0.58081	0.191202	1.18943		3.25361	-2.1127	0.354928	1.05033					1.54582	-0.372367	1.81536	2.54901	-0.362733	0.206316	-0.697653		0.459582		0.829611		1.86565	1.11195	-0.352391	0.594875	0.692408					-0.722535		0.569394
KN	0.749353		1.34805	0.386066	-2.4466	1.67927		-0.19945		-0.642043		0.285525	0.0308297	-0.0981287	-0.712126	0.667218			-1.13367	0.0991766	-0.389801	-0.50017	-1.96151		1.19726	-0.0171024	-0.409872	-0.150758		-1.05978	-0.673607	0.150827	0.269111	1.69082	-0.242483	-0.681684	0.104346		-1.51914	1.65183		-0.187036		1.28383			-1.30896	-0.101834	0.712286
KP	-3.16812		-1.95143					-3.82261	-0.696594	-1.17574		-1.52274	-0.402878		0.320843	-1.31283	1.27627	0.420399	-1.99651	-2.01636	-0.568788		-2.74589				0.186294		-0.421401			-1.28648			0.463652	-0.260645		0.104017		-0.687746	0.398543	-0.137832	-0.482455				-1.31914	-0.375627
KQ	-1.32047	-1.50065	1.16607	-0.453598	-1.6039	-0.522778		0.0620593		-0.985951		0.0882726	0.134535	-0.135308	0.049014	0.0526648			-0.634752	-0.39463	-0.129931	2.02542	-1.20363		-0.490506	0.701118	-0.886372			0.0844558	0.58101	0.720705	-1.86741	-0.147237	0.114192	-0.804486			0.608557	1.04438	-1.37493	0.220106		-0.0440342		0.352258	-1.62025	0.324538	1.06839
KR	-0.59047		0.896096	0.756874	-1.58257		1.40105	0.138835		1.45244	1.98937	-0.218654	-0.619946	-0.734881	-0.950305	1.01922		-0.201652	-1.00248	-0.36318	-1.2774	0.150695	0.198351	0.323867	-0.605546	0.499693	-0.263107	-0.732973	-0.146458	0.943518	0.505974	0.0519445	0.0190113	0.993726	1.13738	1.93568	2.16067	-0.540928	2.80904	3.40567		2.40097	-0.03047	2.15797	1.32682	2.43021	0.300481	-1.19198	1.9954
KS	-0.203389	-1.01542	1.77841	0.970589	-0.827571	1.87619	1.35512	0.774177	-1.29673	0.598666		0.907294	0.245872	0.611312	0.83856	1.65069	0.457673		0.199542	0.123082	0.12329	0.795355	-0.807952	0.794976	0.708911	-0.957853	0.57599	0.327278	2.02577	0.221442	1.14459	0.136347	0.758116	1.31962		0.223421	-0.170366		1.28689	1.78329	-1.66722	0.951059	0.460153	1.37249		2.05233	-0.00328296	0.0439232	0.778165
KT	-0.131456	-1.14986	1.23989	0.454803	-1.2481	0.834041		0.540837		0.755508		0.247303	-0.129738	0.192748	-1.22604	1.13872		-0.201652	-0.351806	-0.455042	-0.490332	0.400191	-1.99286	0.440959	-1.13164	-0.384827	-0.8626	0.749004		0.729322	0.757043	-0.765718	1.73282	1.53815		-0.826568	-1.00679	-0.0280429	-0.545222		-0.653089	0.0327618	0.0112027	-0.196244		0.0165671	-0.73473	-0.115533	0.444435
KV	-0.837635		1.35885	-0.378285	-2.52276	1.43191		0.5599	-0.803352	-1.69745		0.472916	-0.413045	0.354029	-0.10382	0.505125	0.771905		-0.338279	-0.207472	-0.00330875		-3.58681				-0.437702	-0.639338		-1.79235	-1.56742	0.238875	1.69396	0.465112	0.592526	0.129268	-0.403037	0.767034	-0.0118087	0.548396	0.0663499	-1.09741	-0.617879	0.476044	-0.20711		-0.549808	0.0254774	1.02444
KW	-2.26824		1.28218	-0.158629	-1.88237			-0.799834		-0.874102		0.12006	-0.918371		0.248476		3.47103													1.71671		-1.51525	-1.02494			-0.732977						-1.02703					-0.78784		0.508769
KY	-1.04278		0.837462	0.938654	-3.59278			0.032268	-0.478782			-0.209897	-0.291268	0.19631	-0.143231	-0.165762		0.825864	-1.67913	-0.136367	-1.58326	0.776124	-0.982891			-0.666447	-0.56051	-0.160708	1.22726	0.304706	0.38152	-0.167713		0.994338		-0.327148			1.65777	1.59822	1.18266	-0.557027	1.08876				-0.511587	-0.0328408	0.404747
LA	-0.399733	-2.01318	-0.0879766	0.967904	1.50574	-0.126882	0.140675	0.642045	1.01007	-0.262362		-0.272333	0.329591	-0.145595	0.482366	0.144206			1.00228	0.326261	0.0627718	0.49741	0.735052	-0.0267123	0.450049	-0.603124	0.761905	1.15549	1.49841	0.180474	0.157526	0.818921	-0.10777	1.23227	0.668446	-0.156104	-1.12205		-1.5868	-1.3439	0.452783	1.4858	0.20465	-1.17869			1.38806	0.00021179	-0.452804
LC	-2.21424		-0.224023	0.107999	1.60151			1.36612	1.67404			-1.38402	0.949558	-0.285279	-0.408213	-0.601497		2.74279	0.904033	1.84744	0.955436	1.69043	-1.97121			0.509724	-0.271948	0.957905				1.71971		1.73005	0.878969	0.0169868		1.41117				1.12438	2.08828		2.6261
LD	-0.733959		-1.30998	1.0072	0.755499	0.635258		-0.402079	1.0048	-1.55534		-0.201851	-0.262253	-1.5492	-0.0424946	-1.07608			0.393207	-0.126393	-1.10273	-0.380308	-1.68738			-0.226823	-1.08756	-0.693082	-0.0396899	-1.37433	-2.01444	1.05372	-1.16454	0.519277		0.325521	-1.16352	0.181449	-0.618724		-0.124015	-2.04806	-0.926141	-1.7032			0.00430241	-0.515693	-0.372605
LE	-0.862609	-0.364465	-1.19866	-0.28972	0.055934	0.689779		-0.485756	-1.61551	-2.95724		-1.134	-0.625157	-1.48742	-0.158861	-1.19741	0.89081		-0.389552	-1.08553	1.1742	-0.24838	-1.14199		-0.0626883		-1.84846			-1.65182	-2.44289	0.565746	-1.41404	-0.135971	-0.403064	-0.579571	-0.881625	-0.0450791			-0.910084	-1.97409	-0.224626	-3.22372			0.234907	-1.00377	-1.16796
LF	-1.89628		-1.35643	1.28758	0.0600777	0.765878		2.11596	1.1314	0.350462		-0.256417	0.592539	-0.105049	0.605332	-1.03708			0.409431	0.705577	0.595528	-0.818925	-0.350125	1.0115	0.258994	0.734885	-0.415988	0.0235958		0.158564	-0.765544	1.36755	0.126739	0.735637	0.0176262	-0.538959	-0.464554	0.435794	1.43737		0.902148	0.13612	-0.00288204	-1.14916		0.385595	0.166523	0.504047	0.876197
LG	-0.665425	-0.333168	-0.860606	1.23564	1.192	0.0903267		-0.788628	0.618604	-2.02554		-0.707065	-0.0338781	-0.0772365	0.331586	-0.853932			-0.020743	-0.303795	-0.592499	-0.88097	-1.45579	0.882792	-2.37383	-0.620637	-0.388792	-0.341378	-0.37213	-0.362733		0.579193	0.425997	1.05171	0.0757696	-0.210128	-1.4361	0.288694	-1.34161		-2.02472	0.522843	-0.0190674	-1.81265			1.04798	0.515752	-2.25273
LH	-1.17686		-1.90154	0.319309	0.742042			-0.197801		-0.991228		-1.00672	0.814292		-1.21093	-0.549721			-0.695926	-0.00546716	-1.04888	-0.0134152	-0.338337			0.755294				-0.403555		-0.49094	-0.110523	0.457079		-0.485186			-0.967494		0.557233	-0.718295		-0.0341819			0.500014		0.269289
LI	-1.7806		-1.60171	0.456769	-0.645827			0.947531	0.306409			-0.949565	0.0640458	-0.511559	0.200068	-0.812952		1.21673	-0.344099	-1.29512	-1.15254	-0.387771	-2.46647	0.27534	0.733355	0.55932	-0.0558225	-0.698879				-1.49375	-1.25778	0.57508	0.431495	-0.916474		1.15291	-1.2447	-1.17024	0.585558	0.649006			1.19234		0.833159	-0.14017	-0.242798
LK	0.0238472	-0.957529	-0.315434	0.286029	0.98928	-0.820029		-0.68065	-1.74172	-0.0854082		-1.26319	-0.242208	-0.584241	-0.520673	0.00187588			0.235789	-0.11549	-1.22409	-1.66415	0.153327		1.1432	-0.722084	-2.12847	-0.617631	0.0182974	-0.0262609	0.158377	0.12307	-0.101133	0.316774	0.927141	-0.583214	0.164541	0.349466		-1.65946	-2.30223	-1.68304	-1.0513	-1.96009		-0.579217	0.390059	-1.35558	-0.699187
LL	-0.761091	-1.82594	-1.02678	0.932744	0.148745	0.0235717		0.811387	0.0110489	0.19782		-0.14692	0.60914	-0.0460618	-0.309752	-0.246286	0.0847547		0.0529096	0.253777	-0.0772329	-0.717315	-0.0232991	1.65116	-0.00855916	-0.927663	-0.941342	-0.328904		0.173716	-0.983268	-0.075905	-1.07818	0.236309	-0.403064	-0.0205418			0.495762		0.548355	0.696778	-0.382372	-0.353958			0.85529	-0.477485	-1.27906
LM	0.197822		-0.691998	1.30324	0.896193			1.07585		-0.93716		0.43184	0.916159	0.568439	-0.0524671				0.596057	0.337496	-0.99871		-0.280364					2.18573				-0.373157	0.978787	0.526072		0.317795					0.532074	0.551636					1.31094	0.780556	0.387072
LN	0.212934		-1.21368	0.550922	1.26763	0.635258		0.591048	-0.949552	-2.05775		-0.712405	0.117698	-1.23958	-0.856186	-0.895466			0.349371	0.151804	-0.683049	-0.601202	-2.30049		-2.0651		0.265038	-0.465568	0.890785	-0.634667	-1.7598	0.158349	0.501863	1.37428	0.893932	-0.703476			-1.93257		-0.170347	-1.1692		-0.397174			0.431022		-0.407521
LP	-1.21058		-1.1864	-2.77151	0.0211183		0.668183	-1.05981	-1.02694	-1.74562		-1.88263	0.363414	-1.20929	1.13566	-1.20722		1.00819	-0.460003	-0.886109	1.21284	0.16513	-3.21233		-2.63138	-1.44078	0.49612					-0.887725	0.184455	-1.10806	0.710773	0.999869	-0.979263	0.654848		0.0511233	-0.979566	0.0530054	0.513397		1.43894		-1.6102	-0.0832716	-1.45793
LQ	-0.410047		-0.785264	0.603979	0.789327	1.74319		0.717843	-0.0712697	-2.10723		-1.41142	0.00504806	-0.877515	-0.346051	-0.198115	0.705406	0.768706	0.0441079	-0.908194	-0.139661	1.40028	0.711859		0.833596	0.151974		-0.614492	0.310967	-0.764023	0.109152	0.469522	0.244818	0.384025	0.83696	-0.92662	-0.781946	-0.515927			-0.89081	-1.63883		-0.865799			-1.56896		-1.77001
LR	-0.277258		0.0176221	1.44751	1.10627	0.781503	0.460738	0.702548	-1.42211	-0.00836493		-0.3949	-0.195616	-0.759388	-0.961353	0.036694			0.330455	0.511297	0.388927	-0.241233	-0.465035		1.42214	1.57213	-0.66164	1.03435		0.338973	-0.702806	1.25942	0.142128	0.829884		-0.504002	-1.34842	-0.116771	-1.766	-1.01781	-0.670656	-1.38266		-2.26919			0.419972	0.278098	-1.00614
LS	0.493024	0.828827	-0.404504	1.11607	1.69801	1.44746	1.17435	0.313219	-0.611376	-1.02813		-0.102644	0.448912	0.528273	0.0014368	0.158726			0.978625	0.764499	-0.245498	-0.103799	-0.551655		1.11955	0.337307	0.514117	0.316583	1.00411	-0.256304	0.242684	0.846817	0.168807	1.34351	0.533579	-0.220211	-1.26636	1.19927	-2.36071		-0.993172	0.517869	0.105332	-1.28836	1.73229	-0.267201	1.54695	-0.352637	-0.46579
LT	0.399647		-0.762633	0.264725	0.991476	1.98548		0.00684876	-0.0717819	-1.93452		-1.17187	0.0353659	-0.181662	0.0946723	0.226255			0.583629	0.0728604	0.323525	1.19779			0.160724	-0.90832	-0.966855		1.13195	1.02669	0.542788	0.398553	-0.153638	1.34228		-0.354046		-0.44716	-1.53107		-1.4564	-1.01304	-1.02397	-1.92932	0.188599		0.374851	0.997545	-0.311668
LV	-1.23839	-1.02487	-1.29422	0.307128	0.40258			1.12634	-0.0389921	-0.96636		-0.315037	0.307819	-0.353084	-0.263417	-0.18518	0.843142	0.741307	0.000400336	-0.0814736	-0.116508		-1.24011		-0.220924	0.62499	-0.509078	-0.957233		-0.743592	-0.747362	1.11067	0.316536	0.856102	0.490143	-0.52932	-0.864817	0.0721762	-1.93522	-1.60515	0.306626	-0.822591	-0.387145	-2.40501			-0.506523	-0.609436	-0.46653
LW	-0.649349		-0.795834	1.05246	-0.926681			0.781301					0.151965	0.19631	0.228055	0.26121				-0.962313	0.440409		0.541092				0.241227					0.676666	1.26647	0.1719		0.753095					0.27594	1.30373
LY	-0.582532		-1.28408	0.633482	-0.0251016			1.27523	1.16498			-0.69846	0.65442	-0.740116	-0.549789	0.534503			0.287173	-0.114825	0.0591335	0.196305	-3.75392			-0.0452733		0.947855				0.592967		0.60896		-0.910117			0.14159		0.501491	-0.753142	1.00872	-0.781917			0.850217		-0.539581
MA	0.385425	-0.393453	0.47477	1.34014	1.43942	1.50665	2.09258	2.1608	2.15289			0.491855	1.55736	0.944027	0.796864	0.495969			1.783	1.53285	-0.00142374	2.29595	-0.407988		1.29035	0.576415	2.3981	2.98111		2.11719	0.3064	2.72729	1.88503	2.15015	2.22325	0.94386	-0.510189		-0.0407317	0.692977	-0.57273	0.738296		-0.393494			1.6706	2.04824	0.0866372
MC	-0.325907		-0.823041		-0.955604			-0.500387					0.319945						1.2065	1.46911						2.33427																1.92788					2.29177
MD	1.20281		-1.67441	1.23646	0.0193941	0.595253		0.996203	0.0164871			0.598096	0.426496	-0.156969	-0.0476652	0.634586			-0.180555	-0.422583		2.2802	-0.188422							-0.867289	-1.00477	0.137669	-0.414428	-0.00455604		-1.77272		0.17722	-1.17946		-0.173419	1.09832			1.32682		-0.63942	0.544167
ME	-0.332465		-1.24338	0.0659661	0.152451			-0.483145	0.204192			-1.12861	-0.740927	-1.26742	-0.0641353				0.0580834	-1.10808	-0.433486		0.327518			0.576415	-0.0523199			-1.18746		-1.65409		0.254138		-0.550655		-0.0977228	-0.379707			0.858255		-1.14047			-1.43993
MF	-0.487619		-0.405162	1.36076	-1.66182	1.63671		1.45722	-0.0389921			-1.47063	0.2494	-0.258752	0.115349	0.202121			0.129392	-0.138999	0.267566		-0.491923		0.349966							0.463091		1.73005		0.469705	1.21332		1.51741		1.18266	0.972368	1.06814
MG	-0.536872		-1.31446	1.57434	0.236296	1.89828		0.618976		-0.23284		0.149048	0.0433244	0.77734	0.3267	-0.175642			-0.296159	0.208043			0.297213			1.08151	0.479186	1.02043		-0.848241	-0.260707	2.55804	-1.19975	2.03878		-0.674621	-0.0859618				0.377037	1.36115				1.1923	0.345864	1.28216
MH	1.69881		-1.07233		1.1297			-0.15798					-0.696391						-0.460807	0.573017							1.465								3.29687	0.0450698						0.446275							0.29746
MI	-0.300131		-1.27602	-0.368925	-0.585684			-0.144249				-0.865223	-0.22871	-0.11441		-0.0768142			-0.318632	-0.140333	-0.425581				1.19726			0.522587	1.9204	-0.634667		0.803417	1.14786	1.2068		0.221082	-0.0687694				0.817688	0.326474		-0.281454			0.733629		-0.213365
MK	0.486055		-0.460785	0.849296	0.248647	2.56097		-0.734763				-1.68236	-0.330538	-0.499658	-0.256703	-0.270058			0.358767	-0.024087	-0.572906		-0.696591		1.11722		-0.0390746		1.04494	-1.89421	0.417625	-0.923203	-1.40384	0.225968	0.262981	-1.6481			-1.04754		-0.500204	-0.401023	0.0112027				0.849065
ML	-0.300162		-1.49253	0.0126893	-0.588854			0.672628				0.328432	-0.0196326	0.623189	-0.236583			1.95433	-1.39145	-0.451487			-1.45134		1.44858	1.06733	0.670503			-0.275722	0.0727847	0.676666		0.935115	0.0430513	0.0731503	-0.262585		0.701206		0.16244	0.678296	0.10015	-0.626724	1.8029		0.500014		-0.566701
MM	-0.22872		-0.0610437	1.51677	-0.650223			1.20436				-0.580205	0.427377	0.459805		0.520318			0.294472	0.423982	-0.425581									1.02356	1.74676	1.23628	1.56657	1.86358	0.78456	0.616223			0.646585	-0.209891	0.184133	0.0408101					1.48084
MN	0.309689	0.259689	-1.27036	-0.169211	0.40258			0.281387				-0.335555	0.0532309	0.239607	-0.360304	-0.991553			-0.38252	-0.253661	0.781925		1.63401		1.46458					2.29207	1.90091		0.960438	2.15126		-1.24322	0.0606416		-0.475017			-0.176254		0.0212308			0.830256	0.989906
MP	-1.56033	-0.422946	-0.859442	-0.851776	0.0881497			-0.812287					-0.240244		0.92827	-0.738463			-0.436415	-1.79411	1.96113					1.41798	2.32572	2.31435				-0.210638	1.63557									0.431237				1.58206	-0.465066	2.06149	-0.824682
MQ	0.60415		-0.896354	1.60552	-0.607663	1.96213		-0.369388				-0.73739	-0.209186	1.18281	-1.13173	0.245037			-0.339252	-1.16578			-0.448626		0.0986515	1.17112	0.761905	1.81536		0.176263	0.447478	-0.258494	-0.407507	1.26004	1.06327	-0.184383					-0.796696	0.181583			1.42213				-1.80841
MR	0.0535595		0.29619	0.939983	-0.115299			-0.209035	-0.169742	-1.02232		-1.24912	-0.3859		-1.53842	0.204857			-0.304646	-0.428431	-0.914745		-0.208625		1.60273	1.47986					0.0121601	2.85111	-0.596749	0.673992					-0.4044	0.182152	-0.294604	0.384582		-0.436341			0.844855		-1.54082
MS	0.804085	1.07062	0.354545	0.838887	1.23506	2.37532	2.13556	1.34766	1.04075	0.405649		0.797615	0.470088	1.27188	1.63154	0.368182	2.64296		1.23112	3.27011	0.929461		1.54814			1.18687	0.32078		1.73808		1.94743	2.07253	0.873427	0.758184		1.72441	1.06814		-0.582648	0.649492	-0.835411	0.89826		-0.407224			0.633546	1.89597	1.17611
MT	-0.157119		-1.47645	1.32921	-0.819563			0.296276					0.0961056	0.999402	-0.802074	-0.227637			-0.0989549	0.278863	-0.836323				0.303446	0.808217	1.01181	0.583212	2.02577	0.787995	0.447478	1.76109	2.35503	1.81706					-1.40933	0.280132		-0.793416		-0.612018			1.0534	2.81227	-0.423086
MV	0.276557		-0.576433	1.09413	-0.431533	1.69386		-0.325034	0.432918			0.772297	0.14278	2.01382	-0.0287142	-0.633102			0.492298	0.717951	-0.0609379	0.394756	1.55091				0.617705	1.3409		2.29207	1.30493	1.45564	0.92472	0.74355		-0.550074		2.32746	-0.255654	0.251144		0.492795	0.189278	-0.68692	1.18574		0.141952		0.335201
MW	-1.74297		-0.619191	2.99837	1.42922				0.91779				-0.149054	0.230796	0.777811				1.06766	0.439486	-0.593245											3.72119										1.66552					1.28017
MY	-0.264327		-1.40649	2.59291	-0.0695534			1.62994	0.130084				0.49666		-0.480432				0.173844	0.0134013							0.606341							0.477282		-0.139359			0.706483			0.516893	1.49423				0.633546		-0.407521
NA	-0.246385		-0.842691	0.947458	0.50303	-0.078092	1.30677	0.536864		-0.186855		1.76059	1.04891	2.03678	0.0165257	0.387007			-0.0122581	0.365068	-0.59771	2.39153	1.84435			0.299567	-0.306554	0.670223	0.612072	0.935856	0.83047	0.773359	0.121337	0.0959145	0.657808	-0.319685	-0.250609	0.654848	-1.38218		0.0224916	0.205113	0.293384	-0.834668			-0.418654	-0.268711	-0.445301
NC	-2.1342		-1.78287		-1.42341			1.46721		3.33951		0.654983	0.117451	1.68358	-0.650184				0.61694	0.285335	1.19183						0.16209			1.71671				1.15624		1.301						1.55632	2.8199
ND	-3.48291		-1.54099	0.627349	-1.3552			-0.837493		1.05712		1.61954	0.616878	1.19473	-0.324093	-1.07493			-1.62546	0.333344	-1.04888		0.859215		-1.13811	-0.133827	-0.466519			-1.6332	0.0521654	-0.339255		-0.62133		-0.797697		0.0807599		-0.442003	-0.530707	-1.00952		-0.434131			-0.128594	1.64278	-2.21098
NE	-0.0947133		-1.57771	-0.66519	-3.19014			-0.380135	-0.649448	0.69097		0.754704	0.482185	0.56571	-1.41436	-1.36973	2.33605			-0.19282	0.0162518		1.29457			0.576415	-1.19665			-1.22773	-0.133552	0.388983	-0.772022	-0.765224		-0.614285					-1.41472	-1.7808	0.115776		1.96113		-1.35237	-0.0643586	-2.35343
NF	-1.61634	2.74068	-1.09017	0.486066			1.69905	0.273919		-1.3646		0.704994	0.0918339	1.15885	-0.624833	-0.343344	2.71334		-1.5309	-0.504744	-0.926837		0.382868	2.19016	-0.434153		-0.899618			-1.56044	-0.22268	0.127306		-0.0617145		0.125581	1.18592		1.91046		-0.0494819	-0.838439		0.26197			0.410402		-0.793184
NG	-0.660993	1.98691	-0.984552	0.742703	-0.570063	0.250412		0.144628	2.40751	1.579		1.93649	1.04748	2.11366	0.374179	-0.464026	2.53276		-0.25224	1.0347	0.616818		1.41748			1.62694	-0.0457192			0.362163	-1.44509	0.0373211	-0.0528144	0.0623382		-0.297875	0.169419		-0.920092	0.750136	-1.11754	0.385932	0.123681	-0.104554			0.25334	-0.497287	-0.452257
NH			-2.56419	0.843706	0.163688			-0.484882		1.61674		1.27524	0.66485	1.44063					-0.585261	0.439486	-0.586511			1.42802										-0.122339	2.49836	-1.2876	0.910135		0.0510758		-0.0903039	0.10333		0.752297			1.80627		-0.692258
NI	-0.657641		-1.29348	-1.02698	-2.58673			0.76165		0.518127		-0.814351	0.402348	-0.0699578	-0.0800765	-1.14659			-1.06453	-0.0200466	0.598498				0.804221	0.341843	-1.18824	-0.120298	1.4504		-1.41731	-0.444369	-0.28581	-1.59319		-0.16191		1.18803	0.407751		0.541883	-2.03103	-0.227423				-1.10525	-0.272594	-0.393303
NK	-0.901271		-1.32582	-0.550836	-2.11036	-0.626213		-0.560663	-0.644262	1.44239		1.053	1.2208	0.934798	-0.792692	-1.01912			-0.728716	0.537926	0.421717	1.34271	1.4841	1.12791	-1.64463	0.685614	0.55272	-0.0781869	0.534111	0.324748	-0.709975	-0.677368	0.313811	-0.455203		-1.35536	0.0573576	1.23248	-1.17946	-0.262534	0.0880256	-0.739348		-0.462487			-0.302948		-2.69827
NL	-1.48848		-2.25254	0.430468	-2.48217			-0.216642	-1.31196	-0.874102		0.294877	0.745005	0.0977524	-0.766649	-0.720706		1.51901	-1.17894	-0.206616	-0.235063	-0.449051	-1.58259			-0.297616	0.250684	-0.651533	1.25258	-0.13959	-0.680987	-0.923203	-0.0626667	-1.07936	1.45104	-0.557608	-0.108435	0.202863	1.50032	-0.0750713	1.08382	-1.50611	-0.415316	0.195975			-0.496319	0.101395	-0.326375
NM	-0.990526		-0.779238	1.40914				-0.0148788				1.27185	0.668892	1.26982	-1.11325	-0.564109				0.00392258	0.808833		-1.07782							-0.155094	0.137323	0.11027		0.521085	2.19825	-0.0542599		0.740006	0.699103		-0.517748	0.158593	0.590515	-0.857141			2.5496		0.0695662
NN	-0.0064765		-2.66572	0.766404	-1.60237			-0.638346	-0.202621	1.51496		0.986286	0.166618	1.21216	-0.522471	-1.19335			-1.92529	0.0511417	0.767865		-0.919735		0.940353		-0.326757			1.55241	0.470468	1.03639	-0.138174	-0.521247		0.110453		0.557684			-0.362872	-0.958781	0.268615	0.98515				0.070879	-0.0612958
NP	-3.09124		-1.56824	-1.0735	-3.1788			-0.415203		1.26596		-0.112751	-0.622507	-0.861951	0.474824	-0.663739			-0.82109	-0.293714	-0.566033	-0.204705	-1.48329	0.937396		0.536973	0.403746			-1.1311		-2.10186		-2.16686		-0.584382	-0.313641				0.110861	0.928474	1.3975				0.633546	0.513927
NQ	-1.11274		-1.69591	0.428626	-1.40259			-0.488942	0.29748	1.77089		0.942665	0.553604	0.938671	-1.62108				-1.24872	0.091179		-0.172957	1.06323							1.63667	1.35145	1.08213	0.231573	-0.0118821	1.46874	-0.715381	0.0219271	0.576376	0.842958			-1.85175	0.139681	1.13514			-0.233955	0.436178	-0.383711
NR	-0.51005		-1.22162	1.37945	-0.911772	1.09309		0.228664		1.88089		1.07486	0.877143	0.83986	-0.362766	-1.03411			-1.71529	-0.446591	-0.475882	0.741032	1.44931	2.30349		0.148222	-0.454857		3.71216	0.330414	-0.0449983	-0.429852	-0.64718	-0.765224		-0.156751	0.807856			0.265533		-1.51254	0.287134	-0.346315			-0.106121		-0.166573
NS	-0.67522	0.647019	-1.37946	0.629296	0.0289534	0.278583		0.88494	0.741455	2.39101		1.64985	1.40148	1.84077	-0.690848	0.181836		1.02002	0.570259	1.04134	2.16292		0.904593	4.13607	-0.0918668	1.30465	0.75861	1.09868	1.13195	1.53903	1.23594	0.386436	1.71449	-0.134035	1.56882	-0.349791	-0.130414		-1.79677	0.332974		0.473927	0.535116	0.678966			0.302189	0.803028	-2.24714
NT	-1.20945		-1.31446	0.608775	-0.754153			0.48358		0.83807		0.935517	0.688451	0.83986	-0.778597	-1.73023			-0.96922	0.296385	0.793795	0.524809	0.30533			1.36602	0.277159			1.52897	1.05361	0.0142901	0.573322	1.18241		-0.872907	-0.286116	0.0580317				0.691117	0.760258				0.166523	0.328065	-1.52363
NV	-1.17752		-1.68307	0.240311	-1.75516	0.615055		0.143433		-0.186855		0.530897	0.339873	0.816671	-0.821244	-1.637			-1.82989	-0.289471	-1.36695	-0.40983	-1.33437		-0.556755		-0.477091			-0.0178927	-0.486831	-0.713194	0.247488	-0.502654		-0.142862	0.176781	-0.249122	-0.233855		-1.27815	-1.8631	-0.549426	-0.778003		0.108563	0.134215	0.589017	0.0291963
NW	-2.48923		-1.93285							0.410982		0.545364	0.000639774							-0.713194													-0.512868			0.810379			2.21056		2.42039	0.359264	2.56207	0.150122			0.90548		-0.268935
NY	-1.7075		-1.44955	-0.0520859				-0.942642	1.18818	0.711943		0.30596	0.327597	0.562019	-0.605733	-0.844623				-2.06434	0.350258		-2.07873				0.15667			0.289592	0.57669	-0.299689				-0.0963418			2.26772		2.23475	-0.0275091					-1.10942	0.726488
PA	-0.66574	-1.31598	-2.13093	-2.67151	-2.51236		0.877021	-1.75917	-0.162286			-2.21	-0.350343	-1.33806	-0.678971	-0.894734	0.854442		-1.75281	-1.47927	-0.700081	-0.679163	0.618354	-0.41253	-3.07631	-0.233237	-1.64584	1.33352	-0.787645	-1.82425		-3.00804	-1.69536	-1.4	-0.567367	-0.621549	0.357134	0.521316	-0.577533		0.23128	-2.18299		-2.14049	0.50584	-0.0783879		-0.801854	-1.5022
PC	-1.3443		-2.42501	-0.315815				0.178076					0.870676						1.31898	0.457883	0.673031							1.19632				0.887975						0.503617			0.166741	0.241481	2.25191
PD	-1.63274	2.73387	-1.91949	-1.50329	-2.80143			-2.62268		1.24149		-1.20027	-0.465554	-0.799241	0.0773229	-1.0692			-1.63853	-3.1748	-0.259789	-0.551961	-2.02751	0.927244		0.71819		0.78234								-1.31016		-0.0733907			-0.227163	-1.49963					-1.85136	0.317521
PE	-1.23169	4.83551	-3.14075		-3.88983			-2.87763	-0.416196			-0.805898	-0.134298	-0.494008	-0.00256857	-0.765522	1.54112		-2.45543	-3.72653	-0.818624		-3.26663			0.346398	0.0812115	1.24127				-3.64019	-1.59043	-2.2212		-0.623825		0.0140686		-0.490793		-1.5104	-0.553466		0.553631		-1.06686	-0.164215	-1.93995
PF	-1.91341		-2.33907	-1.19883	-0.710536		1.8805	-1.69485	2.45934	-0.198551		-1.37685	-0.542725		0.370699	0.4199			0.347116	-0.766048	3.65693	0.756477			0.504117			0.360068				0.24303			2.43773	-0.649658	-0.213795		1.38736	0.0688229	1.19223						-0.449066	0.180499	-1.28299
PG	-1.84899	-1.13312	-1.68679	-3.02386	-2.50912			-3.60248				-2.0069	-1.22647	-1.04819	-0.0916878	-1.4949			-2.21835	-2.09421	0.238025	1.0825	-3.76939			-0.774788	-0.238532	1.54569					-1.77275	-2.29083	0.128114	-0.607167		-0.232455			-0.806516	-1.13239	-0.0167712					0.301335
PH	-3.82629		-0.515951	-0.83027				-2.04252					-0.914872	-0.973176	-0.322174	-0.979053			-0.613235							1.14035		2.10304				-1.57713			1.79279	-0.537782						-1.51254						0.526775
PI	-2.33468		-1.89977			1.81903		-2.91588	-1.0222				-0.937968		-1.11138	-0.0345916		2.74279	-1.08539	-2.00828							-1.06869	1.30453				-2.04086			0.346595	-0.343374	1.04587	0.0580317	-0.0465626		0.544574							0.904608
PK	-2.40606	0.763459	-1.34224		-3.71828		0.826496	-2.05059		-1.79394		-2.49053	-0.816399	-1.80723	-1.06809	-1.89744			-1.80841	-1.18472	-1.49557		0.257749				-1.64762	2.16366				-2.60675	-2.30254	-2.43662	0.379094	-0.384573						-0.776832	0.565513
PL	-1.13353		-1.99824		-2.63559		1.08304	-1.20252	0.348384	-0.499516		-1.46954	-0.137175	-0.556464	0.471851	0.0372758	2.10154	0.951027	-1.32686	-1.90442	-0.322988	-0.973076	0.794961	0.0974137		1.29872	-1.29501	1.19632				-1.62115			0.830651	-0.000970606	0.0282763	0.22918	0.431223		0.22593	-2.20569	-0.40133		1.23981			-0.790373	-0.924212
PM	-0.808333		-1.53993					-0.474917				-1.45301	-0.619596		0.384785				-1.36984	-0.0886885	-0.773888		-0.555848	2.95741		1.02594		1.50997					-0.0820848			-0.758803	0.665682	1.21446	0.131119	1.2038	0.981991			-0.250038		1.74403		0.9763	-0.55999
PN	-1.81741		-2.60392		-3.175			-2.43354	0.0232211			-2.33402	-1.06111		-1.93627	-1.64672			-2.23637		-0.0436464	0.119344	-1.24802					2.34145		-0.658197		-1.17665	-0.48755			0.276688		1.25083			0.458262							-0.0949132
PP	-1.63715		-2.06699		-3.55764			-3.80806					-1.04652	-1.98764	0.178472	-0.616672			-1.79409	-3.70893	-0.39423	0.122435		1.14034	-2.29924	-0.428897	-1.0199					-3.37801			0.268343	0.674866				0.916121								0.607536	-1.07987
PQ	-0.636865		-1.59146	-1.11045	-3.16446			-0.861648		-0.627005		-1.83752	-0.161348		-0.377929	-1.51962			-1.52469	-0.661019	0.37405		-0.568998	1.02255				1.12221		0.0584803						-0.649658					-0.0768809	-1.45651
PR	-2.23545	-0.643709	-1.54287		-3.56928			-0.731968	-0.6303			-2.03832	-1.49983	-0.801326	-0.0903627	-0.94222			-1.90085	-1.2081	-2.47685	0.407026	0.303764	2.10464		-0.0421821	0.0235891	2.93459					-0.00204208			-0.682295	-0.0687694		-0.981287			-1.62747	0.107932				-0.703958	0.834777
PS	-1.20328		-1.50374	-2.29493	-2.96111			-2.28453	-1.23915	0.18677		-1.25907	-1.06951	-0.860479	-0.267916	-1.85295			-1.60594	-0.881158	-1.95749		0.0302667	0.137869		-0.441436		2.30983		-0.610569	0.0121601	-3.21903			0.0302579	-0.131812			-2.04741			-2.01564					-0.591629
PT	-2.04195		-2.09698	-2.58136				-2.68903		-0.034663		-1.54495	-1.21909		-0.510801	-1.95515			-3.08774	-2.51314	0.0412531		-0.608164				-0.415988	1.76884				-1.8122		-2.45961			0.128695				-0.450307	-0.9438	0.577936	-1.98714			-0.937052	-0.611279
PV	-1.33416	-0.422946	-2.12655		-2.37373	-0.654705		-1.76073	-0.878093			-1.65459	-0.585849	-2.34489	-0.794119	-1.27027			-2.28419	-0.94889	-0.00813968		0.419732			-1.22961	-0.718799	0.371241				-2.71576			1.36696	-0.296013		0.654848	-1.38675		-0.0241641	-1.76847	-0.520676					-0.124562	-2.77059
PW	-2.31549									-0.584446		0.312432	-1.19787	0.978011	0.761462	-0.738463					1.32796		1.18772				1.04629	3.15513							1.8565						1.9246			1.52067
PY	-0.64833		-2.72146		-2.07161				-0.317105	-1.81031		-2.01072	-0.986432		-0.007144				-1.13264	-1.28588	0.679001											-2.22161				-1.38457			0.364733			-1.17221			1.93296
QA	-1.03484		-1.53828	0.837647	-0.975686	1.07709		0.482339	-1.07764	0.321795		-0.173487	0.3671	0.00478605	-0.861133	-0.963205			-0.451453	0.427284	-0.394958	-0.367113	0.467665		-0.204779	0.915189	0.619134	1.18358	-0.320305	-0.0288617	0.115344	1.53773	0.89448	0.770695	0.466925	-0.477834		0.0440845	-0.156564	-1.42729	0.434291	-1.51574	-0.87192	-1.17661			-0.511587	0.843614	-1.18252
QC	-1.38846		-2.433		-1.3552			0.763533		0.744251		-0.327369	0.56269	0.978011	-0.832176	-0.158644			-0.87028	0.38279			-1.63859			1.23566	0.140584					-0.304164	2.32871			1.56189						1.28603					3.2726
QD	-1.56359		-2.20151	0.695786	-2.41177			-1.07093	-0.411103	3.737		-0.520719	-0.479767		-1.57748	-0.616672			-1.88696	-0.526256	-0.121899		1.76842			-0.419388				-1.99686	-0.412723	-0.321863	0.377715	-0.265627		-0.141987					-0.382974	-1.79056	0.197789				0.111356	0.23694
QE	-1.51667		-1.64863	-0.324264	-1.72183			-1.21512	-0.757219	-2.61114		-1.05797	-0.57158	-0.870736	-0.466017	-1.4823			-1.19691	-1.49821	0.41119		-1.38519			0.218017			-0.0810751	-1.22773	-1.62053	0.0378796	-0.124444	-0.430812		-0.53069		-0.842404		-0.682144	-1.74917	-1.00242					-2.17126		-2.15519
QF	-0.555394		-1.79736	-0.179683				0.920467	0.0681337			-1.3982	-0.197552	-0.502471	-0.569263	-0.308705			-0.854151	-0.322423	-1.2097	0.850232	-0.968262			-0.0905299	-1.09995			-0.848241	0.360467	2.27118	-1.90228	-1.24037		-1.91431	0.179247		2.00989	0.265533	1.14757		-0.0372497	-0.69035				1.37839	-1.27314
QG	-1.12109		-0.901824	1.27393	-1.72677	-0.324952		-0.167458	0.0164871	0.339781		0.0416995	0.0738103	-0.113167	-0.323545	-2.27834			-1.96444	0.131388	-0.542776		-0.852615		-0.357366	-0.668931				0.509615	0.0359707	1.25268	0.551343	-0.046447	0.731916	-0.569945		0.19639	-0.30848		-1.4323	-1.20107	-0.287061	-0.445862	0.589222			-0.409994	-1.38245
QH	-1.3299		-2.37309	0.736608	-2.05129	1.00072		-0.40744		0.888501		-1.20739	-0.357007	-0.513644	-0.514958					-0.638073	-0.337126		-3.17422							1.08298	-0.915827	1.77528				-0.191902					-0.347527	-0.696789
QI	-1.47678		-2.47429	-1.10427	-2.54645			0.521469				-0.956891	-0.181089	0.075143	0.797229	-0.819121			-0.507874	-0.761357	-0.679977	0.00844359	-1.17656			0.0217374	-0.434115	0.808093		-0.0842678	-1.02583	-1.32546	0.32338	-1.33218	0.329304	-0.085292			-1.16816		0.247503	-1.33788					0.224911	0.300189	-0.419217
QK	-0.725822	-1.1088	-1.95842	0.103841	-1.95813	-0.560518	0.806622	-0.495302		0.0937932	2.68252	-0.69519	-0.326455	-0.73144	0.844268	-0.354937			-1.10667	-0.835561	-1.73705		0.472099			-1.15004	-0.496031	-0.787334		-0.135676	0.360467	0.852658	0.0544481	-0.205093	0.190785	-0.858482	-0.599058	-0.281646	-1.21262		0.187648	-0.995282	-0.254973	-0.570424			-1.15025	-0.216803	-1.81851
QL	-2.43018		-2.42524	0.433422	-1.72474			-0.244706	0.894308	-2.15766		-0.528136	0.0577193	-0.272634	-0.193753	-2.26799			-1.67246	-0.181518	-0.214272		-1.83618			-0.770314	0.220272	-0.620761	0.964893	0.28266	-0.297341	0.253501	-0.622282	-0.558151		-0.923364	-0.30455	-0.253246	0.754532	-0.942778	1.28884	-0.69437	-0.619767	-0.145929	0.269451		-0.273175		-0.715994
QM	-0.988917		-0.923715	1.25791	0.00619261	2.12918	2.32059	0.478815				0.680813	0.398807	0.429033	1.27475	-0.360613			0.120119	0.439486	0.00398168	-0.0557496					0.36639		2.43123	-0.560559	0.171225		-0.257975	-0.0191548		-0.344803					1.58813	-0.126244		1.17974					-0.169563
QN	-1.04137		-1.40126	0.850493	-1.52147			-0.792128	-0.347876	0.471607		-0.411408	-0.931095	-0.750033	-0.381426	-1.20345				-1.65674	0.0582748	0.653064				0.629525	0.593709			0.437512	1.20776	-0.44289	0.914249	-0.0436959		-0.57478		0.857789			0.546673			0.0419082	0.404488		-0.405103		-1.80841
QP	-1.26384		-1.8566		-1.70628			-3.91918		-1.4936		-1.50215	-0.415698	-1.61503	0.77946	-1.56264		1.78728	-1.25145	-1.70303	0.0203755	1.24613	-1.11487				0.140584					-1.61153	-0.0328137	-0.765224		0.505576	-0.0153443		-1.26554	-0.778475	0.424976	-0.169261	0.934611			1.5013		-0.200274	-0.395687
QQ	0.307176		-1.9524	-0.318085	-1.92818			0.752996	-0.495009	0.300714		-0.45575	-0.825415	0.209103	0.0282495	-0.628648			0.418575	-0.161666	-0.445228	1.15516	-2.2685				-1.03643	0.474731		0.7647	-0.868199	0.0705298	-0.0626667	-0.311175	0.99428	-1.01538	-0.188477		-0.398283		-0.177093	-0.874268	0.0658611	0.304272		1.31325	-0.716381	-0.14898	-2.29992
QR	-1.43186		-0.322623	0.303744	-1.06534	2.08473		0.090007	0.232942	1.9922		-1.38719	-0.439246	-0.736788	-0.544573	0.819807			-0.376282	0.836652			0.835332			0.94382		-0.458242	0.559428	-0.818971	-0.373502	-1.30269	0.856897	0.447129	1.02818	-0.0424103			-0.562029	-0.704367	0.0125905			-0.709347		0.49915	0.500014	-0.10413
QS	-1.08761	0.386335	-1.10531	1.13623	-0.1596	0.556786	1.26914	1.34775	1.4146	0.460307	3.83997	0.411832	0.0629979	1.2544	0.621267	-1.35473	1.68298		0.375905	1.41033	2.68496	1.58929	-1.15058	2.8631		0.875658	0.729435	-0.180316	0.534111	2.26675	1.69269	0.812467	1.01653	0.830561		-0.961532			-0.0494654		-0.195664	-0.0554179	0.10015	-0.509739			0.587026
QT	-0.998799	-0.996244	-2.21636	0.243801	-1.11404			0.520546	-0.338509			-0.298023	-0.180666	-0.616502	1.06051	-0.795473			-0.418621	-0.185412	-0.728034		1.45927				-1.09377			1.6214	1.72734	-0.74759	0.145878	0.265633		-0.545409			-0.817962		-1.06108	-0.462716			1.00562	0.588465	-1.02241		-2.44184
QV	-1.53636		-2.07552	0.0926852	-2.27228			0.123158	-0.861495			-0.0989189	-0.0918783	-0.653406	-0.502436	-1.3068			-1.18655	0.639612	0.976714	-0.218009	0.298362	3.03746	-1.21068	1.10317	0.803789	-0.450862		-0.0324915	-0.438041	0.0882566	0.804434	0.265633	1.51441	-1.15306	-0.208783		-0.092025	-0.100518	-0.412387	-0.739348	-0.592997	0.000691798			-0.370814	-0.530776	-1.09002
QW					-1.89273				0.228784			-0.263743	-0.417968										1.10071									0.585694				-0.449163			3.30917		0.11631	-0.68219
QY	-0.127537		-2.66544	0.729688	-1.71657			-0.326315		0.909407		-0.380715	0.0739499	0.461645	0.0301988	1.16311			-1.61792	-0.251054	-0.401483		-0.919735		1.0919		0.761905	0.765533		2.69754	0.852943		-1.2899	0.703406		-0.645965			2.57966		1.58813	-1.00598					-0.716381	0.552977	-1.37204
RA	-0.395317	0.125722	2.57417	1.18395	-0.0455356	0.932509	1.81792	0.50343	2.27825	1.47378		0.637898	0.0406011	0.488784	0.161667	1.13368	2.31205	2.07496	-0.737476	0.965625	1.75028	1.77048	1.77825	3.60277	0.969686	2.10923	0.429054	1.46705	1.27855	1.00627	1.08303	2.19247	1.38982	0.669173	0.239202	0.950049	0.649251	-0.18953	1.18891	1.90066	0.727315	0.601689	-0.854168	1.05361	0.973181	0.424477	-0.799269	-0.542681	1.37285
RC	-0.533937		3.04282	1.38893	-0.105378			1.65483	0.504094	2.64636		1.3122	0.69657	2.4131		-0.376057			0.262924	1.01115	0.148021						1.69651	1.40989	2.61355	2.96947		1.33738	1.78972			0.137852			1.22973	1.32159		1.6204	1.62776			2.2846	1.07538		1.99037
RD	-0.371445	0.351346	1.65268	-0.759918	-1.01755	-0.285106		0.198238	2.4296	0.449134		0.405628	0.0212396	-0.138277	2.0293	-0.627159	2.07094	0.951027	-1.56742	-0.196043	0.0843632	-0.0348064	-0.51928			0.351893	0.752053	0.420172	1.78064	0.930779	1.2814	0.396952	0.0514466	0.348973	2.60991	-0.862576					-0.381314	-0.995282	-0.158031	-2.8598			-0.881058	-0.306883	-0.319746
RE	-2.25065		1.70807	-1.55726	-1.43038	1.81903		-0.00458625	1.27387	0.22451		0.118474	-0.360684	-1.36094	-0.903501	-0.165117	0.739549	0.502077	-1.7146	-0.515402	-1.38991		2.50221		-1.16464		-0.556103			-0.996882	-0.555824	0.00413768	0.501863	1.11101	0.195772	-0.598199		-0.528506	-1.9431			-0.602637	-0.424532	-0.805847			-0.900073		0.275038
RF	-1.49296		2.41869	0.0539323	-1.02069	1.75449		1.04242	1.77997			0.205474	0.258698	0.0741425		0.434011		2.56047	-0.402331	-1.53189	-0.82707	1.81411				-0.522197	-0.316706	0.512831	0.726482	0.141172	0.518096	1.48185	-0.0528144	-0.00455604	1.32742	0.166022	0.280501	1.57625	2.11703	-0.200841	2.04865	-0.104645		0.764797		0.41425	0.310772		1.8177
RG	-0.993393	-0.457991	2.38641	-0.210454	0.399843	0.466635		0.787254	0.0232211	2.14558	2.45368	0.854923	0.0194053	0.575918	0.490209	1.14403	1.81669	1.66665	0.118582	0.905395	0.13102	1.54659	1.9472	0.730714	-1.4013	0.176713	0.169363	1.16477	0.234006	0.549103	0.879261	1.06039	2.46827	1.3494		-0.498137	-1.26636		0.296911	-0.144751		0.688743	-0.763623	0.497767	0.901355	0.634491	-0.607815		1.0589
RH	0.413092		2.79963	0.496935	-0.628831	1.421		0.352846		1.01712		0.567464	-0.229174	0.222063	-0.598128	0.0123136			-0.421907	0.918909	-1.32909	2.52592	1.88827		1.90122	0.125998	0.732635		2.37716	0.99279	2.04303					0.231196	1.14294	2.24408	0.475959	0.773946	0.77192	0.659368	0.590515	0.190613			-0.292224		1.74653
RI	-1.81778	-1.27795	2.57579	-0.585148	-2.0583	-0.490202		0.204504	-0.21999	3.72414		-0.00122552	-0.578167	-0.173499	-0.453531	0.940954	0.713833	2.38278	-1.85908	-0.5335	-0.174267	1.31221	0.750142		-1.4231	0.435904	-0.17205	0.306001		-0.202051	0.82309	0.502312	0.707912	0.0658822		-0.0487747	-0.208783		0.0587979	0.304947	0.170195	0.589376	0.206372	0.598512	0.762885		-2.0585		1.57308
RK	-1.89689		2.03489	-0.317833	-1.09621	0.55208	0.470916	-0.242557	-1.13655	0.441754		-0.158653	-0.365206	-0.643209	0.250906	0.297855		1.74215	-0.566468	-0.306584	-1.08783	0.427817	1.1025		0.424074	2.58648	-1.24571		1.96587	0.861628	1.17424	0.0291884	0.561052	0.0583032	-0.0432445	0.894368	1.47986		2.49297	2.91373		2.0835	-0.73377	2.63603		2.28042	-1.33479	0.479628	2.11416
RL	-1.3736		2.20053	-0.283906	-0.977857	0.00528963		0.360524	-1.46725	-0.152277		0.539235	-0.187137	0.213405	-1.22047	0.305661	1.06308	1.95433	-0.935443	-0.125354	0.440409	0.330218	-0.359491		-0.776817	0.623482	-0.0811403	1.1089	1.04494	1.78534	1.43168	0.662757	1.14276	0.105718	0.731916	0.308477	-0.0590888	0.754931	1.55275	0.964911	1.95585	-0.167066		-0.135457			0.238719	-1.02225	0.880496
RM	-0.61437		3.12809	-0.727322	-0.319291	2.98663		-0.0148788		1.32906		-0.354398	0.474542	0.52043	0.0459316	1.11944	2.98723	3.50493	-1.64039	0.443281	-0.199457	1.80574		1.93884	0.216435	1.54582	1.56593	1.56404		1.54965	1.86454		1.15006	0.343751		1.89632			1.69973	2.13879		1.89971		1.67618		1.68018	0.181561		1.49855
RN	0.09769		2.19217	1.12067	-0.461156	1.10935		0.268289	-0.307443	2.29219		0.258545	-0.799532		-0.724433	0.175331		1.8265	-0.725948	0.20392	0.208499	1.71043	0.676894			-0.207329	0.0235891	0.522587	1.22726	1.41523	1.61671	0.643218	0.372651	0.652486		-0.487047	0.0540842	0.22918	1.08997	1.53437	0.2382	0.592879		1.5549		0.588465	-0.612391		1.02652
RP	-3.11246		-1.02033		-0.765357			-2.12664					-1.15837		-0.302783	-0.862449			-0.277038		-2.16158	0.362754	-2.44266				0.0523911									-1.18019				-0.0542372	-0.822672	-0.797792	-0.0639179				0.166523	-0.336406	-2.06069
RQ	-0.1968		2.49471	0.618113	-1.47777	2.67078		0.252732	0.310903	1.7344		0.186505	-0.20679	-0.0302175	0.257824	-0.389756		1.86732	-0.620108	0.741515	-0.389213		0.850297		-0.497332	0.22406	-0.296297	0.778112	1.4504	0.515239	1.43661	-0.0164816	-0.893015	0.225968		0.262762	0.674759		1.16459	1.50391	-0.392875	0.273742		0.993459		2.10543	-1.28478		1.62498
RR	-0.746418		2.18946	0.0539323	-1.00451	0.236619		0.199106		1.595		0.540225	-0.0997613	-0.491171	-0.360128	1.25664		2.49593	-1.55237	0.323338	-1.46843	1.23038	1.10968	0.505084	-0.497332		-1.7977	-0.669551	0.612072	1.52531	1.12261	1.2143	-0.590985	-0.0924861	0.731916	2.34931	2.28496		3.42696	3.70331	-0.221332	2.45719	-0.363047	3.04593	2.95153	3.02972	-0.341313	-0.701049	2.60174
RS	1.52071		2.92185	1.4445	0.607897	2.31515	2.91082	1.43373	1.40278	3.09417	2.47666	1.3418	0.652891	0.968794	-0.086112	1.92398		3.14481	0.646449	1.18779	-0.196467	2.19974	1.10071	3.19509	0.194247	1.44227	0.866166	1.93314	1.86214	1.7397	2.34328	1.4429	1.45325	0.802058	0.517356	1.45661	0.717609		1.45528	1.56578		1.52241	-0.372756	1.90915		1.05089	-1.55837	0.57535	1.74628
RT	1.16312	-0.555155	2.59396	0.79193	-0.099624	2.95154	2.10233	1.22381	-0.547911	1.83927		1.06822	0.309381	0.843663	1.12881	1.04886		2.58864	0.476794	1.32409	0.650332	1.08385	-0.33388				0.0837209	1.52767	1.04494	1.71671	2.23227	0.429062	1.43555	0.690856		-0.287261			-1.08528	0.340757	-0.931871	-0.413926		0.0700791		0.330636	-0.584612	-0.291789	0.8301
RV	0.180078	-0.968307	2.31196	0.87312	-0.929436	0.909426		0.249487	-0.383369	0.514731		0.467402	-0.276477	0.0130474	-0.697232	-0.482279		2.00085	-1.18849	0.511459	-0.624085	0.797177	-1.01287		-1.92852	-0.275797	0.247973	1.33646	0.639471	1.61972	1.22827	-0.530872	0.84569	0.835733		0.36709	0.0109121		0.803646	0.995585	0.496341	-0.902978		0.289972		0.537864		-1.05114	0.933449
RW	-1.17231		2.16757		-1.6039			-0.354095		0.888501		0.667253	0.633391										1.88087			1.74649						2.21711	3.25012	0.343751		0.644634			2.46187	1.45512	1.55304	0.298639		0.304272					1.90873
RY	-2.28745		2.04884	0.171058	-0.748774	1.45903		-0.842759		-0.489136		-0.21896	-0.0722366	-1.03194	0.578074	0.18586		2.40631	-1.3843	0.188403	-0.909867	1.18606	-0.479742			1.18159	-0.84555		0.927153	-0.393505		0.0223582		0.100804		-0.913358	-0.0334717		2.49086		1.9585	-0.223882					-0.69138	0.849548	1.33891
SA	-0.48879	0.19417	-1.87601	0.596257	0.129691	0.833211	1.2965	0.647438	-0.408181	-1.17062		-0.376811	0.177374	0.372794	-0.0405841	-0.854848	2.22912		-0.0743087	0.304278	-0.672255	-1.23081	0.0233223	0.285922	-1.12185	1.12905	0.37247	0.510891	0.639471	1.03614	1.48013	0.655722	0.812466	0.685726		0.452064	-0.0234415	-0.00720884	-0.379707	-0.547006	-0.196464	-0.6233	-0.964293	-0.636169	1.37865		-0.0170418	-0.113262	-0.798171
SC	0.1877		-2.0258	-0.158629	0.760169			1.0596		3.4085		1.04919	1.03124	1.082	-1.06613	-0.200608			0.481935	0.128637		0.196305	-1.48014				0.916881			1.31124				0.104078		0.6611		1.45563			1.30941	0.279221	1.91544				1.5234
SD	-0.10293	0.47957	-1.91319	0.299055	-1.02027	1.11483	1.30973	-1.31971		-1.0172		-0.428887	-0.528544	-0.551261	-0.378513	-1.13231	2.39489	0.291782	-1.11436	-0.336736	-0.298829		-0.907099	2.12117		0.326059	-1.47944	-0.53602	0.821793		-1.48536	-1.21226	-2.27931	0.123737	0.437844	-0.769671					-0.898762	-1.14017					-1.17786	-0.735792	-1.22756
SE	-1.46534	-1.10279	-2.21753	-1.53064	-1.18773	-0.730417		-0.354264		0.0404993		-0.75865	-0.302861	-0.519875	-0.171324	-1.03173			-1.31111	-1.399	-1.06994		-2.26275		-1.99914		-0.777832		0.497297	-0.141262	-0.772279	-0.532058	-0.971083	-0.569758	1.78052	-2.07659	-0.914414	-0.490285	-2.19209			-0.90827		-1.91533	0.853036			-0.839932	-1.5446
SF	-0.0854879	-0.599305	-1.85849	1.19008	-2.14988			0.204926	-0.271614	-1.38965		0.0958032	-0.0943166	0.171956	-1.19444	0.22186			-1.25826	-1.34792	0.454226				-0.401001		0.158473	1.29741		0.185232	1.81575	-0.389686	-0.379336	0.43283		-1.02211			2.06839		0.465984	-1.90942		0.0447613				0.670207	0.0174607
SG	0.475257	1.05892	-1.43955	0.954823	-0.679375	-0.751036	0.477331	0.00209131	0.660068	-0.404493		-0.615253	0.114693	-0.398981	0.47256	-1.30831	1.07111		0.0890053	0.199276	-0.703092	0.672551	-1.94777		-2.67394	-0.663125	-0.890807	-0.948265		-1.10912	0.370938	-1.57713	-0.0859236	-0.0097944	0.875674	-0.357296	-0.381426	-0.809918	-2.45602	-0.912006	-1.07446	-1.24809		-0.369457	1.41659		-0.329265		-0.25533
SH	-0.791212	0.634264	-1.62285	0.257531	-1.02752			-0.260258		-0.523327		-1.92855	0.36319	0.0253523	-1.01051	-0.988443			-1.15796	-0.0226747	-1.87901		-1.58629							-1.17366		0.615108	0.824636	-0.364901		-1.24147			-0.428497		0.906956	-0.349388		0.505825		2.1224	-0.233955		0.648858
SI	-0.933597		-1.96154	-0.622631	-3.5192			0.154885	-0.356002			-0.22353	-0.221102	0.103866	-0.629417	-1.66431			-2.07024	-0.145113	-0.375401		-2.08358		-0.497332	0.643255	-0.745467			0.237632	-0.150359	-1.13396	-0.877945	-0.613362		-0.149831	0.294256	0.707216	-1.66064	-0.594111	0.260673	-2.08308	-0.363047	-0.790629	1.42213		-0.971119	0.0818682	-0.393701
SK	0.337527	-1.66566	-1.24235	-0.237034	-0.455523	-0.217854		-0.284919		-0.453734		-0.910834	-0.611197	-1.17397	-0.651172	-1.00914			-0.201296	0.134991	-0.141555	-0.859167	-0.463994	1.996	-0.301186	-1.13146	-0.115212	-0.259612		-1.03695	-0.651134	-1.25456	-0.819126	-1.23179		-0.475294		-0.423145			-0.786779	-2.04052	-0.612191	0.364704			-0.0660739		0.228467
SL	-0.61599		-0.897949	-0.465943	-1.03815	0.352691	1.16023	0.589235	-1.11242	-1.67645		-0.382764	0.0544963	0.621027	0.085007	-1.04398			-0.593208	0.368594	-0.218552		-2.12853	0.566537		0.396971	-0.204589	-0.11513	0.351789	0.42122	0.186113	-1.7384	-0.026057	-0.708342	-0.286654	-0.791928	0.292872		0.706483	-0.367895	1.31203	-1.08569	-0.880679	-0.0674927	0.274729		0.222804	-0.115533	0.504255
SM	0.705589		-0.990339	0.671094	-0.499538			1.25458				0.38754	0.0426437	0.15481	-0.372553				0.8265	1.06333	0.0224437	-0.0660589	-0.771094			0.41735	0.994999		3.12438	1.71671	0.360467	1.9417	1.02135	1.5507	1.19002	0.49585	0.607185		0.635024	-0.279484	0.602843	-0.63707	0.259482	0.0960546	2.33842				-0.032186
SN	0.391366		-1.91335	-0.0220537	-0.767123			-0.664421	-0.603584	0.774556		-0.3582	-0.380682	0.141351		-0.538384			-1.20675	-0.0103506	-0.846794		-2.90207	0.69405	0.374063	0.332793	-0.165544	0.402628				-1.36641	-0.113633	0.280035		-0.60359	0.015618		-1.766		-0.372973	-0.597849	-0.133788				-1.62025	0.36771	-0.656218
SP	-1.73078		-1.43454		-1.8156			-2.4083	-0.287834	-2.41497		-1.69639	-0.845448	-1.95466	0.601056	-0.89922			-1.99391	-1.65597	-0.229407		-1.47063		-0.909577	-0.0498923	-1.00985					-0.524923		-1.21439	0.210886	0.168406	0.509811					-1.86536	0.622672				0.525332	-0.372124
SQ	0.371021		-2.48994	0.344124	0.0565085	1.39158		-0.527678		-1.08174		-0.467727	0.521607	0.280757	-0.985385	-1.50486		1.35649	-0.944459	-0.023799	-0.784722	-0.939389	-0.909422			-0.204701	0.203705		0.945845	0.691218	0.0572805	-0.0188597	-0.241715	0.108185	0.849699	-0.909467			-0.854906		-1.29827	-1.61886		0.349123			-1.24919	0.857517	-1.44133
SR	0.346581	0.210321	-1.08469	-0.443648	-0.0506525	-0.875599		0.165017	-0.129964	1.54775		-0.583744	-0.520068	-0.861215	-0.739006	0.432498			0.228582	0.773357	-1.65192		2.46022		-2.67394	-0.578078	0.0180838	0.327278		-1.03483	-1.64326	0.325562	-0.266008	-1.97741	1.3887	-0.361098		0.403533	-1.87821	0.351228	-0.0586986	-1.33406		-1.80594			-1.20473		-1.36604
SS	0.321477	0.708132	-1.18782	0.732498	-0.335603	0.95956	1.92328	0.811518	-0.558353	0.513376		-0.0283931	0.0856273	0.000892035	-0.251776	-0.0238453			-0.144058	0.74882	0.210496	-0.648131	-2.51694		-0.564418	0.156684	-0.152403	0.6367	-0.504398	0.347606	0.948253	0.599476	-0.121249	0.714814		-0.382453	-0.436939		-1.5961	-0.556606		-0.937174					0.0352327	0.507564	-0.413386
ST	-1.41176	-1.47098	-1.77466	-0.969559	-1.06162			-0.133648	-0.398995	-1.50783		0.35031	-0.199677	0.183357	-0.307399	-1.88396			-1.6883	-0.842605	-0.727448	-0.218009			-1.11086	-0.715	-0.580537	-0.651533		2.10975	0.634356	-0.638082	1.29244	-0.729932	0.0603677	-1.0656	-0.615921	-0.470612			-1.53487	-1.49638	0.22816	-1.67032			-0.427326	-0.194004	-0.805903
SV	-0.370579		-1.27227	-0.170964	-0.532783	0.399944	0.946563	0.500209	-1.23628	-0.761483		0.558867	-0.00154655	0.929809	-0.417055	-1.24407	1.54112		-0.740171	-0.122292	0.773115			1.37923	-1.18022	0.00699511	0.297175	-0.135644		-0.107841	-0.33268	-0.403794	-0.283848	0.737432	0.956128	-0.111677	-0.267336	-0.228245	-0.974414	-1.20414	0.288032	-2.69709	-0.158031	-1.40451	1.49112		1.03308	0.4901	-2.61773
SW	-1.38413		-1.16691	-0.220505	-1.43976			-1.30538				-0.000892468	-0.397573	0.757339						-0.848369	-0.161429										0.899463		2.25972			1.13973			2.61603			-0.223882							0.206489
SY	-0.239758	0.56925	-0.893162	1.7087	-1.74883			-0.044651		-1.83325		-0.587272	-0.457341	0.258284		0.220546			-2.03593	-0.458787	-1.12071		-0.0617914				0.00638774				-0.983268	-1.13084	0.299626	0.0188244	0.830651	0.204244			1.84284	0.587617	1.3555	-0.581719		0.0447613			-0.68503		-0.975505
TA	0.766939		-1.96617	0.772667	0.153295	-0.714669		0.385974	0.722468	-1.42438		-0.164812	-0.206585	-0.0619337	0.293995	0.496282			0.591377	0.0579149	-0.598452		-3.17015		0.38309		-0.201949	1.04217		-1.37433	-0.450463	0.333414	-0.101133	0.133655	0.744819	-0.860275	-1.23084	-1.02168	-0.965176		0.388927	-1.26834	-0.230213	0.495726			0.353032	0.134034	-0.496642
TC	0.30036		-2.47867		-0.546844			1.74961		3.05182			-0.678795			-0.515319			0.33103	0.0985591	-0.16401		0.0113983				0.0491496	1.68182				0.52763		1.86358		0.892368						0.752306					1.35895		0.424212
TD	-1.08107		-4.1845	-0.0532687	-0.488326			-1.17304		-1.35368		-1.02598	-0.54408	-1.2536	-0.719651				-1.91267	-1.80004	0.58206					-0.183424			1.02432			-1.67697	-1.10297	0.154509	1.57212	-1.38306			-2.07072		0.149647	-1.61886		0.0376438			1.34269	0.189687	-1.31039
TE	-0.396476	0.954144	-2.55798	-1.56858	-0.871247			-1.10765	-1.0652	-1.63861		-0.685299	-0.292246	-0.549884	-1.09695	-0.831589			-2.59447	-1.27506	-0.945885	-0.215804	-2.4348		-1.69926	-0.979913				-2.61073		-1.79143	-2.29205	-1.79263	0.563219	-0.500432		0.497786			-0.857321	-1.1677	-0.786241		0.648941		-0.716381	-0.981126
TF	0.941268		-2.42727	1.39666	-0.223704			0.745324	0.0847611			0.518408	0.448225	1.18631	-0.449514	0.561762			-0.27123	0.0743531	-0.181046		-0.0453707		0.642953		0.509491			-0.725639		0.373793	0.0261288	0.312979	0.195772	-0.224364		0.909082	2.69516		1.65267	-1.42202		0.719788			-1.21228	0.300189	-1.85651
TG	0.151205		-1.87541	0.139987	-0.986789			-0.368038	-1.31551	0.0412027		-0.0688188	-0.759136	0.209434	-0.407196	-0.610629			-0.723385	-1.16158	-0.885614	-0.250515	-3.00606	0.505084	-2.15459	-1.00859	-0.775707	0.150348	0.612072			-0.142045	1.03595	0.505453		-0.596118	-0.732589		-1.21804		-0.283675	-1.10982	-1.25264	-0.275159	0.672288		0.803697	0.111303	-0.697874
TH	0.741068		-2.28317	-1.10427	0.59858			-1.83196	0.180191				-0.406592	-0.0302175	-1.23048	-1.16764			0.637806	-0.333704	0.101245																0.509811	0.557684				-1.25017					0.90548	0.747766	-1.26319
TI	-0.21617	-1.24308	-1.80996	0.267256	-2.9152		1.0854	-0.664988	-1.16475			-0.216776	-0.527926	-0.759201	-0.466017	-0.288598	0.782423		-1.82374	-0.720477	-0.24008	-0.847499	-2.86801		-0.999961	1.12233	-0.187495	0.205917					-0.255669	-0.494579	0.830651	-0.746178	-0.231144				-0.453093	-1.98014	-0.906505	-0.703956			-0.0516332		-0.32051
TK	0.304273		-1.48265	0.499671	-0.0157589			-0.863432	-0.976019	-1.61067		-0.88467	-0.371298	-1.51917	0.28977	-0.0575076			-0.562546	-0.830002	-1.03819	-0.476639	-0.0617914		-0.608796	-0.301207		-0.920866				-0.982922	-0.361318	-0.179497		-0.790404	-0.0512763		-1.37296		-0.513391	-1.84488		-0.596018			1.34145	-0.131281	-1.66865
TL	0.0430666		-1.88281	0.0316265	-0.633136	0.528878		-0.0596649				0.264994	0.216997	0.0841928	-0.766209	-0.656323			-1.00099	-0.16483	-0.0230876	-0.826146	0.3306		-0.30269	-0.814181	0.296509	0.735974		-0.614626		-1.67471	0.499214	-0.254086	-0.239252	-0.721548	0.518687	1.73995	0.47906	-0.720716	1.08578	-1.92933	-1.09916	0.850704	0.363184	-0.490345		-0.380858	-0.199942
TM	0.795279		-1.09105	1.52246	0.333786			0.312024				-0.661883	0.046128	0.669709	0.317556	-1.22827			-1.05925	0.502316	-0.761675		0.222639		1.04311	1.09108	0.694895	2.79618				1.7933	0.733665	-0.284858		-0.466389	0.653705	1.28857		0.510656	0.454423			0.211491			-0.416276	2.45899	0.064838
TN	0.372236		-1.05703	1.17024	0.167329			-0.631982	-0.51493			-0.633712	-0.772573	-0.999152	-0.939841	0.0982249			-0.793831	0.121032	0.906646			3.4021	0.195815	0.374178	-0.636689	0.234905				-1.52846	-0.0313697	-0.00602555		-1.00491	0.562734	0.557684			-0.48684	-1.291		0.555587	1.68783	0.870397	0.0470828	0.831849	0.938045
TP	-1.25105		-1.35879		-2.16155			-1.59439	-0.401207	-1.78446			-0.862718		0.933565	-0.66804			-0.725331	-1.69911	-0.209806		0.488775				0.443992		0.112116			-2.46708		-2.13593	0.771136	-0.278497					-1.51902	-0.38324	1.18033		0.47305			0.561866	-1.44412
TQ	0.707139		-1.69381	-0.445247	-1.6119	2.1998		-0.320134	-0.277884	1.96872		-0.883063	-0.270367	-0.959931		-1.94324		0.741307	-0.244168	-0.661439	0.0991564		1.42874				-0.275463					-0.0686674	0.92472	-0.46718		-1.58131		0.566986	-1.55064		-0.589057			-0.221259			0.35784		-1.16888
TR	1.14013		-1.12874	0.386465	0.410896			0.810801	-0.818754	1.40316		-0.333439	0.00649345	-0.222782	-0.281938	1.01302			0.480647	0.251106	0.018017	0.746796	-1.10114		0.360604	0.41368	-1.23502	-0.458242	0.559428	-1.35134		-1.55181	1.00696	-0.215865		-0.727146	-0.876483		-1.32556		-0.46874	-2.27082	0.219388	-0.119542			-0.0596014	-0.757506	-1.4634
TS	1.6952	0.446255	-1.42828	0.948377	0.252927	0.126475		0.600482	-0.454984	-0.201454		0.0429187	0.347974	0.7942	-0.703508	-0.251788	1.05115		0.783319	0.455377	0.144005	0.206356	-1.85518	0.927244	-1.38464	0.923286	0.0737209	0.597198		-1.66768	-0.983268	0.507172	1.35469	0.634772	1.10583	0.561473		-0.206922	-0.785172		-0.783451	-0.151562	-0.589113	-0.141521			1.50332	-0.725988	-0.931205
TT	1.23877		-2.09382	0.162488	-0.64691			-0.435314	-1.20313	-0.421694		-0.0351104	-0.290095	0.667096	-0.549789	-0.0845363			-0.0570613	-0.252272	0.0965517						-0.738866	-0.307761	1.49296			-0.321863	0.00213329	0.245604	0.904033	-0.216807		0.675467	-1.93522	-0.125333	-1.42881	-1.09935	-0.77983	-2.97706			-0.703958	-0.893421	-1.72061
TV	-0.0192229		-1.44246	0.292546	-0.0924989			0.34775	-0.573348			-0.099166	-0.60142	0.265303	-0.548331	-0.594922			-1.09582	-0.94623	0.244632	-0.40983	-3.1188	0.531931	-0.21643	-0.724434	0.304982	0.64775			-1.83676	0.0904162	-0.639867	0.227954	-0.0818594	-1.5092	-0.658481	-0.480497	-1.0552	-1.41386	-0.305415	-1.7271	-0.4382	-1.03073		-0.310373	-0.71143	-0.55005	-1.03915
TW	1.34069			0.829318	-1.86838			-1.49298					-0.00986627		0.261506	0.100867			-0.346031	-0.904249	-0.111088											1.12593		1.44236			1.02408		1.55997	1.09844	1.33681	-0.766747	1.13132	-0.0825005				1.31955
TY	0.407138		-1.28816	1.50445	-2.02152	2.5256	1.88575	-0.289556	0.218464			0.43673	-0.1125	0.526699	0.655561	0.0123136			-2.32982	-0.24319	-0.739696		-0.835633		-0.0394988	-0.0452733				-0.281388	-1.10587	0.353892	0.808888	-0.336818		-0.388136			2.09615			-0.885531		0.747478			1.11312	0.230509	-0.00440639
VA	1.23255		-1.25241	-1.11578	1.34143			-1.05363		-0.977982		-1.44259	-0.830649	-1.75684	0.0291308	0.67612		1.46185	1.36309	-0.578534	-0.752942	-0.864951	-1.5273		1.5111	0.0971155	-2.03029	-1.24603	-0.207827			-0.634299	-1.34487	-0.591588	-0.133531	-0.863342	-1.06181	0.637148	-0.365318	-0.651723	0.110861	-1.11306	-1.39267	0.0731607	1.15977	-0.0676735	1.10978	-0.665055	-0.297679
VC	0.500771		-1.38345		-0.332099			1.41254				-0.881097	-0.552843	-0.0568858	-1.19214	0.0208242			1.49612	0.441571	-0.184419	2.17842	-3.98792		2.29588			1.38636						1.5069		-0.370889					0.589598	0.428257	1.6923				1.03901		0.064838
VD	1.45492		-1.81738	-1.45452	-0.277049			-1.57757		-2.29099		-2.99821	-1.62232	-1.52676	0.0169536	0.987998	2.30096		0.807131	-1.42589		-0.188201	-3.2922						0.128645					-2.49496	0.105018	-1.2279	-0.0424136			-1.16332	-0.843291	-1.47731	-0.897971	-0.267178			-0.668979	0.337295	-1.39509
VE	0.869821		-2.06156	-3.11752	-0.793292			-1.94789	-1.04335	-2.36161		-1.27158	-1.03618	-2.3621	-0.0212757	-1.04595			-0.631724	-1.75959	-1.12269	-1.61743	-1.51148		-0.517535	-0.146458	-1.27325			-2.55299		-3.11077	-2.60009	-1.88087		-0.9138		0.657118	-2.1631	-1.32931	-0.866566	-1.71102	-0.656809	-1.80369	-0.167104	-0.562939	-0.208171	-1.47074	-0.974899
VF	0.0776499		-1.88909	-0.122524	-0.786954			-1.10491	-0.889007			-1.69987	-1.21878	-1.6584	0.145911	-1.39702			0.374515	-2.62468	-0.102354	0.157085			0.72034		-1.33714			-0.281388		-1.7976	-0.361318	-0.740875		-0.0209181					1.24584	-1.66669		0.831995			0.521068	0.473616	-0.594733
VG	0.797211		-1.32823	-1.52523	0.205953			-3.00804	-1.38645			-2.1594	-0.688553	-2.64978	0.272533	0.244339		0.440202	0.329779	-1.82704	-0.474938	0.0498029	-2.02994		0.662485		-1.97413		0.179939	-1.85282		-3.22675	-1.81101	-1.04922		0.584598	-0.675956		-0.316649	-0.744749	0.0332098	-1.41144	0.514961	0.6456	0.0915255	-0.253877	0.559013	0.454722	0.0688181
VH	1.634		-1.76447	0.427942	0.0334459				0.474483	-0.0482687		-1.00208	-0.686298	-0.879444	-0.442241	-0.0889222			0.874859		-0.443281				-0.594496								-1.43911			0.832389		2.43645		0.0452924	0.189998	-1.01656		-0.479847			0.129889	0.115579
VI	1.30342		-1.64305	-1.29209	-0.726596			0.253878				-1.72389	-1.16545		-0.462115	0.615472			0.917951	-1.63996	0.667097	-0.971003	-2.37022		-0.131872		-0.459732					-2.4526	-2.03347	-1.80121		-0.635338		-0.710827	-2.29663	-0.530798	-1.22385	-1.66118	-0.92057	-0.411193			0.0749023	-0.332763	-0.978358
VK	0.960908		-1.73038	-1.67134	-0.0158467			-1.59618	-0.684182	-1.75179		-2.58799	-0.917498	-1.1804	-0.834553	0.728608			0.703904	-2.14556	-0.740276	-2.01708	-1.68052		0.386334		-0.91824		-0.0944981			-1.84525	-1.44281	-0.60657		-0.974027	-1.66541	0.095232	-0.762699	-1.72294	-0.694256	-1.76225	-1.34082	0.0138165	0.343155		1.03324	-0.00621692	-0.791048
VL	0.997946		-1.43016	-0.457945	-0.67055	-1.08605		-0.882476	-0.630739	-0.291038		-0.965198	-0.754525	-1.47172	0.168602	0.552191		0.556735	0.761456	-1.63822	0.0184328	-1.12278	-3.5914		1.67747		-0.453096			-1.9784		-1.27377	-0.246388	0.0678565	0.435723	-0.801159	-0.915654	0.482783	-0.510109	-0.194762	-0.272625	-1.47665	0.21503	0.0742085	-0.0594736	-0.561844	-0.203496	0.323365	0.340434
VM	0.874174		-1.13637	-0.592068	-0.0975272			-0.182285	-0.0516105	-0.0208697		-0.555977	-0.7622	-1.34292	-0.524714	1.53899			1.14622	-1.11426	-0.143176				1.52269	0.852668				-0.480516		-1.72123	-0.755814	0.770269		0.16068	0.579172	0.283988	0.396822	0.0110033	1.33681	0.0208095		1.42245			0.137109		0.912765
VN	1.77398	-0.501667	-2.56054	-1.04028	0.534536			-2.3802				-2.48263	-0.668315	-1.78059	-0.693501	1.08913		0.886489	1.17921	-1.61979	-1.46423		-2.4966		1.35761	-0.0265812				-1.54139		-1.38778	-1.41911	-0.602099	1.61253	-0.752714	-0.0831169	0.341975	-0.746951		0.10005	-1.85858	-0.524834	0.432527		0.900667	0.66376	0.973601	-0.818462
VP	0.0615568		-0.741197		0.426314		1.16406	-1.97511	3.02584			-1.68	-0.64051	-1.75443	2.5226	0.21865	1.95957		0.201071	0.21235	1.13699	1.57522	-1.75192	0.137869			-0.302009		1.00411			-1.12004	-1.2899	-1.03627	0.444234	-0.633734	0.204249	1.28857	-2.06147	-0.798678	-0.0494819	-0.154682	1.23427		0.754302		-1.28478	1.59149	-1.16337
VQ	1.36609		-2.47867	-0.739298	0.0822998			-1.57482	-0.767997	-1.60214			-0.583062		-1.09947	-1.01306			0.653592	-1.92503		-0.326449	-2.79451		-0.846838		-1.26676			-2.27228		-0.478517	-0.784801	-0.489158	0.909122	-0.359628	0.0940896	-0.126161	-1.13934		0.582107	-1.14172	0.237009	0.103602			0.250554		-0.598211
VR	1.60532		-1.0903		0.559333			-1.12162	-0.968528	-0.0103984			-0.669631	-0.738453	-2.75499	1.23462			1.61771	0.625983	-1.25226	0.712702	-0.945447	1.47931	1.36306	-0.332955			1.41963			-0.591846	-0.603622	-0.675397	0.301133	-0.0212472	-0.699303	-0.409159	0.0960272		0.62229	-1.48875		0.610108		0.421544	-0.396074	-0.590343	-0.421897
VS	2.47589	2.31553	-1.50312	0.298689	1.06624	-0.332734		-1.33724	-0.72577	-1.09764		-1.06735	-0.0840093	-0.208527	0.172424	1.36584			1.92651	-1.12085	0.465888	0.537232	-1.23265		1.15644	-0.620637		-0.727371			-1.68723	-0.876814	-2.15912	0.0429341		0.79113	0.91206	-0.741599	0.31344	-0.316601	-0.0213111	-0.783973	-0.224626	0.770169	0.906318		1.03254	0.822701	0.469255
VT	1.487		-1.60624	-2.46546	0.0665142	-0.305228		-0.504885				-2.63064	-1.2675	-2.08918	-0.503997	0.724281			1.31963	0.179399	0.213499	0.742676			0.413571	-1.43157						-2.41654	-0.111561	-0.760056	0.762287	-0.539954	-0.29691		-1.63247		0.645651	-0.979802	-1.27445	0.676084	0.47305	0.333313	0.400923	-0.237088	0.37671
VV	1.50255		-2.06761	-1.74438	-0.458332			-0.694268				-1.51002	-1.08608		-0.60688	0.489608			1.04557	-2.72238	0.486373	-0.415873			1.21125	-0.47513	-0.96744	-1.12154	0.351789		-1.64326	-0.680497	-1.4384	-0.671341	0.626555	-0.680626	-0.601323	0.0303291	-1.17665	-0.768218	0.290025	-0.987726	-0.306176	0.124571	-0.232917	0.000101878	0.226319	-0.190855	-0.143263
VW	0.949798		0.026279	-0.137123	-0.251875			-0.825809	1.23624				-0.835479		0.400203	0.225619			0.374515	-0.24319	0.333163		-0.66288			1.20287	0.109168					0.856792				-0.405764						-0.394508							-0.184378
VY	0.606132		-0.391703	-0.505684	-1.10473			-0.553394		-1.83098		-2.47786	-0.932933	-1.26545	-0.453371	-0.697641			1.91138		-1.19694	0.863135			0.909582		-0.517377					0.292592	-0.208379	-1.95256		-0.237536		2.51852	0.296911		0.34562	-0.54022		0.990905					-0.220483
WA	-0.907599		1.57664	-0.571161	1.6126			0.410004				0.241421	1.56595	0.747487	-0.430001	0.26121			0.590738	0.817974	0.641779	1.78921			2.70134	0.852668	0.314431					1.04704	1.09657			0.682818		1.20263			0.761448	2.94953
WC	-0.49248		1.17896					0.410004					1.43884						1.39308																	1.08231						1.18594
WD	-0.622036		-0.11945	0.782798	-0.167439				0.390571				0.606289		0.227659	-0.474497			-1.28371	-1.36607				1.46192							1.3413	-0.00851344				0.155365						-0.354503
WE	-1.05184		-1.1217	-1.22114	0.0294109		2.91326	-1.03864	1.54692			-0.0622614	0.432267		0.769603	-0.266858	3.6401			-0.77691	1.43047		0.472099										-1.58616		2.31604	-0.673079						0.187414
WF	-0.742422		2.22408		-0.409061			0.163604	0.601593			-0.29959	0.44377		-0.57638	-0.0845363											0.761905			2.40986		0.725456				0.6611			1.29427		0.465984	-0.269345
WG	-0.894766		1.13459	0.91893	0.928975			-0.187179		-0.734636		-0.103083	0.833235		-0.38078				-0.611509	-0.157518	0.805807											-0.321863	1.12832			-0.848173						2.40592
WH	-1.92656		0.877634	1.20661	0.0310902			-0.764115					-0.0148045																		1.23594					-0.149831					1.58813
WI	-2.48274		1.7818		-1.80665			1.133				0.325504	0.887994		0.0195242	-0.474497					-0.280647		-0.221048				-0.0952449							1.27051		1.9436			2.21056			1.18594
WK	-0.310612		2.07434		-1.07144			-0.074598		-0.138653		-0.964163	0.773285			-0.637537			-0.917163	-0.274281	0.633353			1.44483	1.78505	1.50136				-0.264293		-0.210638		1.73005		0.29548					0.355983	-0.793416
WL	-2.38243		2.11467		-0.749313			0.467163				-1.13066	1.08253	0.179503	0.112521	-0.292176				-1.15315			-1.62932				1.18737	1.02043				0.319991		0.283126		0.00323568	2.38989	3.44806	0.475959		0.377037	2.31808
WM	-0.0520185		1.22823		0.346607								0.22427		0.394569				1.31898	0.233149			4.68423									2.33489										2.07098
WN	-0.975407		1.18598	1.63313	-0.262457			-1.64713				-0.327369	0.640409		0.0528934						0.380895					1.74649				1.85024	0.447478	-1.32224		1.17043		0.0356209			0.536584		0.89498
WP			-0.631849		-0.118006								1.75093		1.85066						-0.765449									1.49356						0.532954
WQ	-0.851006		0.301889		0.104294			0.167443	1.43691	-0.539994			0.619748														0.922678									-0.205541	1.21332				0.2382	0.628597	1.96423					2.06149
WR	-2.50066		2.29867		0.534403			-0.0433167				0.186505	0.576004	0.069155	-0.421343	-0.535122			-0.82109	-0.0878692	-1.02738					1.37876	0.694895	2.37497								-0.134082						0.764729
WS	-0.417803		1.52606		0.428743			0.202671				0.171353	1.37427		0.632926		4.01959			1.25265	0.106636		-0.365629		2.98902						1.45908	0.239948	-0.722588	0.749216						1.4086		1.79208					0.787696	0.665245
WT	-0.790034		1.49922	0.513465	-0.746614			0.220086				0.112943	1.16673			-0.730431				-1.15315	0.845874						0.0989111				2.84537	-0.635521				1.3717					1.39397	-0.100268
WV	-1.1172		1.729		-1.3344								0.945		-0.337151																		1.16111			-0.0908322					0.377037	1.87909	1.76129
WW	1.0116		0.748176										0.261449																			3.72119										3.53732
WY			0.505229	1.61208	0.696066							0.887315	0.554194	0.636261							0.191193											-0.0400121				0.96453					1.28275	2.15102
YA	1.64517	0.819632	1.4482	0.829318	1.68648	2.64677	2.63667	1.90187	2.28318	0.427155		1.02256	1.99029	1.48931	0.557037	2.54643	1.75224	2.01685	1.53884	1.91616	-0.40554	2.04147	-0.502041	0.917194	2.29588	-0.0905299	1.21036	1.28683		1.69202	1.71397	1.1018	1.15373	0.923755	2.36587	1.58579		1.30147	0.409584		1.16496	2.76413	-0.210521	0.376246			-0.799269	0.460084	-1.50809
YC	-0.0909758		-0.301647		1.28975			0.436496					-0.0542463		-0.361184				1.04568	1.20674		1.62342	-2.11817									-1.7384				0.0200685		1.28857				1.19551
YD	0.228996		-1.46607	1.74561	0.624561			-1.34557	-0.302577			-1.00672	-0.275915		-1.82488	0.290623			-1.16593	-1.12449	-1.38536				1.31505	0.745038	-0.975604	-0.0781869				-0.121842		-0.949834		-0.321681					-0.377986	0.461543	0.33499	-0.623068			-0.621482	1.11629
YE	-0.325461	1.54298	-0.718546	-0.443648	-0.480206			-0.875277	-0.0132672	0.0216899		-1.17662	-0.247723	-1.45625	-0.799808	0.107059			-0.928549	-2.77772	-1.05313				1.24273	1.36349	-0.943743			-0.257373	-0.00725801	-0.127023		0.650125		-0.738774						0.0905098		-0.341472			-1.54768		-1.38097
YF	-0.50091		-0.0727049	1.44428	-0.962597			1.22831	0.815741	-1.74314			0.0146635	-0.935639	0.00610123				-1.84408	-0.41493	-1.04034		-1.40821		2.98902		0.135279			2.40986	1.05361	0.550103	-0.461574	0.145925		-0.963073			2.68056		2.75388	2.18539		1.29041
YG	0.484422	0.438097	0.169382	0.938348	0.526841	1.19487		0.463255		-0.980646		-0.72366	-0.174609	-0.69199	-0.732656	0.800983			0.218534	0.523403	0.291664		3.13785		1.3361	0.337307			1.17847	0.269789	2.0916	-0.0400121	-0.364948	-0.480973	1.02818	-0.551817		1.41117	-0.103075		-0.84172	2.02977					-0.646064	0.109881
YH	1.56737		-0.339263	1.78198	0.55375					-1.17793			-1.25268	0.162974	-0.0276098	0.184517			-1.21245						2.00819							0.345308		-0.141757		0.378067		0.909082	0.911277		0.256892	-0.739348
YI	0.162788		0.201914	-0.878025	-1.19338			0.506107	0.220519	0.542224		-0.479561	0.0684193	-0.375339	-1.55054	0.499412			-0.33789	-1.50195	-0.121899				2.70134		-0.663229					-0.143044	-1.02868	-0.476396		-0.409788	0.787237		-0.28814		0.2382	1.44545					-0.68503	0.518191	0.548775
YK	0.264981		1.98552	0.994642	0.583122			-0.257736		-1.09131		-0.421018	-0.417335	0.464016	-0.522171	0.136206			0.178726	0.22864	-0.736794	0.837493	-0.0779468		2.63882	0.9862	-0.175934			0.869411	0.992989	0.404732	-0.434906	-0.57254		-1.27921	0.0873099				-0.0284285	-0.869402	0.482626				-0.966323	-0.170673
YL	-1.94364		0.528789	1.36203	-0.134152			-0.333799	-0.959717			-0.8327	0.418128	-0.0618078	0.082658	0.163643			-0.606314	-0.5335	-0.0421918		-2.01881		2.61119	-0.923824	0.397996			-0.298195	0.137323	-0.113954	0.573322	-0.802328		0.0599479		2.02094	2.2751	0.222974	1.38098	2.11769		0.193372			0.912448	0.36771
YM	-0.105364		0.2474	0.0806005	1.6104	2.04217		0.202671				1.08872	0.472045	1.80999	-0.954525	-0.279597			0.00679013	-0.0287803	2.04358				3.73096		0.899689			2.40986	2.28576	-0.697653		2.48035		-0.134082			1.75103		1.86006	2.69002		0.642598			0.937228	1.81463
YN	1.13024	0.314773	0.477993	1.05246	0.303671	0.484027		-0.360164	0.107779			-0.124985	-0.82275	-1.72509	-0.947944	1.93809			-0.171115	-0.88781	0.0261774				1.94305					1.02356	2.53522	0.435504	0.362601	0.00282407	1.98254	-1.41001			0.536584			-0.447026	0.711467	0.118869			-0.994761	1.70615
YP	-2.15849		-2.64297		0.566013			-2.83328				-1.59951	-0.833549		1.32027	-0.0572441			0.612926	0.231456	-1.05736	1.42275				0.55932	-0.0952449		2.02577			-2.42514		-0.559961		0.391401						-1.33022	0.616157			1.30613	-0.832791	1.66945
YQ	-0.820259		-0.354813	-1.14476	0.461462			0.0143916	0.260399	-1.1055		-1.35992	-0.58657	0.375248	-0.685139	0.806437			-0.475755	0.656325					2.8067		-0.160308			0.362163		1.88861		1.35535		-0.128777					0.454423	-1.59848		-1.39032				1.25501	-1.44967
YR	-0.680974		1.78771	0.983468	0.701309			0.60416	1.23624	-0.190769		-1.44184	-0.702188	-0.699432	-0.836697	0.914405			0.0549395	0.706148	-0.0171352		-0.851137		2.92448				2.51824	-0.330984	1.53319	0.868557	-0.561658	-0.0191548		-0.662737	-0.375063		-0.49749			-0.863285					-1.04043	-0.0328408	-1.40729
YS	1.53492	0.0600883	1.04486	1.17921	1.51381	1.50665	2.25376	1.32647	2.71007			0.848686	0.801987	1.13011	0.947774	1.82117		0.796876	1.85797	1.46081	0.743202	3.52851	-1.14619		3.15526	1.74649	1.16173	0.360068	2.08292	1.3538	1.92908	0.791477	-0.461574	0.319058	2.07636	-0.56049			-0.4044	1.86058		2.50615		-0.812689			-1.60005	0.205191	0.245275
YT	0.787748	-0.674994	0.0537792	1.42976	0.392384	0.519745		0.195526		-1.74066		-1.22801	-0.0375328	-0.0166119	0.674169	1.02391	1.52512		0.377043	0.769727	0.226109	1.36749	-0.00917821		2.70134				2.8367	0.800418	1.23594	0.81611	0.830607	-0.14942		-1.95965		0.22918			-0.551939	1.68255							-1.8454
YV	0.384603		0.77297	0.562255	-0.0627216			0.277338	-0.87672	-2.05048		-0.609557	-0.216837	-0.462351	-2.05071	0.481188			0.786669	0.552074	0.292568	0.45335			3.84647	0.17095	0.713587		1.38978		-1.16196	1.79425	0.691105	-0.93834	0.581435	-0.359551		0.870367	-0.202373		-0.560308	1.40834	0.928676	0.740509			-0.73473
YW	0.184918				-0.20839			0.818415	1.52393	-0.210112		-0.164044	0.416863	0.230796	0.58592				0.320448		0.308058	2.2625										0.948599									2.43542	1.45788
YY	-0.501042		0.317279	-0.158629	-0.10097			0.343629	-0.132858	-0.942701		-1.27335	-0.328953	-0.562434	0.0629236	-0.409959					0.25704				2.4782					0.99279	0.935831	-0.883982				-0.227466			1.98742	1.28076	1.47565	1.97667		-0.125584			-0.496319		-1.05862
[truncated: 1 more columns]

## Sheet: Table_S3_XN|XNprime
	DS-01	DS-02	DS-03	DS-04	DS-05	DS-06	DS-07	DS-08	DS-09	DS-10	DS-11	DS-12	DS-13	DS-14	DS-15	DS-16	DS-17	DS-18	DS-19	DS-20	DS-21	DS-22	DS-23	DS-24	DS-25	DS-26	DS-27	DS-28	DS-29	DS-30	DS-31	DS-32	DS-33	DS-34	DS-35	DS-36	DS-37	DS-38	DS-39	DS-40	DS-41	DS-42	DS-43	DS-44	DS-45	DS-46	DS-47	DS-48	DS-49
AA	0.318789	-0.960385	-1.45856	0.47767	0.782944	-0.902338	1.62631	-0.0889851	1.37812	-0.692816		-0.328018	-0.42885	-0.246558	0.547772	-0.249872	0.918615		0.69189	0.303327	-0.883341	0.258367	-1.35837	-0.523463	-0.251449	-0.0548535	0.465566	1.03737	-0.205582	0.649505	1.14549	1.78576	0.639348	0.841786		3.1444	1.7553	1.63039	1.20276	1.69673	1.77884	1.65374	2.35986	1.28609	2.50066	2.88757	0.584243	0.110235	1.91504
AC	0.098213		-0.0202498		0.69461			0.6947	0.379629			-0.581567	-1.02215		0.394992	0.70277				0.607474							0.32296			0.991937		-1.16565		1.16183		-1.14102					1.08473		0.999882			3.52957
AD	1.24216	1.4664	-1.2017	0.703095	0.757841	0.237096	1.21507	-0.999658		-0.0928254		0.841632	0.709032	0.285057	0.865571	-0.573882	3.59485	1.57838	0.388578	-0.0239738	-0.490071	1.44411	-1.24744		0.315156	-0.113942	0.722006		0.259655	-1.51297	-1.66827	1.36423	0.641429	0.1657	0.210161	1.19615	0.475852	0.484919	-0.25399	1.02883	0.736692	0.209401	0.679158	0.632539	1.00224	1.98433	0.513837	1.3949	0.767942
AE	0.371289		-0.925725	-0.224644	-0.154065	-0.0762941	0.617345	-0.48801	0.36788	0.995905		-0.0341019	0.155014	0.0948485	0.506248	-0.166888	1.40948		-0.755008	-0.395626	0.270126	-0.0631723	-0.517113		-1.15742	-0.262221	0.699743	0.174215		-0.41683	-0.764697	1.62329	-0.248386	-0.702616	0.552447	0.59583	0.436956	-1.15479	-0.0143844	-0.288953	0.060287	0.800016	1.73995	-2.07495	1.67398	1.82393	0.139271	-1.43758	0.0992848
AF	-0.1037	1.06533	-1.33251	0.244116	0.594587			0.08048				-0.295273	0.277658	-0.294572	-0.364457	-0.596513			-0.171988	0.0329365	0.0458601		4.8618			2.86553	-0.386447		1.91924	1.00581	0.926023	-0.826412	-1.81158	0.335155		0.456202			1.50892		1.36689		0.134885	0.840323			0.641081	0.369807	0.904509
AG	0.496292	-0.880585	-1.46633	1.12875	0.647357	-0.645293	0.52522	-0.847202	-1.53836	2.12493		0.0494863	-0.0677821	-0.201564	0.164868	-1.1767		0.284978	-0.334573	-0.409074	0.0397157		-2.6468		-0.646597	1.61238	-0.683161	0.448255	1.00868	0.354168	0.847222	0.079442	0.186476	0.392473		0.333391	0.561458	-0.52043	-0.767596	0.270302	0.201534	-1.11511	-0.343309	0.923522		-0.218321	1.13678	0.270434	0.312504
AH	0.488101		-0.126415	1.2951	0.288122	1.40025		-1.04245	-0.469745	-1.08787		1.22368	-0.1124	0.984676		-0.622825			-0.325536	0.477461	-1.11038		-1.36253		0.780519	0.719787	-0.493419	0.530106		0.451259	-0.139799		1.2827	0.0792216		1.4706	1.48698				1.58783	1.85308	2.65188	1.96555		2.47779	1.57861		1.25533
AI	0.00620435		-1.3758	1.22044	-0.822074	1.17267	1.0186	-0.202253	0.232254	2.24916		-0.229346	0.411238	0.00293854	0.487017	-0.59826		1.79349	-0.0998255	-1.27734	-0.177283	-0.583428	-1.49814		-0.030411		-0.655304	-0.070668		-0.212035	-0.715163	3.21209	-1.32789	-0.323937		-1.35245		0.811979	-0.309184		-0.546186	-2.3066	-0.576516	-0.0191814			-0.0395999	0.430043	-0.522856
AK	0.434467	-1.60013	-1.33344	0.419263	0.124592			-0.640402	-1.3851	0.664321		-2.36679	-0.73391		-0.627952	-0.998476	0.54601		-0.100318	-0.712481	0.30862	-1.17703	-1.73066	0.626542	-1.75845	0.384326	-0.0435025	-0.2202	-0.411513	-0.662918	0.574947	0.0266561	-0.248386	-1.1307		0.122572	-1.27426	-0.7233	-0.258264	-0.384789	-0.0307977	-0.132578	0.107201	1.77728	2.11393	-0.241163	0.569504		0.412833
AL	-0.576387		-1.46899	0.11336	-0.321727	1.54335		-0.173573	-0.721808	-1.49847		0.154744	0.246738	0.753084	-0.150808	0.0173445			-0.426423	-0.880206	-0.544747	-0.0476881	-0.20876		-0.318093		-0.0274655	0.724262		0.487191	0.209955	0.218933	0.693015	-0.661178	-0.134559	-0.743929	-0.602395	1.19796	1.17593		1.43643	-0.987627	-1.08734	1.07158		0.728785	0.0528023	-1.3399	0.4377
AM	0.727177		-0.895104	0.793621	0.729233	0.752562		0.613089	-0.388794			-1.04929	-0.103488	-0.167046	0.0298785	-1.05972			0.125588	-0.301851	0.323704				-0.41228		1.49998	1.25919		-0.315576	-0.406428	3.51477				0.364259	-0.00325223	0.76397	-0.7264		1.59426	-0.213369		0.631285			0.126721	0.18005	-0.0580843
AN	0.725723		-2.00421	-1.34727	1.14706	1.25567		-1.29122	-0.533019	-0.945117		-1.59883	-0.325952		-0.868741	-0.238214			-0.465979	-0.749639	0.304117	1.4675			-0.241132		0.114126	0.724262		-1.4622	-0.305784	-0.580561	0.149986	0.189973		-0.676127	-0.421412	0.00433292	0.584897		0.0378142	-2.03253	-0.139552	0.38767			0.179687	0.0171197	0.516097
AP	-0.568334	-1.46585	-0.890482	-1.9031	0.372747		0.846842	-0.724999	0.967831			-0.515793	0.324844	-0.585832	1.43938	-0.327021		0.642918	0.408689	-0.479341	-0.182596	1.14851	-1.44735	1.09993	-0.17689		-0.876906		1.03587			-0.489648		-2.22739	0.762077	-0.160622				-0.896797	-1.3924	-0.667625		-1.56138	1.90137		-0.78	1.08136	-0.938109
AQ	-0.314607	-0.16065	-0.825278	0.56606	-0.672332			-0.682197				-0.889549	-0.582576	-0.53477	-0.568263	-0.293564			-0.601082	-0.325276	0.724054		0.520011		-1.4766	2.18048	-0.558297	-0.263685	2.0902	0.280028	-1.24763	1.01278	0.315585	-0.440436		1.60063		0.211523	-0.209847	0.52234	-0.0241701	-0.218564	1.24514	1.18704	0.404406	1.55331	-0.0825701	1.03644	0.849527
AR	1.37614	1.79081	-0.79089	1.06447	0.767574	0.196274	1.51897	-0.270904	-0.106158	1.27234		-0.138962	0.519254	-0.317907	1.36231	0.150046			-0.359142	-0.11574	-0.0854324		-0.881681	1.78671	0.230473	-0.696707	-0.661448		2.60291	-0.290679	0.749093	0.847565	-0.110708	-0.421554		-1.78648	-0.971811		-1.42885	-0.522748	0.354484	-0.49583		0.453845			-0.0395999		-0.21419
AS	1.3338		-0.688272	1.16041	1.40674	2.06522	0.857521	0.410248	0.572185	0.301916		0.0106046	0.17532	-0.55901	-0.102622	0.739137		0.569714	1.05774	0.67874	0.20473	-0.108848	-0.833562	0.813052	0.440526	-0.598188	-0.113442	0.783102	0.963731	1.18976	2.49926	0.96507	0.620384	0.64667		-0.37267	-0.487956	0.640647	0.248218	-0.645483	-0.0593496	0.083615	0.335263	1.47214		0.230106	0.497095	-0.274923	0.57417
AT	0.815606		-0.985097	-0.302171	0.457737			-0.717463	0.0623881	-1.04356		-0.176102	-0.0654208	-0.419636	0.0328538	0.552748			0.506659	-0.0951326	-0.837697	0.0585397	1.00641		-0.97989	0.55892	-0.196028	-0.279516		2.30364	2.25414	1.31807	-0.263337	0.838047	0.458994	0.0518029	0.391814		-0.215055	0.502984	-1.12534	-1.24497	0.0936419	0.0968438	1.68249	0.949648	0.623536	-0.751758	0.0299465
AV	0.00573401	-1.81718	-1.24953	0.525854	0.0549687	-0.690244		0.136134	-1.39686	2.35686		-0.543526	-0.342221	-0.459029	-0.0624564	0.513422	0.511414		0.801105	0.153717	0.176973	-0.372388	-0.096016		0.603543		0.123035		0.747203	0.685493	-1.01642	-0.389636	0.62303	-0.740629		-0.621424	0.39354	-0.0413893	0.541729	-1.13169	0.151524	-0.868089	0.427844	0.523874	0.394928	0.861069	0.608433	-0.109687	0.325164
AW	-0.528127				-0.0485333	3.00969		-0.572535					-0.539055		-0.571612					0.00600706												-0.571206		1.89135				0.751547	0.855386										2.0194
AY	-1.20795	0.0163848	0.35361	0.691081	0.00608203	2.90432		0.854277		0.853563		-0.262136	0.252488	1.70112	0.269497	-0.631725			0.70884	0.478913	0.773493		2.84386				0.751224		1.56257	0.596625	1.21013	-1.70672	-0.395727	-1.24253		1.23856	0.262602		1.97037	0.18773	1.25549	0.345668	0.263915	1.36147	2.1406	1.14423	0.855413		0.921224
CA	0.798445		-1.66499	1.14428	1.5874		2.43973	1.29406		1.54671		1.07588	0.401413	0.44341	0.624749	1.51852	2.54806		2.01266	1.2286	-0.595101	1.19473	-0.140414				1.90146	1.12261				1.71288		1.403		1.2188	1.6489					0.313793
CC	0.832036				1.23295			0.0539207												-0.110164																1.72507
CD	1.04334		-0.572331	1.22766	0.842635			1.6076				0.517046	1.25766		0.0390709	0.722188			1.27519	1.21969							1.42568	1.97702		1.05446				3.80089								0.52718					2.4781
CE	-0.415422		-1.28819	1.41871	-0.226278			0.729305	1.48554			0.0315378	0.752678	1.12081	1.01797	2.4133			0.444042	-0.129334	-0.233311					1.85687	0.435634					1.63812		2.19145		-0.0666906	3.21388					0.361995	1.53176				0.63227
CF	0.902487		-0.787713	1.41871	-0.259364			1.87335	1.32982			0.565055	1.09315	0.897665	1.54977	0.0192844			1.47616	1.36092							1.27683																3.59015
CG	2.17812	2.59846	0.115415	0.337802	1.76095			1.25808		-0.0374096		0.674675	1.00322	1.62471	-0.270468	1.20403			0.999759	-0.205475	0.987903		-2.07708									0.519915		2.29681				1.00286	0.727553			0.206082					1.1608		0.798388
CH	2.76415				1.38163			0.508983		3.74394									3.253	0.864234							0.757534
CI	0.834685		-1.52331		0.418516			1.14512				0.132634	0.783937		-0.520168				1.67842	0.0542539	1.41535					1.88672	2.00242			0.850859				2.77127	1.72297	1.39429				1.25875		1.06756							1.41896
CK	1.90086		-1.87634	0.431328	1.17799	3.12747		0.922959				0.914729	0.155741		1.14829	1.47596			1.22193	-0.0365526	2.1424					1.69435	0.991815	1.57156		1.12115		2.12192					1.43672	0.941304				0.374417					0.868659
CL	1.37552		-1.09419		0.17976			2.26477	0.309425	1.1984			0.32332			-0.0555168			0.875512	1.06415	0.884719	1.1813				1.90199	0.298668	1.71466						0.450987								1.2011					1.6308
CM	2.0648		-1.13458					3.80376				1.84272	1.82059	2.68942		1.88142			3.15601	1.04144						5.38323	2.13125							3.10774		1.09042													3.13376
CN	2.18196		0.91541	2.8371	2.22311								-0.278995						0.632633								0.552271							1.85498									2.897				1.96727
CP	0.222402		-0.979647		1.13734			1.31478	0.959448	-0.603112		0.0909612	0.0871878		1.94089	1.06128			1.62612	0.574417	2.04396						1.34279							1.60367		-0.654056						-0.788734	1.69303				-0.0868528		-0.00655066
CQ	2.06732		-1.73127		1.47771			1.48316					0.615456						2.05739	1.60553		0.564317				1.94924	0.627172					0.792782					2.76586
CR	2.34824		-2.16584		1.19349			1.95044				0.548794	0.316514	0.772502	0.77673	2.26525			2.19856	2.20686	0.865301						0.672634			4.2653		-0.828352		1.31598		0.701147	1.22541			1.38937							0.378036
CS	2.81721		-0.723881	0.220019	1.81134			0.426218		0.963564		0.456421	0.653451	1.23081	0.61297	1.32181			2.22222	0.807368		2.39645			5.17497		0.347858					1.55282		2.31929		0.391265			1.7492			1.04287	1.07784				1.96727		1.90781
CT	2.35769		-0.980817		1.38364			0.797293	1.01279			1.4471	0.543217	2.25117	0.852643	0.64668			1.87507	0.850651	0.966397													0.450987													1.6308
CV	1.01572		-1.88993	0.836793	0.970584			2.17061	0.723401	-0.527509		1.85115	-0.150336	1.35442					1.50622	1.21159							0.892875					-0.737103		0.622837								0.927802	1.98071				0.378036
CW								0.296061				2.27803	2.1318								2.0757																					2.96468
CY	0.708742				0.0522714			1.45103	1.53049				0.067355			0.284566				0.89902							1.84984			2.409									3.94643								3.57671
DA	-0.0609629		-0.826015		1.48941		1.20852	0.410141	-0.614296	-0.659731		1.41783	0.66452	1.25434	-0.554999	-1.31085			0.0571783	0.281901	0.435908	0.638978	-1.02037			0.850626	1.78624			-1.56834	0.352677	0.891379	-1.04527	-1.21473		-0.678184	1.66725				-1.66582	0.520449	1.61555	-2.94996		1.38146	0.0261341	1.06669	0.178036
DC	0.161181		-0.828861		0.0755711			1.95488		1.87213			-0.507254						-0.590032	2.35072	2.51396	0.328307					0.521811			2.15307							1.76441					-0.765017	1.23877
DD	-0.796617		-1.53928	-2.08837	0.897103	-0.21804		-1.17001		-0.655133		0.24214	-0.149649	-0.916073	-0.433897				-1.55405	-0.600919	-1.00946	-0.53908	-0.661887			-0.105712	-0.332604				-1.1714		-0.498283	-2.00123		-0.578274	1.6489				-0.413305	-0.494782	1.30862		1.00658		0.0336813	0.573245	0.254426
DE	-1.52238		-1.85643	-2.50897	0.139834			-1.13254	-0.945757	-1.5194		-0.0627729	-0.166878		-0.538106	-1.1093			-0.913858	-0.738916	0.10252		-2.04175	1.10313		-0.758812	-0.611202			-2.26849		-2.34527	-2.06268	-2.29493		-0.599672	1.64285		-1.40068			-0.0310479	0.522097				-0.364873	-0.565213	-0.577096
DF	-2.06845		-0.93604	-0.824232	0.0609671	1.59599		-0.651251				0.891739	0.307121	-0.147703	0.590445				-0.425878	0.477254			-0.342205				0.853097		1.19792			-2.00701		-0.330268		-1.25116	0.769647		1.04226			-0.136408			1.2517		-0.811548
DG	-0.198236	-0.304311	-0.670878	-1.7659	1.20911	-0.0505858		-0.153825	-0.0462327	-1.24394		1.78719	1.05544	0.801408	-0.693652	-0.808759		0.853482	-1.02254	0.697249	0.556686	-0.517367	-0.814604	0.827545		-0.16585	1.00146			-0.351797	-0.745935	-1.32276	-1.25099			-0.832863	2.7762				-0.917697	0.863055	2.25857				0.667289	0.0765431	0.5179
DH	-2.08788		-2.39878	-0.954966	-0.605929			-0.390214				0.466273	-0.258123						-0.999194	-0.762153	-0.528179							1.02151									0.619277										0.262523	0.585515	-0.967962
DI	0.140539		-0.694623		-0.204014			-0.434827				0.437373	0.219092	-0.274559	-0.291542				-2.28565	-0.530571	-0.766952		-0.991728				0.224179			-1.28611		-1.04917	-1.03124			-0.339243	0.444015		-0.857592	-0.309011	-0.333045	-1.86096	0.889534	-1.02434	0.82426		-0.851127	1.05552	-1.06594
DK	-1.21264		-2.19546	-1.27044	0.147582	0.752562		-0.724837		-0.800689		0.475911	0.335294	-0.871622	-2.28311	-0.962758			-1.31664	-0.0928104	-0.275978		-1.21142			-0.181295	0.836522			-0.960445	-1.13613	-2.23479	-1.12809			-0.968739	0.920032				-1.44007	0.0255224	-0.449974				-0.445065	0.640497	-1.33427
DL	-1.82876		-2.2077	-1.89451	-0.451255			-0.790462		-0.976793		-0.105992	-0.233405	-0.729394	-0.201959	-0.363266			-1.17967	0.0152025	-0.0471361	-1.40896	-2.21515			0.130952	0.833103			-1.51791	-0.590521	-2.52992		-2.36453		-0.571532	1.06448	0.699431	-1.32657		-0.386964	-0.236254	-0.629358			0.133612	-0.0151089		-1.1336
DM	-1.32378		-0.181327	-1.38942	-0.188891			0.161934		0.520072		0.18169	-0.498714	-0.410668					-0.338717	0.438324	-1.17492						0.221707			1.03318	0.781132	0.0850364	0.625925			-0.650893											0.235615	1.24229
DN	-0.509824	0.42649	-0.997458	-0.346377	0.985883		1.75032	-1.05751				1.55952	1.06922	0.362147	0.00343386	-0.397977			-0.728182	-0.801159	-0.110709						0.214327				-0.362943			-0.547234		-0.407483			-1.05752			-1.28856	0.939258				0.680797	0.840806	-0.828108
DP	1.46564	3.25029	0.797123		2.90872			1.94395	1.91403	1.47957		3.60743	2.64088	3.02257	2.15758	0.42718			1.58806	2.31582	1.12313	1.85371	-0.812208			1.30569	3.99388	0.357637				0.743059	0.561386	-0.944041		1.42721	4.02432	1.02696		1.27937	-0.427074	2.08989	3.79002			3.55667	2.33995	3.07237	2.01899
DQ	-0.692409	1.80814	-2.75659		0.42436			-1.56876				-0.170225	0.151434	-0.894094	-1.52005	-0.918141			-0.0792062	-0.608787	-0.401105		-1.03783			0.940575				-1.04889	-0.384922								-1.34688			-0.195856						1.29108
DR	-0.315683		-1.51996	-1.63578	-0.220616			0.0241581		-0.619959		0.682326	0.465411		-0.797236	-1.33995			-2.09411	0.636656	0.0238582		-0.927591		0.0873721	0.22417	0.58902					-1.77668				-1.10345	1.40062					-0.328061	1.19225		1.10712		-0.78	-0.0920796	-1.97689
DS	-0.19706	1.4664	-1.18431	-0.701023	1.30205	0.94423		-0.340734	-0.173211	-0.435727		1.75302	1.11355	0.696994	-2.0852	-1.44631			-0.092492	0.500803	0.156255		-0.26101			0.27728	1.37356			1.07777	-0.0115448	-0.127422	0.949949	-1.49743		-0.188394	1.13807	1.30654			-0.00870586	0.41822			0.721076		-0.14496	-0.31585	-1.02685
DT	-1.84759	-0.0340207	-2.00323	-0.880356	0.82913			-0.337508	0.912927	0.61389		0.846009	0.821221	0.594039	-0.648122				0.308737	0.267466			0.0687429				1.0723									-1.41388	1.04773	-0.359335	-1.37658		-1.27657	-1.21226	0.791852				-0.28927	0.975666	-0.881619
DV	-1.33751	0.756934	-1.48734		-0.146331			-0.990691	-0.950576	-1.31549		0.54772	0.626404	-1.33235	-1.38857	-0.80699			-1.26543	-0.242889	-0.0837795		-1.39116			0.923081	0.428321					-1.20098		-2.34758	0.615626	-1.53011	1.10687				-0.0353604	-0.117226	1.33303	-1.33567	0.93933		-0.706878	0.506423	-1.23051
DW	-1.60501		-0.890632	-0.41597	-0.402465							-0.0690035	0.0449493		-0.416984						-1.48607														2.24704
DY	-1.93591		-2.21732	-1.42374	-0.299002			-0.734048	-0.185685	-0.459824		0.569162	0.0564916		-0.814052				-1.82679	-1.09381	0.188309		-1.38307				-0.345289							-1.22299		-0.75889	0.446744					-1.41734	0.611224				-0.799048
EA	-1.42007		-1.9712	-0.763189	-0.934062			-0.0127065		0.890343		-0.115202	-0.166845	-0.165608		-0.537554			-1.47472	-0.418834	0.807698	0.0119211	-1.9924		1.14516	0.221301	-0.0519891			-0.853206	-0.458253	-2.58711	-0.780017	-0.831894	-0.0376044	-0.76236		-0.322064	-2.38507		0.224636	-1.89254			0.838859		0.118101	-0.364759	-1.62619
EC			-2.55293		-1.36388			-0.16015	1.01279						0.370805						1.38256																						1.28756				0.318612
ED	-2.72654		-1.63097	-0.660221	-0.90324			-1.8817	-0.837709			-0.825912	-0.571038		-1.45252	-1.11196			-1.52467	-1.78666	0.504787		-1.24766				-1.20984	-0.388535						-1.13358		-0.408483					-1.26554	-0.967141		-1.36804			-0.982417	-0.300698	-1.20425
EE	-1.50408		-0.85885	-1.91443	-1.72076		0.0637792	-1.24643	0.290952			-1.06299	-1.05	-1.05576	-1.14465	-0.973608			-0.938339	-2.66388	0.252197		-2.11971				-1.05096			-0.581716	-2.76889	-2.12212	-1.72862	-0.64176		-1.83481		0.208649	-2.18914		-2.06682	-1.8475		-2.68108			-1.46187	-0.846036
EF	-1.94567		-1.17546	-0.0113448	-2.69033			0.475646	-0.152068	-1.38226		-0.66959	-0.0957114	-0.410668	0.202943				-1.3645	-1.77848	-0.229029		-2.72361				-0.122671					-1.12111		-1.24253	0.33012	0.0286196	-0.0738698	1.09132	1.31534	-0.101698	1.28245	-1.81163	0.681429	-1.0165				-0.0983296	0.124785
EG	-1.84932		-1.77111		-1.24246			-0.103457	-0.602109	-1.94727		-0.317052	-0.287675	-0.505159	0.128243	-2.09709			-1.29861	0.0416049	-0.574048		-0.833562		-0.967069	-0.293528	-1.15902			-1.7882	-1.46894	-1.5844	-0.527924	-0.782034	0.429688	-1.53477	-0.798969	-0.330467	-1.81876		-0.862845	-1.21991	-0.674875				-1.02846	-0.179091	-2.27887
EH			-2.03621		-0.696855			-1.45492	0.200342	-0.704581		-0.155048	-0.459058	-0.43294		-0.395843			-0.171988																	-1.49472
EI	-0.214033		-1.79284					-0.648669				-1.34913	-0.944985	-1.23946	-0.680334	-0.48765		0.721906	-1.50484	-1.06815		-1.09972	-0.795279	1.3655			-1.23259			-0.601617	-0.839867	-0.97215		-0.542915		-0.482206		-0.0244875				-1.01396		-1.53595	0.802754		-0.727356		-1.42362
EK	-1.33883		-1.67796	-1.32314	-1.03473			-1.07665		-1.6579		-0.993952	-0.688724	-1.99085	-2.73055	-1.12286			-1.03316	-2.37974	-0.282712			1.32468	-1.89491	-0.786385	-0.300169			-1.70596	-1.35207	-1.22548	-0.509055	-1.8339	0.0110727	-0.902091	-0.973133	-0.281154		-0.169993	-1.03041	-2.45585	-0.655962	-0.461058			-0.555023	-0.794587	-1.59788
EL	-1.38947	0.678636	-2.92327	-2.92918	-2.54494			-0.816353	-0.600746			-3.01801	-0.809798	-2.37885	-2.08693	-0.436665			-1.24062	-3.20238	-0.799013	-0.249009	-1.46934		-1.34565		-0.263231	-0.844354		-1.1492	-0.439904	-2.219	-1.61005	-2.70489	-0.248913	-0.538758	-0.468453	0.969414	0.517417	-1.20553	0.366696	-1.37043	-0.727339	-1.27826			-2.34487	-0.241742	-0.489837
EM	-1.59072		-0.730396	-1.29981				-0.694778		-1.50768		-0.701662	-0.0434889		-0.131158					-1.30799	0.287536					2.18455				1.40883	1.04582	0.853407	0.58244			-1.27859	0.894056		-0.472412		-0.496409	-0.772985					0.116195		0.0881828
EN	-1.66914		-2.67728	-1.65666	-2.80802			-1.50063				-1.38902	-0.473402	-0.626578	-1.93068	-0.929483			-0.808721	-1.00428	-0.749252		-2.11557				-0.719457					-0.737103		-0.944041	1.33521	0.223158			-1.30584	0.322261							-0.199876	-0.173327
EP	0.416447	3.6159	-1.17525	-0.543602	-1.11993			-2.13811		0.48241	3.81358	-1.93342	-0.539505	-1.04108	1.82196	-0.42116		1.3488	0.0105638	-2.04028	0.565671	-0.656067	-2.17115			0.22417							-0.830103		0.615626	-0.694289		0.454649				-0.306151	0.97519				-0.0542766		-0.828108
EQ	-1.59178		-2.0767	-1.13128	-2.25515			-1.77552				-2.2388	-0.725676	-0.662232	-2.01397	-0.960938			-2.54385	-1.73581	0.450266		-1.25023		-0.15775							-2.16854	-1.01415	-0.983819		-1.11702			-0.536574	-0.247588		-1.7236
ER	-2.04603	-0.933293	-2.02801	-0.800203	-2.47709	0.0478543		-0.897387				-0.935739	-0.593036	-0.119978	-0.57753	-0.634254			-1.9199	-1.02817	-0.101		-2.22425			-0.173602	-1.11524			-1.16287						-0.603981						-0.715827					0.116195	-0.409107	-2.14094
ES	-0.955748		-2.378	-0.189553	-0.308436			0.398209	0.718285	-1.69523		0.0142063	-0.421316	-0.566105	-0.245473	-0.727035			-0.790703	-0.231144	1.09689					-0.154108	-1.06742			-0.592959	-1.49792	-1.16731	-0.12129	-0.0967434		0.290593					-0.724326	-0.404908			0.721076		-0.193174
ET	-1.19182	0.498811	-1.64694	-1.17418				-0.398887		-0.920683		-1.07876	-0.607779	-0.422608	0.162145		2.61972		-1.55969	-2.82079	-0.873815		-1.01353		1.69255	-0.126163	-0.183758		0.176273	0.089889	-1.34377			-1.33491		-1.24767			-1.5589	-0.137692		-1.80882	-0.0734122				-1.55614	-0.521294
EV	-1.26811	3.63216	-1.79726	-0.895383	-3.30473			-0.758722	-0.883984	-1.36428		-2.35758	-0.931039	-0.907888	-0.915527	-1.02388			-1.67934	-1.74382	-0.621535		0.230445				-1.23086					-1.50035	-0.700266	-2.3216		-2.73113	-0.934071		-1.87662		-0.817035	-1.07983		-0.947225			-0.969242	-0.00192848	-1.76408
EW	-1.56055		-1.78267					-1.81041					-1.59446		-0.0731263				-0.695392		-1.3799			1.44346																	0.335066
EY	-1.02762		-1.97032				1.76162	-2.50688	-0.181544			-0.944472	-0.45891	-0.456881	-0.406336				-1.57916						0.292166		-0.936804			-0.0965225		-2.16396	-0.354905						0.596525		-0.0292721						-1.00314		-1.08901
FA	1.06217	1.59993	0.583496	-0.457128	1.19786		2.36083	1.30561		2.96436		0.490069	0.237068	0.694724	-0.431922	0.867554			0.555983	0.76243	0.160206	0.977002	0.280665		1.99691		0.933546	0.484121		1.01235	1.42882	1.41872	1.27914	0.5544		-0.251744	-0.254567		-0.815745	0.113622	1.49602	2.02533	0.636977	0.3777			1.10861	-0.323341	0.635977
FC			0.365192		0.781203			0.635276	1.9982										1.12168	0.677648		0.711299					0.521811									0.998399
FD	0.701188		-0.697847	0.337802	-0.101171	1.68055		0.697254				-0.469626	-1.00988	-1.17131	-1.44935	0.325915			-0.0699038	-2.45569	-0.530563		-2.36237		2.50082		-0.733805			-1.13918	0.499281	-0.616769	-0.571359	0.606308				0.961405	-0.429328		0.0229591	0.242841	-0.0207685	-0.694101			0.262523		-0.394774
FE	-1.80981		-1.71532		0.0492457			0.786547				-0.626132	-0.434975	-0.64278	-1.2227	-0.0711596			-0.513571	-0.77385		0.47491	0.98919		-0.850898					-1.0799	-0.488106	0.179984		0.593509		0.0705583		0.540826			-0.683504	-0.355544					-0.0995918	0.151651
FF	-1.33747		-0.65271	1.06732	-0.410128			1.3541	1.06373				-0.237231	-0.0318709	0.101676	0.514855			0.371237	-0.217716	-0.183559		-1.931		2.13045					-0.299047		1.02331		-0.309983		-1.11746			2.84782		1.15705	1.49835		1.01428				1.40341	-0.468105
FG	0.405627	1.31695	0.174538	2.02677	0.92411	1.75692	2.44722	1.08785	0.946544	-0.56854		-0.26094	-0.435142	0.173073	0.371622	1.02059	3.39006	1.61117	1.13969	0.812599	-0.599556	0.859219	-0.830034		1.6125	1.39424				0.981887	0.111515	0.780256	0.622228	1.20476	2.30029	-0.529408		1.16631				1.70796						1.0856	-1.39764
FH	0.0760876		-1.93137	1.31863	-0.121937			1.40847	0.155758	-0.0955172			-1.79628		-0.708005	-0.329593			0.769945	0.439022	0.67341	1.45574		3.18258			0.267169			1.71586		1.40137		0.64389													0.658938
FI	-0.0487101		0.339767	0.181103	-1.27258			1.796	-0.340426			0.338638	0.689564	0.503373		0.464359			0.894788	0.0565379	0.404613		-0.455876				-0.507808	0.616048	2.83553	0.916099		-0.71781	-0.15238	-0.516597		-1.37113			-0.697962	0.153363		1.78452	0.476634				-0.966586		-1.23709
FK	-0.375593		1.13847	0.598085	0.530894	0.776093		0.470357				-0.530822	-0.988041	-1.2424	-1.97213	0.391334			1.27669	0.0664958	1.0507			1.8157	2.46692	0.253327			2.24247	1.38535	1.08707	-0.450128		0.0121661	0.673808	-0.76173	1.63446	0.0961405	-0.423019	1.26901	0.55091	-1.53141					-1.01335		-1.24269
FL	-0.159507		-0.44488	0.964738	-1.24866	1.09604	1.10512	0.716312	-0.490523			-1.11199	0.318454	-0.404644	-0.634627	-0.042824			-0.189317	-1.72347	-2.02614		0.763628		2.73262		-0.836598			-0.0495165	0.59881	-0.693158	0.723088	0.173887	1.14843	0.0522294	0.24013		1.17384	0.916468	-0.222979	1.65335	1.39292				-0.635419		0.616963
FM	1.34149		-0.398378		0.485388			2.81246				-0.293885	0.622449	0.743514	-0.775663	1.5405			0.904095	1.83655					2.97774				3.39515		1.65196	1.14109				-0.85377	1.28678		1.86699					0.721607			0.90256	1.84447
FN	0.677519		0.774958	1.43999	1.35079	1.94881		1.9615	0.644542	1.03588		0.804728	0.481054	0.722312	0.0651332	1.44856		2.44742	1.28455	2.30072	0.769991	3.01388	0.95258		3.11128	1.4514			2.702	1.23035	1.88558	1.8215	-0.12129	0.145913		-0.837255						0.335196	0.282042	-0.8038			-0.842132		-0.723452
FP	-0.905363	0.888157	-1.20199		-0.0215217			-0.607825					0.426515		0.515604	-0.875416			1.27584	-0.379945							-0.345289							1.30415								-0.49058					0.714508		-0.492058
FQ	-1.1906		-0.160922	0.978763	0.21064	1.98803		0.556079				-1.6871	-2.02447	-0.961234	-0.360926	-1.17493		2.81514	1.06593	0.524105	0.0125237	0.825962			2.20455						0.076424	1.01409	1.21371	1.16183		-0.717278											-0.335314
FR	0.332613	1.28627	1.35207	0.763105	1.05385	1.94881		0.557867		-0.598246		0.598391	-0.326786	-1.18178	-1.63622	-0.203859			-0.314132	0.253658	0.226488	0.494844			2.46692	0.758253	-0.48249			1.06527	-0.34047	0.986938	0.719015								1.12023			0.848762			0.0651634
FS	1.27308	1.03495	1.36188	1.58667	1.63339	2.34471	1.52344	1.45055	-0.632963	-1.33902		-1.13521	-0.300834	-0.646345	-0.210835	1.73985			2.04625	1.34578	0.425187	0.0349588	-0.428976		3.38321		0.949522	0.357637	2.17875	1.37493	2.52743	1.64883	1.07918	1.81808		-0.455177				0.650765		1.33055		-0.984497			1.48949	0.340393	-0.524085
FT	-0.0306223		0.90861	1.51824	0.589492			0.269032				-0.488857	0.0564916	0.670087	0.762166	0.114983			-0.090256	-1.6828	0.342053		0.058953		2.46692	1.30569	-0.532501	0.49542		2.0461	1.65196	1.29062	0.321713	-0.715448		0.236259						0.716907			1.46105		0.388292
FV	-0.20697	-0.235958	-0.239342	0.597313	-0.717516			1.82146	-0.0521534	0.114607		0.15414	0.359815	1.31571	-0.335491	-0.505042		1.51586	-1.25215	-1.27029	0.735623		-0.325276		2.06659		-0.133115			1.62624	1.10834	0.0635302	1.56801	0.921692	0.99111	-0.907474	-0.184412	0.956342	0.202824		1.11508	1.1321					-0.727356	-0.248467	0.100949
FW	0.0303584				-0.000838411			2.09672	0.52834			0.763906	1.00194							0.988448					2.97774					3.7953												1.95916							1.0135
FY	-1.13012		-1.76038	1.54974	-0.0369597			1.33393	0.995815			-0.183884	0.795193		-0.306594					-0.938857			-2.20864		1.77377							-0.873814	-0.819686	-0.0909294		0.0411983	0.693385					1.342		1.40415			0.568554		0.110632
GA	-1.075	-0.558979	-0.56548	-1.0618	-0.214466		0.660482	0.291752	1.5054	1.72903	2.9843	0.801261	0.325717	0.570762	0.0196601	-0.0865614			-1.25928	0.668069	-0.475503	-0.444009	1.80268			0.854937	0.516824	0.472947		-0.664847	0.319155	-0.911201	1.29492	-2.53593		-1.3162	-0.991458		-1.96707		-0.695338	-1.36165		-1.63897			-0.13381	0.566156	-0.00751174
GC	-1.61696		-2.73246		-1.47247			-1.33506					-0.484897							-0.455811																1.05491					1.73241	-0.511414				4.71807
GD	-1.20208		-0.760679	0.183287	-1.06832	-0.182162		-1.40948		0.576353		0.137076	0.228112	0.323194	-1.01518	-1.4373			-2.5094	-0.655859	-0.849882	-0.641094	-2.31014			-0.378826	-0.480657			-0.755944	-1.16145	-0.855876	-1.63815	-2.15753		-0.126505	-0.47282			-0.410107	-1.34644						-0.770338
GE	-2.04454		-1.10867	-2.4359	-1.87397			-1.32527	-0.619665	-1.52714		-0.252049	-0.0734055	0.474181	-1.41131	-1.09325		0.569714	-1.12609	-1.30115	-1.19472		-3.78539			-0.272766	-0.132248	-0.355119		-2.07117		-3.03905	-1.45906		0.473976	-1.34668		0.16239		0.08798	-1.01344	-0.567263	-0.716165				-0.620493	0.459989
GF	-1.13814		-0.233199	0.445433	-1.23337		1.37656	1.27791	-0.737002			-0.69935	-0.609391	0.32152	-0.517147	-0.591255	2.45663	2.30432	-0.164931	0.529595	-0.622983	0.311405	-1.73424			0.625335	0.364808					-2.4965	1.0482	-1.16892		-0.575696	0.378115	1.61377	2.09583	-0.085867	1.45478	-1.24001	0.557603	0.608812	0.564128		-0.416894		-0.181096
GG	-1.87883	-1.37606	-1.16714	-1.549	-0.700562		0.319164	-0.416505	-0.526428	-0.321881		0.411239	-0.0610019	0.543186	-0.603893	-1.65833	0.79333		-0.899964	0.247433	-0.692844		-3.08707		-2.11191	0.0203699	0.393711	0.484121		-0.476728	0.378995	-2.58661	-0.136215	-1.10623	0.628755	-0.630626	-0.708521		-1.69193			-2.51317		-2.47493			-0.889199		-2.2759
GH	-0.698971		-1.21492	-0.318978	-0.337584			-0.0451702				0.0124896	-0.794936		-0.540325					0.436486	0.924724					1.4514		0.79837		2.18586	0.147883	0.0286835	-1.13193			-1.29314		0.540826			-0.137681						-0.273439	-0.135031
GI	-1.84755		-1.04748	-1.82716	-0.591707			-0.48776	-0.945757	0.336507		0.569162	0.291422	0.767169	-0.489797	-1.86808			-2.45755	-0.69496	-1.19799	-0.743433	-0.352543			-0.233545	-1.22216	0.403214					0.346611	-0.78815		-1.12043	-0.757229		-1.80614	-0.519306		-2.34852		-1.28229			-0.172795		-1.048
GK	0.162031	-0.411797	-1.63346	-0.0824346	-1.11818	-0.0295323		-0.708399		-1.96732		0.212233	-0.288767	0.138778	-0.363248	-0.667912	0.559753		-1.93955	-0.154616	-1.28228		-2.46391			-1.26835	-0.691121		0.0993125	-1.03834	-1.31845	-2.02591	0.553087			-0.738232	-0.367218	-0.590576	-1.84353	-0.896797	-1.4962	-1.89513	-0.828691	-0.805422		-0.0797594	-0.657398	-0.910298	-2.11443
GL	-1.6205		-0.841116	-2.06333	-1.04836		0.512106	0.440096	-1.18671	-1.01019		0.000433167	0.314301	0.828796	-0.702573				-1.20146	-0.258841	0.172154	-1.06788	-2.40423			-0.69212	-0.089312	-0.364781				-1.67855	1.77886	-2.203	0.336678	-0.331706	-0.151913		0.439871		1.0763	-1.63212					0.453715		-0.604964
GM	0.19667		1.26464	-0.00629432	-0.849777			0.715319	0.0225905	3.22069		-0.50866	0.34203	0.706127		-1.22652			0.801213	-0.34825	1.29439	2.0488					-0.161286			0.157712	-0.699415	1.30436	1.74701			0.0876179						-1.3212	0.332053				0.796338
GN	-1.37758		-1.37992	-0.881235	-0.418315			0.121054		-1.10124		0.347591	-0.0857881	0.559031	-0.11206	-1.85624			0.0763172	0.57184	-0.466659	0.89362	-0.768084			-0.146203	-0.0339877	-0.157142		1.81814	1.68833		-0.249544	-1.8516		-0.522388				-0.0697808	-0.893868	-0.58589	-0.0945546				0.384862	0.585515	-1.21292
GP	-3.48482		-1.78173		-1.54276			-2.41404	0.917068	0.368055		-2.37593	-1.03528	-1.74614	-0.0678056				-1.69111	-1.35423	-0.891672	-0.683294					-0.168833								1.32632	-0.623054						-1.47009	0.300505			0.951135	1.03118	0.270434
GQ	-0.675788		-2.48653		-1.16793			0.489956		1.83439		-0.582868	-0.15246	-0.0202909	-0.744417	-1.37667			-0.356417	-0.33173	-0.712884		-1.95308				-0.869471	-0.0244552		-0.0896966	1.31209	-0.58366		-1.63719		-0.588441					0.310641	-1.79178					0.24005	-0.0569883	-1.04233
GR	-0.923905		-0.982959	-1.52572	-1.06688		2.03426	-0.156547		-1.24394		-0.532777	0.0100083	-0.187899	-0.747426	-2.25674			-0.513071	0.0161225	-0.41213	-0.480095				-1.08447	-0.79861	-0.556672		0.422271	0.00973264		1.1257			-1.28589			-1.31107		-0.31313			-1.21896			-0.0251592		-1.54837
GS	-0.0243415	1.82999	-0.790059	-1.6948	0.167233			1.02696		0.893951		0.415813	0.30838	0.735752	0.111962	-0.982204		0.437654	0.0244231	1.03652	-0.854715		-3.64796	1.1128		0.790128	0.316424	0.382701		1.60738	1.41229	-1.37862	1.18173			-0.132205	-0.402893	1.22402	0.0586985	1.48701	-0.985957	-0.0291944	-0.495827	0.284316	1.48883		0.0261341	0.127934	-1.01582
GT	-1.0502		-1.57034	-0.959856	-0.670729		1.28783	0.629584	-0.238011	1.5009		0.272969	0.0998601	0.32152	-0.62349	-1.06082			-1.55828	0.376065	-0.0129112					0.120536	-1.10547			0.385802	0.995181	-2.4482	0.511514			-0.757562					-1.40018	-1.75679	-0.729558	-0.618319			0.354505	-0.030671
GV	-1.5298		-1.30964		-1.34778			0.00076807	-0.125361			-0.399245	-0.272718	-0.244432	-0.652001	-1.57745			-1.47414	-0.554758	-0.430479	-0.491423	-1.57315		-2.07638		0.0900289	-0.117921		0.665253	-0.517093		0.140417	-0.574167	0.552447	-1.2601	-1.02211	-0.49945		-0.566453	-0.385183			-1.41582	0.279243		0.134689		-0.318769
GW	0.848863				-1.21851		2.90675						0.622449	0.4922	0.539978					-0.7297			0.826429				0.696165						1.13675		2.91821				0.950696
GY	-1.42033	1.14794	-1.09978		-1.89046			0.986345	-0.163752			0.0151886	-0.256959	1.14643	0.514366	-0.558201			-1.75838	0.532658	-0.706914		1.0132			0.829349	-0.130514					-1.64956	-0.501887	-0.224461		-1.66776		0.59212	0.678763		1.33812	-1.30034	-0.259998	0.430201			0.268602		-0.867491
HA	-0.974811		-1.1365	-0.504381	0.289145	1.11257	2.73741	0.598909	0.428056	0.409946		0.415011	0.0298894	-0.430735	0.545801	-0.218636	1.67082		0.367009	1.13403	0.602567	0.283855	-0.0388473				-0.289119	0.79837		-0.76905	-0.4481	0.208269	0.284928				0.441294	2.40516	0.0146031	0.873909	0.569259	-0.199383	0.514374	-0.215364			-0.112171		-0.518337
HC	-0.95619		-1.76651		0.140937			2.08181					0.316514	2.85194						1.75938												1.54655										0.8052
HD	-0.677709		-1.25364	1.24762	-1.01139			-0.751018		2.1098		0.00778368	-0.835758		0.0905031					-0.126165							0.33949			1.42817				-0.542915		-0.515399		1.81379			0.735051	-0.94065					0.937652
HE	-0.567835	2.19982	-0.798878	-1.11331	-0.175468		2.30713	-0.463336		-0.931227		0.229364	0.781151	0.0720287	0.542885	0.0290406	3.93436		-0.139104	-0.288895										0.421129				-0.653456	2.20356	-0.169206		1.8879			-0.0519146	-0.531823
HF	-0.483706	2.09583	-0.984682	0.866646	-0.670729	1.80571	2.52538	0.40239	0.272815		6.29849	0.506683	0.137211	0.357281	0.286248	-0.762087	3.83326	3.91375	1.4829	1.3629	1.46081	2.32074	2.32359	7.35696		1.35787					-0.0527877							1.96794	3.57174		0.820573			0.448963
HG	-0.547521		-1.12496	1.16041	-0.396034			-0.730619	-0.249707	-0.537926		0.0509559	-0.335373	1.1472	0.312259	-0.493481			-0.835154	-0.611917	-0.797799	0.461838					0.426501	1.58837	3.39515	-0.265145	0.00973264	0.0286835				-0.51902						-0.458492	0.71847
HH	-0.896947		-0.949961		-0.494272			-1.67688	0.759958				-1.50453		-0.700476	-0.910507			-1.24062	0.223731																-1.06022													0.932431
HI	-0.437665		-1.68264			3.41515		0.624121	0.663681				-0.137865		-1.08043				-0.957757	-1.09742	0.891277						0.0089877						0.835275		1.82687	-1.18654			1.33636					-0.767432			0.485666	1.00967	-0.163445
HK	-1.46453		-1.88633	0.107541	-0.213351		2.22558	-0.727301		-0.292516		-0.0862453	-0.694382	-0.484454	1.15121	-0.343199			-0.602911	0.101752		3.67963			-0.377991					1.0072	1.65196					-1.13583		0.727156			0.439206			-0.0365449
HL	-0.0459151		-1.5872	-0.256905	-1.18214			0.764969	0.188258	-0.908238		0.165069	-0.448675		-1.74872	-0.601744			0.248784	0.189295	1.26939	2.70558		1.62039	-1.04164	0.958379	-0.460267	1.47625			-0.29395	-0.629617	1.21371	0.255112				-0.0525006	0.614224		0.14091		0.636977	1.69606					0.323022
HM			-1.12302					-0.696684				0.0608082	-0.82261			0.892813				-0.375007							1.38931			1.3974	1.73897								1.86699
HN	-1.73169				-1.01973			0.296061	0.708133				-0.534101	1.00303						1.28446						2.49285	0.492253	1.50702		0.617244	-0.269852	0.0611689	0.648398											1.30196				1.74129
HP	-1.94022		-2.02526		-0.45345			-0.848947				-1.31303	-0.0665959	-0.291194	0.611967								-1.28938				0.32296							0.245543			0.606374					0.52961	0.98746		2.44341
HQ	-1.26055							-0.397086					-0.08377	0.282479	-0.515633					0.699154							0.531862			2.20833	2.28057											-0.772985
HR	-2.26323		-0.0229568	1.81371	-0.0333501			-0.613357				-0.552503	-0.425793	-0.18414		0.391334				0.249279	-0.475084	1.69213			0.125112				2.53015						1.97617	-0.107513													-1.1179
HS	0.124562	2.03593	-1.0288	0.181103	0.694226	2.11587	2.25616	0.220242	2.56241			0.815199	0.169401	1.37212	0.802578	-0.639291	3.59485		1.50886	0.0985674	1.90329	0.888633	-1.45368				1.99149	2.31017		1.98001	1.93964			0.442253		-0.731017						0.267807		0.0900179			0.868659		0.73924
HT	-0.00980514		-0.456107		0.101971			-1.1452				0.18169	-0.287506	0.291529					0.32164	0.547076		0.615989				1.02652					1.49781		1.43685				0.992791					-0.92031
HV	-1.08985		-1.01572	1.24964	-1.91336			-0.0546605					-1.28201			-0.481785			0.0200005	-0.803312	0.606889	1.87179														-0.847717		0.473168	0.0146031		1.24043							1.03193
HW				1.92081								1.30863	1.93373																							1.39838			3.94643		1.75488	1.06756		2.44139
HY			-0.958222		0.628309			0.769807				-0.892416	-0.6021	0.401953						-1.07555	-0.115528		-0.360737		-0.587083		0.454153			1.71586	0.076424	1.54655	2.23536						3.94643			-0.664091	0.951092
IA	0.156554		-0.9283		0.726883			-0.224228	-1.17064			0.0275394	-0.748884	0.200953	-0.132147	-0.400958		1.12055	1.28773	-0.97889	-0.398391	0.307687			-0.311901		-0.436261		2.00885	-1.2923		-1.22212	-0.403695	-2.36242		-0.478791	-1.03461	0.59212	-1.38629	-0.69875	-1.13043	-1.41456		-1.71619	1.03899		0.669808	0.629686	-1.87613
IC	-0.764265		-2.31294		-1.53635			0.247053					-1.38753		-0.389863				0.531053	-0.969373	0.773493	1.2941																		2.66567		-0.0142408
ID	0.188062		-0.79222	-1.09856	-0.389302								-1.10621		-1.10089	-1.38624			0.333864	-0.768854		-0.0676437								-1.74988			-1.5463		0.485361	-1.67537	-0.428269				-1.33202	-1.4916					0.0577284	0.23939	-1.22009
IE	0.368002		-2.31765		-0.514419			-2.44875				-2.06459	-1.3438			-0.287629			-1.72054		-0.370841					0.289476	-0.338967					-2.51819			1.25791	-1.39716		-0.557786			-0.664812	-1.40687			0.531158		-0.495163	0.579361	-1.10088
IF	-2.80972		-2.8125		-1.31155			-2.10308				-0.183884	0.029279	-0.00181852	0.639069	-0.730482		1.2747	-0.326139	-0.697951														-0.175671	1.34418	-0.664528						0.112053	0.727949						-0.296634
IG	-0.460006		-1.41288		0.00766711							-1.33656	-0.444333		0.261675	-0.697845			0.542482	-0.708646	-0.43797				0.955461							-1.97981		-1.73644		-1.93206	0.249058		-0.612697		0.492427	-1.37043	0.384697		1.10712	0.493484	0.878228	0.527557	-0.000119773
IH	-0.856352		-0.35547		-1.68553			-1.61399	0.792393				-0.982064	-0.69157	-1.28812	-0.538943			1.19803								0.178222									-1.1741							0.737518		2.19617
II	0.115358		-1.83441		-2.15434				-1.12243			0.0444412	-1.70662	-0.347929	0.00498093	-0.828707			0.398232		-1.12625	-0.201653					-0.846828					-0.879354		-2.10719		-0.770513					-0.130809	-0.715827	-0.0162538				0.00717616	1.48129	-0.877603
IK	0.487543		-1.91545	-1.1543	-0.226761								-1.56143		-1.46089	-0.0771599			0.540022			-0.31235					-1.19379						-1.38303			-1.8306	-0.730649	1.50841	-1.54251		0.283662	-0.697166	-0.370664				0.0261341		-2.46959
IL	0.328071		-1.65	-1.81271	-1.09272	0.479522		-2.29078	-1.29594			-0.885714	-1.01217		0.675544	0.314546			-0.191027	-1.47801	-0.255151	-0.241002	-1.41704		-0.655447		-0.586751					-1.8588	-1.55386	-1.10808	0.512442	-0.80429				-0.330064	-1.14804	-0.358552	0.469254					-0.122946	-1.62365
IM	-0.684409		-1.29773	-0.242017	-1.28113							-1.33042	-0.0267643	-0.731575	0.0866218	0.143154			1.94367	-0.63699	-0.747976				0.350663	1.43198				1.84939		1.75419	-0.285912			-0.630626						-0.156211
IN	1.05118		-1.09324	-0.585606	-0.585854				-0.366628						-0.318198	0.185236			0.532949	-1.04055		0.600951											-0.604365	-1.14432		-1.93733		-0.459806				-1.015					0.848856		-0.749708
IP	-0.568849	0.521568	-0.65302		-0.0148861			-0.623649	-0.82143			-1.00424	-0.545951		2.25549	0.417494			0.585849	-0.207567	0.862101	0.719667					0.773483					1.50716		-0.593558		0.386486	0.75839	2.03805	-0.995214		-0.286928	0.743068	0.927562		1.34479	2.0769	-0.483734	1.64776	0.0128674
IQ	-0.860342		-1.13586	-1.5611	-1.61028			-2.77739				-2.16355	-1.22504	-1.6294	-0.0327519	-1.46408			0.150906	-0.875632	0.276802	0.0782556		1.78354										-1.47211		-0.590313		0.66866			-0.579025	-1.28381	0.234414				-0.842132	0.226374	-1.4352
IR	-0.122333		-1.67173	-0.596188	-0.119297			-2.19056	-0.527162			-2.31064	-1.06419		-0.664575	0.349948			1.00561		-0.0637287				1.81757		-1.14966									-0.879303			-0.841063			-1.65702	-0.102888
IS	1.51546		-1.16451	0.342917	0.462863			-2.04504		-0.375102		-1.10069	-0.769094	-0.477456	0.624749	0.897475			1.93386		-1.09696	-0.297267		0.968402		0.17374	-1.05304					-0.468349	-1.18054	-0.929442	0.602667	-0.714508	-0.193095		0.317653		-0.385183	-0.963868		-1.90888			0.63227	-0.293035	-0.376123
IT	1.51629		-2.09831		-1.00088							-1.91712	-1.61095	-1.25021	-0.94735	1.19381			1.50171		-0.363364	0.128153					-0.330474					-1.10874				-0.0717284	0.146842		-1.53003	-0.477046	-1.08897	-1.43387		-1.10198	0.536578	0.447478	-1.3931	0.213526	-0.726967
IV	0.105359			-1.44499	-0.611977			-1.13379	-0.54174			-0.529908	-1.54811		0.58298	-0.989665			0.810505	-0.544597	-1.34677		-3.10757													-0.863037	-0.576218		-0.276749		-1.28313	-1.94552	-0.294845					-0.969375	-1.10623
IW			0.459644												-0.664575						0.502396				2.69006																								1.02692
IY	-0.576927		-2.53325		-1.01696				-0.21219			-1.26687	-1.51452	-0.459029	-0.0618603				0.363038															-0.676446	1.48936							-0.819505						1.56224
KA	0.453954	-2.00467	1.00867	0.611095	-1.67942	-0.332391		0.113032	-1.3108	-0.400899	2.26425	0.284671	-0.438485	-0.54701	-0.271094	0.678672			-0.712741	0.441173	-0.301449		-0.0366176	-0.0666051	-1.32632		-0.410353	1.136	1.10261	-0.643424	0.499281	1.2387	0.362611	0.952316	1.10731	0.0962547		0.0677025	1.32741	0.886331	-0.996169	-0.521671		1.28272			-1.26485		1.02529
KC	-2.01631		-0.241022					-0.307581							-0.801039					-0.676211		0.825962				1.57656														1.53966
KD	-0.324123		0.79669	0.432309	-3.32852	1.10702		-0.355962		-1.30952		-0.880899	-0.645239	-0.804048	-2.51977	0.0488432		1.02338	-0.911176	-0.0571718	-2.03358				-0.806446		-1.22216			-1.23514	-0.860345	-1.21227	-1.58844	0.761142	0.353262	-0.716713			-0.397377		-1.35863	-1.48837	0.129635	-0.197664			-1.08673		0.230183
KE	-0.738314		-0.0458382	-0.832269	-3.65165		0.579471	-0.8637				-1.14217	-1.16238		-1.53505	-0.333694			-1.70122	-0.989536	-0.366041	-1.36397	0.0452931			0.422715	-0.248297			-2.54506	-2.37041	-0.486516		-0.101082		-0.87188			-1.57102		-0.465637	-0.581094			0.357886		-1.38029		-0.883621
KF	-1.09915		1.18642	0.831903		1.94881		-0.0896409	0.306041			-0.329694	-0.453908	-0.275849	-0.97085	-0.106022			-1.90733	-1.06236	-1.45633		-1.33306		0.549996		-0.955237	-0.120993			-1.01063	-0.346652	0.124028	0.0727907		-0.953771	-0.0136509		1.7492	1.95599	2.56866	-0.748888		0.406687			-0.823894		0.198134
KG	0.184012	-1.06091	1.18734	0.530174	-1.47284			-0.139145				0.295292	0.467087	0.779882	-0.697593	0.426028		0.617916	-1.18244	-0.14659		-0.135999	-2.12093				-0.0960734	-0.770246	1.27489	-1.23514	-0.860345	-0.573352	0.640167	0.838198		-0.934237	0.219601	0.878633	0.905313	0.800297	-0.675536	0.0559634		1.72763		0.238827	-1.75359	-0.960207	0.566374
KH	-0.712558		1.21719	-1.04849				-0.296282				-0.875091	-0.640289	-0.0219534		0.347249				0.108152	0.90053					0.768105					-0.24516	-0.169493		-1.0433		-0.514189		0.703345	0.139766		0.451476	-0.175629	0.628319	-0.000953925					0.219
KI	-0.214973		1.65539	-0.420163	-1.57232			-0.0982531	1.42974	0.192165		0.489526	0.0902274	0.931567	-0.449072	0.0675892		1.79349	-1.20522	-2.6153	-0.543181	-0.841569					-0.0349432	1.05277		-0.839431	0.0536958	0.0576374	1.055	-0.290672		-1.34087	-0.637189		1.54853	0.710869	0.0940606	0.190203		-0.0742852	0.761081		-0.571703	-0.738707	0.856046
KK	0.325102		0.976597	-0.189218	-2.40732	0.0326449		-1.28376		-1.22718		-0.539007	-0.662052	-0.245614	-1.6587	1.51057			-1.7076	-0.980979	-0.681794	-0.351494	-1.02199	-0.197895	-2.8629	-0.921223	-1.28237	-1.10259	1.39894	-0.260207	0.239496	-2.3363	-0.645084	0.594399		1.35445	1.36031	1.28527	2.77371	3.2366	-1.37466	1.08437	-0.420209	2.72091		1.69464	-0.899491	0.480155	1.63817
KL	-0.791853		1.32795	-0.0143173	-2.57722	1.18753		0.515739	-0.141867	-0.146261		-0.221337	-0.307087	0.240145	-1.72157	-1.01311		1.61117	-1.99785	-1.25671	-1.28527	-1.44433	-1.18203			-0.258681	-0.329407	-0.0478285		0.103091	-1.21499	-0.521099	-0.0165788	0.132533		-0.963971	0.431828	1.16072	1.52289	0.23792	0.883526	-0.227163		0.578371			-1.80779		0.514378
KM	0.117336		2.16948	1.46242	-1.18038	2.02886		1.21569				0.427433	0.392173	0.605825	-1.35445	1.14746		3.91375		0.341514						1.59904	0.0707357	0.947405	2.00885	-0.586729	0.51698			0.450987		0.538057		0.855537	0.650592			0.302097					-0.130747		0.92079
KN	0.654053		1.15861	0.407114				-0.0691703		-0.173075		0.305216	-0.209029	-0.296257	-2.10363	0.538234			-1.58739	-0.259079	-0.831255				0.0333048	0.0361183	-1.06538			-0.367484	-1.46155	0.313464	-0.776899	1.10241		-0.503233	-0.0170933			1.83276		-0.248844		0.947468			-0.717169	-0.402235	0.664409
KP	-4.14619		-1.56769					-3.17245	-0.413775	-0.706772		-2.1962	-1.06395		0.384626	-0.748664		1.08054	-1.35162	-1.68146	-0.673769						0.629397		0.137053			-2.88575			1.02327	-0.215726					0.324137	0.292837	-0.0605088					0.0171197
KQ	-1.84834		1.03875	-0.475111	-1.47904	0.157054		-1.18989				-0.948089	-0.204953	-0.333436	0.338043	-0.258641			-1.86166	-0.534196	0.275913	1.62412	-0.838829		0.191362	0.936661	-1.13642			0.514387	0.486209	0.471362		-1.4086		-1.5015			0.434883	1.00216	-0.756194	0.34062		-0.327282			-1.02846	0.717284	1.11148
KR	-0.822594		0.351394	0.0785822	-1.81439		1.60584	0.000532804		1.22826	2.74314	-0.239785	-0.612563	-1.26948	-2.05413	0.77245			-1.86166	-1.93783	-1.27703	0.442545	-0.932706	0.549028	-0.146821	-0.83338	-0.513151			0.979034	0.411174		-0.333851	0.454502	1.697	1.10051	1.69628	0.0584001	2.0385	3.03803		2.18115	-0.301671	1.77036		2.15511	0.381443		1.81944
KS	-0.500996	-1.42471	1.74245	0.623654	-0.836243	0.0711112	1.55991	0.816343	-1.01391	0.779951		0.878195	0.402401	0.508494	0.815001	1.65828	0.96449		-0.0263956	0.17926	-0.0586526	1.08721	-0.607774	1.02014	-0.113299	-0.211486	0.412957	0.440158	2.43007	-0.644408	0.216876	0.174686	0.222932	1.09531		0.219549			1.11322	1.96422	-1.04848	0.743068		1.70543		1.71839	0.0776792	0.43667	0.493572
KT	-0.0862621		1.13474	-1.17615	-1.07445	0.41526		0.526665		0.531329		-0.0514591	-0.228691	0.451378	-2.61755	1.28672		0.458489	-0.641224	-0.445573	-0.0844882	0.692041	-1.45621	0.666121	-0.449771		-0.419497	0.574201		0.556619	0.913557	-0.430128	1.14568	1.75782		-0.712656	-0.43508	0.571286	-0.824256		-0.439813	-0.539872		0.0690747		0.529921	-0.548407	0.277214	0.236215
KV	-0.827955		1.24229	-0.718251	-2.75457	1.10014		-0.10999	-0.520532	-1.22848		0.258992	-0.58164	0.133921	-0.196042	0.851564			0.0654499	-0.460367	-0.108291		-3.05016				-0.910889	-0.81414		-1.50552		0.166672	0.964622	0.852412	1.15214	0.208088	-0.236794	1.36636	0.250754	0.911649	0.685091	-0.907905	-0.195932	0.657102			-0.112171	0.130542	1.12088
KW			0.987383	0.513006	-1.19789			-0.149678				0.427433	-0.48083		-0.449881															2.409		-0.917299	-0.461514														-0.196052		0.0128674
KY	-1.56409		0.664551	0.223995				-0.757938	-0.88911			-0.285516	-0.453348	-0.066357	-0.330762	-0.51789		1.486	-1.43971	-2.28638		0.374827	-1.36253			0.0799209	-0.117408	0.357637			-1.09957	-0.822521		0.335155		-1.31185			1.73541		0.00964328	-0.947339	1.10524				-0.325264		0.555472
LA	-0.26888	-1.72932	0.26731	0.843207	1.59164	-0.545663	0.345469	0.557256	1.2441	0.206606		0.239835	0.539914	0.141784	0.644949	0.452435			1.04851	0.306982	0.150162	0.63511	-0.0275807		0.726452	-0.955368	0.591904	1.49152	2.05686	0.342141	0.532729	0.826008	-0.585796	1.43439	1.22806	0.0118746	-1.24349		-0.949544	-0.692969	0.378376	1.47521	0.403453	-1.16469			0.99902	0.392958	-0.137776
LC	-3.08695		-0.113359	0.779635	1.32457			0.594894	1.44604				-0.116979		-0.701106				-0.0605141	1.80504	0.262668	1.98228	-1.43456			1.25609										-0.274567						-0.141396
LD	-0.535454		-1.6172	1.12384	0.756878	1.31509		0.0539207		-1.08638		-0.0767991	-0.251684		-0.201856	-0.735058			0.632633	-0.042816	-1.20771	-0.0884581	-2.24935			0.519545	-1.33761			-0.969721	-1.41609	1.54045	-1.29426	0.926197		0.216289	-0.591813		-0.204611		-0.352572	-1.52208		-1.07015			0.0852646	-0.816093	-1.15619
LE	-1.07854	-0.0806074	-1.06763	-0.398243	-0.106888	0.858785		0.00721349	-1.33269			-1.0273	-0.684053	-2.15555	0.00500522	-0.856387	1.39763		-0.52482	-0.904794	1.39773	0.0434695	-1.34978		0.523869		-1.40535			-1.51914		0.541171		0.260898		-0.951167	-0.309917	0.554249			-0.291343	-1.44811					0.490222	-0.611023	-1.2584
LF	-1.61322		-1.28944	0.860604	0.233728	1.44571		2.3294	1.09577	0.81943		-0.722234	0.690864	-0.367716	0.267988	-1.16607			0.418334	0.886318	0.739007	-0.527075	0.186526	1.23667	0.940862		0.0271151	0.54194				1.00042	-0.513806	1.04549	0.577242	-0.319687	0.107154	1.03512	1.24795		-0.0885487	0.507949	0.419064			0.898949	-0.627984		0.872772
LG	-0.573053	-0.0493104	-0.57188	1.55273	1.27908	0.0770109		-0.453554	0.832431	-1.55657		-0.553842	0.0852087	0.170922	0.107687	-0.39513			-0.0372503	-0.170769	-0.186656	-0.58912		0.414807		-0.567417	-0.168833	-0.516181	0.186324	0.14724		0.0532181	0.296278	1.23843	0.635385	-0.570675		0.888022	-1.10982			0.328276	0.402879	-1.87276			0.813089	0.754348	-1.65002
LH	-1.05632		-2.1318	0.431328	0.956514			0.164672				-0.987032	0.578103			-0.27324			-0.561861	0.511746		0.278435	0.198314							-0.809872		-0.586132		0.294333		-0.77674			-0.330237		1.17597	-0.885463		0.598861			1.0918		0.872
LI	-1.71977		-1.49105	0.617579	-1.29635			0.97686	0.337914			-0.524408	-0.0757291	0.206603	0.460561	-1.3474		1.87687	-0.392355	-1.58883	-0.929019	-0.0959208	-1.92982		1.12754	0.207076	-0.52901						-1.3875	0.426722	0.99111	-1.36218		1.63445	-1.3006		1.03724	0.769519			1.42738		1.31959	0.252577	-0.939371
LK	-0.0126132		0.0369547	0.414049	0.975718			-0.354282				-1.46665	-0.513815	-0.453865	-1.03671	-0.399043			0.256526	-0.678539	-2.42768	-1.3723	-1.849		0.679932		-1.68536		0.576751	0.278269	0.286719	-0.50275	-0.00770839	0.425961	0.100462	-1.36028	-0.362363	-0.4375			-1.68349	-1.15706	-0.629358	-1.32705		-0.0658629	0.435303	-0.962835	-0.337639
LL	-0.504416		-0.609013	0.663396	0.0491018	0.297938		0.631636	-1.78557	-1.27912		-0.363618	0.496966	-0.809504	-0.420323	-0.318112			-0.46535	0.311037	0.195079		0.308557	1.87632	-0.830769		-0.498239			-0.163609	-0.384922	-0.325248	-0.514753	0.333074	0.156552	-0.360886			0.504409		0.856941	0.892516	0.0395747	-0.0692219			0.223302	-0.0847382	-0.899494
LM	-0.269422		-0.342442	0.976345	0.327905			0.738615		-0.468193		0.451531	0.625461	0.187989	-0.0576774				0.285437	0.474562	-0.592867							1.60546					1.25453	1.12361		0.382916					1.15082	-0.531823					1.90273	0.480155	0.989783
LN	0.371397		-1.2208	1.0284	1.2988	0.621942		0.779858	-0.666733			-0.336039	-0.290178		-0.743613	-1.02445			0.455265	-0.170084	-1.37582	-0.309352			-1.38323		0.484997	0.0527761	1.44924	-0.453197	-1.16145	-0.578697	0.505676	1.57786		-0.707348			-1.29532		-0.244753	-1.74184		-0.457277			0.868659		-0.392598
LP	-0.741728		-0.723516	-2.09988	0.182346		0.872977	-0.89516	-0.744119	-1.27665		-1.45747	0.33231	-0.71427	1.39282	-0.930735		0.569714	0.0417871	-1.21905	1.55681	0.45698	-2.67567		-1.94951		0.939223					-0.28977	0.565562	-0.605828		1.23156	-0.407555	1.25418		0.702059	-0.360825	0.473624	0.935344		1.67398		-1.01841	0.309475	-0.855221
LQ	-0.93511		-0.357065	0.0969587	0.385043	2.22235		1.22558	-0.887062			-1.79719	-0.0698486	-1.25797	-0.564835	-0.42241	1.21222	1.42885	0.283534	-1.07408	0.266183	1.57435	1.15065		1.21008	-0.200271				-0.764875	0.553348	0.779795	-0.578048	0.426722	0.297963	-1.21817	-0.210238	0.0834014			-0.965216	-1.11285					-0.977168		-1.86044
LR	-0.232493		0.0427639	1.1942	1.24655	1.46133	0.665533	0.285839	-1.13929	-2.48384		-0.112844	-0.615525		-2.86368	-0.0409975			0.455471	0.249669	0.389306	-1.04799	-2.37073		1.63401		-1.31715			-0.113864	-0.797607	0.633602	-0.393056	0.693455		-0.613234		0.482557	-1.12875		-0.0519146	-1.26215					0.23857	-0.71545	-1.09658
LS	0.640966	0.419538	-0.0369295	1.28986	1.73242	1.43415	1.37914	0.508185	-0.734021	-1.81193		0.0601483	0.506305	-0.00632811	0.143863	0.223897			1.03	1.06329	-0.593426	0.188051	-1.01353		0.789822	0.901354	0.85186	0.834927	0.463956	-0.337199	0.147883	0.965198	0.246727	1.59728	-0.00541769	-0.288621	-0.694656	-0.147308	-1.72345		-1.47304	0.389921	0.527278	-0.655315	1.56186	0.246153	1.41482	0.0401092	-0.0862235
LT	0.4714		-0.789555	0.243213	1.05864	2.44216		0.444829	-0.194427	-1.46555		-2.40494	-0.120611	-0.667473	0.389567	0.532588			0.463914	0.398183	0.655261	1.48964			0.70906		-1.2169		0.997254	0.920478	0.699302	0.367899	-0.149826	1.16183		-1.20522						-0.89253			0.423638		0.743496	0.579361	0.028678
LV	-1.43571		-0.808867	0.390977	0.43473			1.27418	-0.854785	-0.497392		-0.600727	-0.263102	-0.838895	-0.219837	-0.374789	1.34996	1.40145	-0.143166	-0.962977	0.215228		-0.79583		0.0554787	0.67821	-0.0659753	-0.438889		-0.744445	-0.554481	1.54432	0.320348	1.08518		-0.495451	-0.29311	0.671505			0.0780694	-0.584294	0.0348014	-1.77197			0.0852646	-0.216689	-0.151502
LW	-0.528805		-0.109806		-1.6285								0.425202	0.914472	-0.757985	0.825372					0.153106		1.07774				0.68433					1.27462	1.13675			0.749224						0.731092
LY	-0.510778		-1.2912	0.45782	0.296468			1.4946	1.04234			-1.59506	0.362708		-0.554999	5.30426e-05			0.595592	-0.0800377	-0.0458483	0.488155	-3.91042					0.367587						0.505054					0.0856991		-0.266063	-1.32578	0.737518	-0.148874			-0.955891
MA	0.844423	-0.109595	1.052	1.31863	1.72659	2.18648	2.29737	2.74561	2.43571			0.856387	2.1374	1.43905	0.951996	1.06013			2.25295	2.00827	0.153106	2.5878	-0.00486895		1.4614	1.32278	2.72342	3.181		2.15555	0.499281	3.17401	2.35315	2.11803	2.08972	1.1736	0.0615186		0.596525	0.650765	0.0460109	1.11012		-0.453598			1.45146	2.44099	0.535197
MC	-0.205364		-0.137013		-0.271129								-0.341127						1.44592	0.838916																						2.45386
MD	1.59685		-0.988384	1.27211	0.598509	1.27508		1.61896	0.299307			1.16783	0.746254	-0.537419	0.35259	0.793284			0.464336	0.112979		1.47344	0.230445							-0.174994	-0.406428	0.0424768	-0.544147	0.679995		-1.37113			-0.542208			1.6243			1.56186		-0.0476321	0.936913
ME	-0.853775		-1.04286	0.131465	0.395094			0.16701	-0.206135			-0.82124	-0.421169	-0.549254	0.112976				0.192149	-0.708646	-0.0276423					1.32278	0.390783			-1.18831				0.651008		-1.24767			-0.435598			1.38423		-0.507422			-0.848138
MF	-0.143932		-1.10543	0.779635	-0.977348			1.22499					0.212483		0.515604	0.255457			-0.142007	-1.12586	0.385728											1.06105		0.948259			1.78503		1.7492		1.39594	1.49835	1.49009
MG	-0.652717		-0.628431	1.55282	0.658407	1.32535		0.878264		0.236128		0.456421	0.0309481	1.36197	0.439273	-0.122305			0.125588	0.291621						1.82788	0.922289	1.53877		-0.849093	-0.760973	3.01289		2.09081		-0.273027	0.485746				0.995778	1.67949				1.70565	0.937652	1.67491
MH	0.943884				0.0224185			0.492176					0.0288317							1.19559							1.90811															0.972254							0.900171
MI	-0.110595		-0.589989	0.302711	-0.594356			-1.19884				-0.845532	0.0265088	-0.0893947		0.487348			-0.0792062	-0.365057					1.87913			1.04093	1.78571					1.60367		0.622676	0.502938					0.852453		0.351589			0.226805		-0.996949
MK	0.810694		-0.542012	1.15321	0.778972			-0.403062				-1.66267	-0.116141	-0.186961	-0.772738	0.294105			0.310511	-1.27332	-1.26567				1.51141		-0.289119			-1.20191	0.610506		-0.840412	0.399694		-1.24651			-0.41028		0.118537	0.124956	0.433149				0.18809
ML	-0.430933		-1.21197	-0.231966	-0.309843			0.740862				0.789956	0.159046	0.648204	-0.347154			2.61447	-1.43971	-1.77482			-1.60783		2.13045		0.708141			0.0111081	-0.0220161	1.27462		0.366904		0.187062			1.00199		0.493499	0.616489	0.522097	0.00631883			0.80412		-0.369456
MM	-0.608952		-0.148206	1.27211	-0.658894			1.4935				-0.560513	0.364142	0.772502		1.08448			0.651681	0.353408										1.02271	2.34511	1.83424	1.43685	1.85498		1.01782			1.28384			0.566789					1.78495
MN	-0.114995	0.543547	-1.19046	-0.190723	0.799374			0.813759				-0.539007	0.190667	0.670087	-1.05866				-0.0253104	0.0812305	1.06999		-1.74137		2.02866					1.59807	1.93964		1.1184	2.70228								0.349725		0.0664874			0.441215
MP	-0.928962	-0.139088	-0.268725	-0.180141	0.772625			-0.316282					0.484978		1.32852	-0.1743			-0.0792062	-1.17153	2.27997					2.16435	2.76883	2.83269				0.387317	2.19899									0.957216				2.09542		2.45424	-0.221972
MQ	0.36005		-1.23994	1.41216	-0.21087	2.64196		-0.700062				-0.717699	0.110572	0.984676		-0.577095				-1.23635					0.780519	1.91749	1.20501	2.3337		0.463093	0.352677		0.155921	1.94459		-0.0704713					-0.177955	0.707562			1.65717
MR	-0.162369		0.562365	1.02383	0.212501			-0.0384526				-1.22943	-0.112662			0.363554			-0.576046	-1.59762	-0.508901				2.2846	2.22623					0.610506	3.34728	-0.033321	-0.0277505								0.910561		-1.18959			1.03118
MS	1.09898	1.35448	0.810049	0.922735	1.75702	2.54432	2.34035	1.49391	1.32357	-0.511678		1.40509	1.04116	1.85652	1.98923	0.526879	3.14978		1.53953	3.85724	1.20177		0.814754			1.93324	0.763883		2.29654		0.84103	2.47811	1.43685	1.28859		2.0921	1.63985			1.30043	-0.21667	1.42424		0.225819			1.22533	2.28872	1.66104
MT	-0.324257		-1.30125	1.38181	-0.135088			0.386815					0.0591882	1.38109		0.336525			0.545936	0.806126	-0.430479				0.985314		1.45491	1.10156	1.89107	1.01029	0.640359	2.00237	2.82315	1.91382					-0.77207	0.931067		-0.267437		0.021025			1.42204	3.20501	0.179624
MV	0.700287		-0.131567	1.20615	-0.152523			-0.281014				1.11741	0.321459	1.34569	0.371541	-0.0689398			0.800717	0.8297	0.344906	0.686606	2.08756				0.655343	1.16609		2.36021	1.49781	1.77597	0.571857	-0.276647		-0.841627		2.92679	-0.71701			1.01877		-1.44017	1.42078				0.126981
MW	-1.1116		0.0668374	2.28371	2.11369								0.576169	0.948958	0.0794533						-0.187402																					1.49835					1.87196
MY	0.249259		-1.41361	2.97686	0.614922			1.91237	0.412904				1.03956		-0.0801769				0.818735	0.348293							1.04944									0.262234			0.650592			1.04287	1.91617
NA	-0.334139		-0.667488	0.925946	0.907204		1.51157	0.476778		-0.411034		1.76428	1.10078	2.08589	-0.39415	0.258022			-0.311828	0.448645	-0.597331	2.68338	1.85491			1.04594	0.136549	0.783102	1.17053	1.11733	1.42882	0.502276	0.125149	-0.0304642	1.21742	-0.370077	-0.372049	0.561029	-1.84353		-0.968205	0.507949	0.71533	-1.7057			-0.674165	0.124035	-0.631048
NC	-1.50283		-1.50231		-1.43208			0.0379203					-1.35455						-0.124463															1.14765									2.5487
ND	-2.85154		-1.16511	0.893519	-0.85305			-0.880485		1.16942		1.75903	0.841326	1.41646	-0.434664	-1.20392			-0.980571	0.822387	-0.643041		0.808079		-0.861708		-0.716563			-0.940901	0.245047	-0.994063		-0.629926				0.680088			0.0880339	-0.889003		-0.494235			-0.229954	2.03553	-1.60827
NE	-0.39288		-1.04583	-1.09217				-0.317766	-0.366628	0.0613252		1.22242	0.495911	0.878407	-1.01411	-0.805572	2.84286			-0.0810714	0.316735		-0.893357			0.629636	-0.753551					0.399152	-0.208593	-0.486138		-0.618156						-1.25482	0.537722		1.50302		-0.760582	-0.364759
NF	-2.37127		-0.461297	0.464554				0.273486		-0.895637		0.781843	0.123909	1.56686	-0.630043	-1.38862				-0.105314			0.814158	2.41532						-0.868141	0.375667			0.335155		-1.67005	1.75763		2.11693			-0.31246		-0.203599			0.309043		-0.883621
NG	-0.506548		-0.961818	0.63418	-0.320906			0.00155269	2.63317	1.42893		1.94435	1.17021	2.1567	0.486752	-0.410689	3.03957		-0.300496	0.761184	0.868511		-0.18057			1.12055	-0.295763			0.766776		0.12445	-0.182533	0.236064		-0.096952	0.741127		-0.282835	1.40107	-1.19195	0.532421		0.210036			-0.0021697	-0.104541	0.150453
NH			-1.87816	1.22766	-0.655914			-0.751018		1.68024		1.29493	0.938087	1.46565						0.502444	-0.180668			1.65318										-0.130935			1.48184		0.688332			-0.0638378		0.979875			1.70491
NI	-0.294536		-1.70606		-2.59541			0.620678				-0.612338	0.00697921	-1.14356	-1.75926	-0.582429			-0.642782	-0.0260813	-0.0942702					0.682745	-0.745136	0.398046	2.00885		-0.81896		-1.10868	-1.60179		-0.348103		1.09421	0.128716		0.824151	-1.50505	0.194523				-1.20661	0.120152	-0.706884
NK	-1.55084		-1.21033	-0.726498	-1.71357	0.053618		-0.826799	-0.361442	1.21821		1.35089	0.864504	1.28524	-1.49105				-0.371507	0.467353	0.645239	1.63456	1.17345		-0.962759	1.1443	0.0149937		1.09256	0.410907	-0.517093	-0.484878	0.471774	-0.330268		-1.24145	0.629065					-0.395691		-1.90888			0.28884
NL	-1.31973		-1.8542	0.734378	-2.20316			-0.14185	-1.02914	-1.50375		-0.00388506	0.723013	0.228128	-0.548716	-0.379687		2.17915	-1.45034	-0.11467	-0.165691	-0.157201				0.448752	-0.222504		1.81103	-0.651267	-0.775788	-1.24154	0.500762	-0.905632	0.62436	-0.849161		0.802191	1.60349	-0.117283	1.3841	-0.980128	0.00663052	0.29839			-0.309996	0.494141	-0.0113468
NM	-1.27545		-0.226742	1.97541				-0.974161				1.92015	0.204531	1.80566		5.30426e-05				0.403353			-0.541174								0.73567	0.708225		0.694811		0.0596517		1.33933	-0.273079		0.100993	0.279107	1.01246				3.04608		-0.714018
NN	-0.42493		-1.97969	0.831903	-2.01651			-0.799121		1.57846		1.22912	-0.164212	1.47833	-1.22083	-0.62919				-1.52351	1.17371						0.116346			0.991937	-0.31748	1.31158		-0.529842		0.155371					0.255869	-0.838268	0.690561	1.36688					0.407883
NP	-2.45987		-1.21869	-1.50048	-2.49433			-0.275873		0.98116		0.494727	-0.184966	-0.836936	0.674408	-0.505042			-1.09249	0.0664958	-0.342511	0.0871446	-1.16978			1.28334	0.559167			-0.438809		-1.5039				-0.470471	0.258067				0.324137	1.16677	1.81944				0.714508	0.213526
NQ	-2.42728		-1.23302	0.407114	-1.0058			-1.30512		1.54671		0.780035	0.407998	0.963686					-1.29697	-0.58553			0.986771							2.04128	1.94979	0.293791	0.795001	-0.0204777		-0.601469	0.593635	1.1757	0.892428			-1.32578		0.433179			-0.740779		-0.291826
NR	-0.571828		-1.0211	1.64562	-1.03823			0.367993		2.06218		1.16866	1.00079	0.747092	-0.473337	-1.1631			-1.76355	-1.07678	-0.0700379		1.87348				-0.704901		3.17201	-0.0759033	-0.139799	-0.525044	-0.776899			-0.160622	1.37956			0.916468			0.70908				-0.612946
NS	-0.349232	0.930877	-0.744726	0.830928	-0.0750285	0.958414		0.618804	-0.0743376	2.54153		1.77132	1.35626	2.05815	-1.67689	0.522855		1.68016	0.29886	1.08199	2.49978		-0.168194	3.66808	0.407679	1.64556	0.796248	1.21156		1.01493	1.32346	0.647918	1.80792	-0.365774	1.02982	-0.130519	0.441294					0.643231	0.957062	0.842006			0.200829	1.19577	-1.64443
NT	-1.38901		-1.0339	0.491953	-0.762825			-0.195401		1.17351		0.894584	0.720526	-0.387888	-0.783808	-1.16607			-1.01748	0.29992	0.948324	0.816659	0.49714				0.43258			1.48366	0.147883	-0.687038	1.13675	1.25385		-1.56993	0.285592	0.65736				0.72462	1.1822				-0.627984	0.0276646	-0.920916
NV	-0.782539		-1.95256	0.544221	-1.29383			0.0539207		-0.816499		0.655949	0.280977	0.928697	-0.931815	-1.76598			-1.59046	-0.583188	-0.961108	-0.11798	-2.18401		0.125112		-1.1326			0.268937	0.111515	-1.72468	0.300091	-0.734393		0.00741735		0.350206				-1.33713	-0.127479	-0.278492			0.502859	0.981764	-0.323605
NW	-1.85786		-1.24682							0.592268		0.97052	0.474548																							-0.174321			2.15467		2.25067	0.192096	2.57855				1.49727
NY	-1.76928		-0.763526	0.331867				-0.985634	0.372383	0.26462		0.325651	-0.199944	0.720565	-0.205478	-0.973608				-1.44176			-2.05291				0.599773			-0.116725	0.076424	-1.08803				0.305252			2.49951		2.44803	-0.600142					-0.517636	1.11923
PA	-0.137912		-2.13805	-1.99987	-2.11557		1.08182	-1.35018	0.120533			-2.59578	0.156626	-0.619901	-0.684181	-0.330571	1.36126		-1.24145	-1.07984	-0.805063	-0.387313	0.444158	-0.187369		0.513131		1.26407	-0.229192	-1.13196		-3.10323	-1.13193	-0.715448		-0.671941	0.235695	-0.26565	-0.0738078		0.156874	-1.65702		-1.50744	0.740879			-0.409107	-1.18718
PC	-0.712934		-2.83759					-1.25121					0.497286						0.172108	-0.305837	1.07888											1.48593
PD	-1.25268	3.01773	-2.21429	-0.831653	-2.8101			-2.88882		1.71046		-0.487428	-0.123324	-0.0810787	0.159124	-0.910507			-1.68679	-2.55223	0.146055	-0.260111	-1.49086	1.15241		1.46456		0.89522								-0.908563		0.525938				-0.973656
PE	-0.746923	5.11937	-2.86019		-3.20536			-2.4098	-1.23199			-0.19842	0.267138	0.224154	-0.449612	-0.35551	2.04793			-3.10396			-2.72998			1.09277	0.524314	0.912314				-3.04223		-2.22979		-0.781848		0.613397		0.160142		-1.38989	-0.13152		0.788669		-1.16822	-0.464616	-2.03039
PF	-1.35615		-1.65304	-0.527196	-0.0260604		2.08529	-1.33237	2.74216	0.270417		-0.66401	-0.259335		0.770953	0.69638			0.904996	-0.143474	4.06277	1.04833			1.18598			0.878413				-0.768453			2.99735	-0.941212	0.357913		1.33147	0.719758	1.30015						0.142722		-0.68028
PG	-2.11144	-0.849262	-1.44544		-2.51779			-2.95233				-2.68035	-1.77421	-0.84085	0.308567	-0.930735			-2.26661	-1.98246	0.526085	1.37435	-3.23274				-0.200895	0.965424							0.687729	-0.898721		0.366873			-0.880923	-0.606412	0.405175					0.694082
PH	-3.19492		-1.43936					-1.39237					-0.700475		0.0780806	-0.414891			0.0316564									1.92823				-1.67232			1.65926	-0.136188						-0.986559						0.919521
PI	-2.10878		-1.39606						-0.73938				-1.59904		-1.40427	-0.569041			-0.845965								-0.625591	1.41741				-1.44291				-0.634927	0.23128				0.875633							0.604207
PK	-2.31369	0.759635	-1.13907		-3.0338		1.03129			-1.32497		-2.47084	-0.750422		-2.45959	-1.33328			-1.67434	-1.12177	-1.49519		-0.304213				-1.20452	2.41374				-2.70194	-1.73911		0.245563	-0.493805						-0.944
PL	-1.07753		-1.62237		-1.95112		1.28783		0.225738	-0.253692		-2.143	-0.461774	-0.531449	0.823316	0.601438	2.60836		-2.47373		-0.47676	-0.681226	0.551453			0.946474	-0.851904	0.79837							0.697119	-0.410307	-0.093163	0.828508	0.663014		0.662349	-1.67971	0.0206168		1.47485			-0.397626	-0.609184
PM	-0.400108		-0.853902					-0.112444				-0.740172	-1.84028		0.78504				-0.724951	0.310742	-0.368044		-0.565741	3.18258		1.77231							0.481343			-1.05036	1.23739	1.81379	0.36291	1.85474	1.19527			0.383005		2.25739			0.0427204
PN	-2.57233		-3.30419		-2.49052				0.306041				-2.63848			-1.08256			-1.59148		-0.0432677	-0.281953						2.25366				-1.27184				-0.420331					0.671538
PP	-1.20646		-1.773					-3.15791					-1.01444	-1.26948	0.204034	-0.0525093			-1.48567	-3.08635	-0.576173	-0.278862		1.3655	-1.61738	0.317471	-0.576801								0.134812	1.07646													-0.477155
PQ	-0.698644		-1.12858					-0.697001		-0.158038			-0.902462		-0.4885	-0.955458			-2.26609	-0.133755	-0.00856385		-2.02478					1.64055		0.750775											0.54186	-0.930532
PR	-1.7864		-1.29216					-3.30069	-0.34748				-1.36239	-0.370846	-0.229104	-0.378057			-1.66143			0.698876	0.0602563	1.63665			-0.63192	3.24162					-0.131761									-1.10149					-0.112171	-0.158771
PS	-0.885566		-1.77912	-1.6233	-2.27663			-2.40757	-0.956329	-0.0374096		-0.951692	-1.20929	-0.429999	0.045327	-1.28879			-1.29752	-1.02072	-1.55164		0.136134	0.36303		-0.388215		2.05499		0.0817257	0.610506					-0.289834			-1.41016			-1.48966					-0.692989
PT	-1.63373		-2.79724							0.434305		-1.93072	-0.812322		-0.292868	-1.39099					0.264775		-0.166823				0.0271151	1.59403				-1.21425					0.00725575					-1.51643	0.306735					-0.218533
PV	-1.23342	-0.139088	-1.87584		-1.68926	0.0251261		-1.89903				-1.6349	-0.743016	-1.62673	-1.49248	-2.0924			-1.6393	-0.326316	0.0792504		0.780491				-0.968843	0.889586				-2.81096				-0.299885		0.561029	-1.44264		0.0837512	-1.24249	-0.09873						-2.16788
PW	-1.68412									-0.115478		1.02527	-0.472648			-0.1743					1.41535							3.26801													1.85019			2.15371
PY	-0.304643		-2.03543						-0.0342852	-1.34134			-0.548892		-0.300036				-1.1809	-1.35645	-0.994596											-1.62366				-0.982981						-1.33938			2.16799
QA	-0.786462		-1.42024	0.560202	-0.984358	1.06377		0.276444	-0.794821	0.672979		0.104033	0.281393	-0.0655092	-1.55949	-0.399043			-0.258547	0.458493	0.0108857	-0.0752628	0.529858			-0.130203	0.774555	1.5196	0.238149	-0.435179	0.531369	1.57222	1.3709	0.875428	1.02654	-0.838381			-0.548927	-0.776351	0.0975208	-1.27744		-2.48948			-1.30609	0.948678	-0.985274
QC			-1.74697		-0.670729			-1.3589							-0.431922					-0.604074						1.98203	0.583687					0.293791	1.79353			1.55801
QD	-1.26869		-1.85196	1.17637	-1.72729			-1.11392		4.19592		-0.144353	-0.160009		-1.87037	-0.0525093			-1.24207	-1.69544	-0.814667		2.29594							-1.30457	-0.507524	-0.704738	0.247996	-0.428373		-0.210397					-0.45738		0.619735				-0.906294	0.629686
QE	-1.00308		-1.54242	0.0372164	-1.1915			-1.14033		-2.14217		-0.499279	-0.452493	-0.440256	-1.16437	-1.61129			-1.39931	-2.26193	0.480562		-1.18501			-0.134227			0.477379	-1.92173	-1.02219		-0.254163	-0.0827326		-0.5991		-0.243075			-1.13043	-0.881911
QF	0.0759747		-2.72077	0.20427				1.31931	0.350953				-0.283259	0.215691	-0.574473	0.255457				-1.49161	-0.803856	1.14208	-0.837077			0.655838				-0.155946	0.265666	0.617841							1.32539		1.29631							1.07799
QG	-1.06508		-1.49209	1.04478	-2.83405			-0.364601	-0.393841	-0.107541		-0.132765	0.288207	0.0941699	-0.0774409				-1.72501	-0.162328	-0.830079		-0.785968		0.101358					0.914228		-0.0711825	0.198481	0.0319688	1.29153	-1.55465		0.102571	-0.36437			-0.962774	-0.558262	0.187182	0.82426				-1.18521
QH	-1.79715		-1.68706	-0.201195				0.0885641		1.35747			-0.730397							-0.303181			-2.63757							1.28977	-0.31748					-0.483455					0.271214	-0.17081
QI	-2.92485		-2.70456	-1.12578	-2.55512			0.824753				-1.63035	-0.288776	-0.122986	0.0988714	-0.948105			0.0192339	-1.11961	-0.274133		-1.73852				-0.684159	1.32644		0.608027	-0.427481		-0.211804		0.88892	-0.243314					-0.520051							0.692935	-0.509654
QK	-0.273794		-2.10531	-0.274346		0.119313	1.01142	-0.638377		-0.130386	3.43629	-1.28163	-0.529219	-1.62272	1.10795	-0.579232			-0.867243	-1.06028	-2.42982		-0.972251				-1.15154			-1.23514	0.671131	-0.341147	0.0117405	-0.724514		-0.862353		0.317683	-1.26851		-0.109902	-1.56792	0.166973	-0.630528			-0.558458	0.175943
QL	-2.55258		-2.55014	-0.0343773	-1.73341			-0.860217	0.889445			-0.300805	0.156486	-0.0652972	0.0523513	-1.70383			-2.63701	-0.858227	0.191572		-2.14683			-0.023946	-0.252916	-0.102417	1.52335	0.40441	0.118684	0.563774	-0.346536	-0.720898		-1.36907		-0.347065	0.986324	-0.291843	0.728923	-0.573857	-0.197821	-0.266657	0.50449		-0.374535		-0.113284
QM	-2.14931		-0.643152	0.830928	0.131052		2.52538	0.391371				1.19298	0.688712	1.1472	-0.722893	-0.895063				0.551234	0.409826	0.2361					0.116346		2.98968		0.076424		0.305453	0.665397		-0.348675					1.51372	-0.293412		1.5251					0.433148
QN	-1.50862		-1.40838	0.423515	-2.22329			-1.1228	-0.0650568			-0.61486	-0.89902							-1.03417	0.0586535	0.944914				1.37589	-0.349482			0.43666	1.46964	-0.2504	0.561386	0.0812398		-1.2718									0.639526		-0.21878		-1.2057
QP	-0.766		-1.54526		-1.30948			-3.26902				-1.19478	-0.943238	-0.896868	1.03661	-0.998476		2.44742	-0.606561	-1.08045	0.426219	1.53798	-0.578215				-0.10946					-1.01358	0.530614	-0.0806729		0.644806	0.556364		-0.628282	-0.12754	1.04372	0.202567	1.35656			2.01466			0.207023
QQ	0.634862		-3.00097	-0.627279	-1.93685			0.612365		0.546538		-1.94014	-1.08102	0.639583		-1.1631			0.0940655	0.327377	-0.0393842		-2.13732				-0.59333	0.299928		1.00501	-0.269852	0.26302	-0.192386	-0.542915		-1.30693			-0.454174		-1.16779	-0.571432	0.487807	-0.854444				0.243766
QR	-2.26683		-0.512064	-0.228594	-0.968652	2.07142		-0.987059	-0.177386			-1.07981	-0.512531	-1.11724	-0.703934	-0.290007			-1.03067							0.997041			1.11788	-0.819823	-0.468303		0.321713	-0.121082		0.2414			-0.617919	-0.0534317	-0.467281						0.686337	0.288616
QS	-0.847103	0.670193	-0.747782	0.932397	-0.322422	1.23662	1.47393	1.6056	1.40973	-0.169337	4.59374	0.277373	-0.217301	0.545444	0.156524	-1.48371	2.1898		0.664121	1.33976	3.074	1.88114	-0.613933	3.08827		1.62203	0.479391			2.409	1.48011	0.31181	0.886809	0.821966		-0.965404			0.587791		0.423077	0.288239		-0.3467			0.485666
QT	-0.424588	-0.712386	-1.53033	0.35582	-0.989182			0.35394	-0.0556891			-0.683797	0.242276	-0.996952	1.26009	-0.231311			-0.333346	-0.661451	-0.322191						-0.650671			1.75408	1.89037	-0.842782	0.486163	0.593509		-1.24243			-0.873853			-0.853028			1.24065	1.10182	-0.430624
QV	-1.59814		-1.50727	0.646537	-2.68642			-0.120504				-0.397681	0.198026	-1.03386	-0.507646	-0.74264			-1.64027	1.23233	1.23946		0.317756	3.26262	-0.528814	1.84954	0.910419			0.505653	-0.24516		-0.578048	0.257037	2.07402	-0.75147	0.362925		-0.0425553		-0.486794	-1.59966	-0.171051	-1.93121			-0.184491	-0.138029	-0.487314
QW									0.511603				0.0841109																			1.18365				-0.0475696					0.735051
QY	-1.74746		-2.67256	0.708176				-0.369307				-1.05417	-0.481761	0.48666	-0.262694	-0.0644855			-0.973024	-0.321627			-0.383084				0.511861			2.69669	1.45129			-0.403802		-0.649837			2.48603		1.35957	-0.479998					-0.124593	0.945724
RA	-0.577723	0.00411475	2.55739	0.805767	-0.827397	0.69605	2.02272	0.460438	2.56107	1.66512		0.412467	-0.137044	0.513799	0.0358288	1.13391	2.81887		-0.544569	1.11529	2.13259	1.89527	2.29586	3.82793	1.65155	2.20897	0.466692	1.10992	1.14386	1.2332	1.18494	2.46814	1.117	0.255112	0.798818	0.631097	0.24013	0.409798	1.61486	1.63531	1.09474	0.49906		1.26466	1.20822		-0.900628	-0.843082	1.25574
RC	-0.883397		3.05543		-0.673666			0.513229	0.786914				-0.524117						-0.478479	-0.668858	0.553865											0.468995	2.35315			0.539445						0.536936					0.974019		0.888336
RD	-0.0902789	-0.0579436	1.64827		-1.18038	0.394725		0.116025	2.71242	0.812741		0.767069	0.300175	0.17442	2.39274	-0.468461	2.57776	1.61117	-1.32799	-0.043473	0.433049	0.257044	0.0173707			-0.511177	1.04101	0.938516	1.64595	0.118997	0.781132	-0.509171	0.481343	0.628059	3.16953	-2.07042					-0.861185	-0.469303	0.263915	-2.22675			-0.28927	0.0858629	-1.66295
RE	-2.40774		1.61991	-0.885623	-1.75751	2.09339		0.53587	1.55669	0.511156		-0.2673	-0.404595	-1.74139	-0.790928	0.0805919			-1.29285	-0.0751499	-1.67721		2.61419		-1.17592		-0.113			-0.710052	0.0425225	0.0424768	0.505676	1.52362		-0.889752		0.0708227				-0.299802		-0.460486					-0.375015
RF	-2.00672		2.11692	0.0324202	-1.43483	2.43432		0.784312	2.06279			-0.0371987	0.0523622	0.0991574		0.0818831		3.22061	0.0884092	-1.31478	-0.708908	2.10596				0.22417	0.126397	1.03118				0.032114		0.27453	1.19389	0.162151		2.17558	2.1183	0.450095	0.875633	-0.677278		-0.142604		0.927604	0.614878		1.61964
RG	-0.776458	-0.867281	2.39818	0.0557158	0.0546986			0.735213	-0.0994245	2.39141		0.74678	0.17882	0.282479	-0.238001	0.960976	1.22489	1.22818	-0.00971716	0.611678	-0.033681	0.85761	2.39962	0.955876	-0.719434	-0.868678	0.207001	1.50079	0.79246	0.499461	1.03577	0.392679	1.6454	1.21564		-0.319687			0.751846			0.668178		0.437663	1.13639		-0.421492		0.516483
RH	0.103478		2.89517	0.25228	-0.532143			0.662075		1.48609		0.18169	-0.266092			-0.339815			0.222984	1.37158	-1.32871	1.90148	2.42492		2.14483	0.584684	1.17574		2.93562	1.14609	2.37901					0.450468	1.42697	1.45712		1.42488	1.39066	0.597561		0.130509					1.53831
RI	-2.0514		2.41587	-1.01212	-1.88465	0.18963		-0.19131		0.150053		-0.286916	-0.477098	0.0338379	-1.15189	0.440405	1.22065	1.94431		-0.362911	-0.279248	0.351296	1.28679		-1.1467	1.18227	-0.422095	0.824345		0.490244	1.30365	0.40712	1.0482	0.0572866		-0.658782	-0.330222		0.185229	-0.14273	0.278111	0.70989	-0.0648284	0.963291	0.997924		-1.46672		1.09399
RK	-1.602		1.98509	-0.457128	-1.41026		0.675711	-0.198538		0.910722		-0.0137989	-0.283534	-0.148191	0.271671	0.26731		0.792858	-2.00102	-1.21007	-1.08745	0.719667	1.48858		1.10594				1.71339	0.860776	1.07944	-0.759151	0.431333	0.183239	0.516371	0.430965	0.872914		2.52805	2.98152		1.88648		2.81709		1.69516	-0.742999	-0.0439162	1.95226
RL	-2.05791		2.06661	-0.623872	-1.48297	0.685121		-0.58437	-1.18443	-0.0887741		0.325311	-0.477145	-0.626578	-1.37983	0.0369146	0.876751	1.92132	-0.983699	0.0509324	0.376249	0.398924	0.0305559		-0.605775	1.18753	-0.73665	0.646419	0.910243	1.95311	1.7046	-0.473889	0.761726	0.0971228	0.598384	0.361764	-0.585993	0.255647	1.84517	-0.330064	1.95555	-0.621916		-0.138403			-0.268105		0.790059
RM	-0.676148		3.05904		-0.733427			-0.751018		1.39256		-0.0470246	0.388834	0.139979	-0.940108	1.46046	3.49405	3.7596	-0.995497	1.06585	-0.48676	2.09759		2.16401	0.898302	2.29218	1.09274			0.537201	2.05743		0.614875	1.0283		0.911617			1.35616	1.18028		1.57839		0.783165			0.773348		0.396513
RN	0.482199		2.13793	1.3068	-0.412669			0.68792	-0.0246232	2.47347		-0.181296	-0.900988		-0.835004	0.26949			-0.3042	0.826494	0.614343		0.674548			0.539039	-0.63192	1.04093		1.6449	1.52191	0.681557	0.242932	1.20351		-0.373135	0.625792	0.828508	0.810935	0.575864	0.163794	0.3304		1.85659			-0.713751		1.1666
RP	-2.70424		-1.50437		-0.90756			-2.5751					-2.22491		-0.259203	-0.298286			0.0576979		-1.75574						0.495494									-1.47175					-0.203931	-1.37043					0.758311		-1.45798
RQ	-0.0423547		2.37911	0.111093	-1.48644	2.43432		0.232729	0.593723	2.104		-0.710094	-0.209806	-0.410668	-0.0350685	-0.336419		2.52746	-0.226531	1.03273	0.0166305		1.38695		0.184536	0.27728	0.146805	1.29646		0.514387	0.330205	-1.02796	-0.329587	0.910519		0.05822	-0.139828		1.31634	1.30754	-0.467281	-0.0475772		1.06689		1.70249			1.28565
RR	-0.829703		2.00452	0.255564	-1.01319			-0.726275		1.10846		0.693447	-0.0082624	-0.466156	-0.102974	1.33896		2.64524	-0.907475	-0.501007	-1.75574	1.11676	-0.342142		0.184536		-1.3546			1.84292	0.804663	1.05012	-0.720704	-0.101082	0.598384	2.28263	2.2813		3.10375	3.70366	-0.295738	2.2565		2.79588	1.39481	2.79586		-1.00145	2.64863
RS	1.13854		2.75277	1.44966	0.462024	2.68482	3.11561	1.71441	1.6856	3.37593	3.23044	1.3477	0.870519	0.993809	-0.0223294	2.01814		2.83555	0.994088	1.53273	-0.147298	2.00608	1.58607	3.42025	0.70906	2.08328	1.02159	1.8637	2.42059	1.57454	2.20403	1.30688	0.407235	0.850621	1.07697	1.19491	0.778491		1.23234	1.99357		1.41978	0.0491901	2.14356				0.274949	1.68569
RT	1.70479	-0.271297	2.55641	1.17588	-0.353418	2.93823	2.30713	1.17327	-0.265092	2.07643		0.735094	0.17238	0.338049	1.16442	0.956245		2.55563	0.285437	1.09936	-0.0788044	-0.0105977	0.069239				-0.166323	1.64055	1.60339	2.12132	1.97041	0.110726	1.68882	1.20835		-0.222139				0.991692	-0.31313	-0.447563		0.164126		0.84399	-0.685971	-0.59219	0.675124
RV	-1.6309		2.19599	0.969391	-1.52589			0.0786622	-0.10055	0.647227		-0.351236	-0.982	-1.97684	-0.430509	-0.205799		1.2747	-0.949065	0.77302	-0.218241		-2.26798				0.13146	1.49813	1.19792	1.36755	1.27657	-0.626065	0.428289	-0.516597		0.180897	-0.110527		0.865539	0.953373	-0.137681	-1.98644		0.718221				-0.65839	0.600066
RW	-1.23409		1.73146							1.35747			-0.720828										2.41752			2.49285							2.96625	1.0283					2.69367		0.785482								2.24908
RY	-2.40985		2.05545	-0.766745	-1.67374			-0.598068				-0.892416	-0.0889513		0.518796	-0.166268			-0.739409	0.300151	-1.19717	1.47791				1.92796						0.620313		0.562212		-0.511765	0.538236		2.49951		2.26709	-0.103369					-0.0995918	1.24229	0.494706
SA	-0.603812	0.478028	-1.41313	0.551214	0.0219284	1.00222	1.50129	0.568637	-0.125361	-1.10712		-0.26181	0.354031	0.197138	0.041217	-0.627158	1.81964		-0.122565	0.283302	-0.554093		-0.668693	0.511083	-0.439983	1.87542	0.497119	1.02924	0.0993125	1.54611	1.67301	0.902279	1.07864	0.952542		0.664415	0.142801	0.186654	0.257549		-0.494014	-0.502786	-0.542347	-1.2071	1.61368		-0.118401	-0.125981	-0.328992
SC	-1.88898		-2.1507		0.959137			-1.20802					-0.280418		-0.66588					-0.452762		0.488155					0.666837							0.383164				2.05495			1.23501
SD	-0.102833		-1.39901	0.725567	-0.335794	1.79466	1.51452	-1.05255		-1.24138		0.178591	-0.288829	-0.0562425	-0.448262	-0.973608	2.9017	0.951922	-0.874932	-0.0936516	0.107015		-0.370448	2.34633		0.379279	-1.03633	-0.0176755	1.38025		-0.887013	-1.4616	-1.71588	0.232924		-0.927693					-0.685486	-0.901876					-0.586073		-0.912532
SE	-1.18537		-1.93696	-1.55215	-1.1964	-0.0505858		-0.109573		0.172995		-1.05741	-0.228226	-0.49486	-0.0334338	-0.978392			-0.953903	-1.36422	-0.664094		-1.7261		-2.01042				0.362603	-0.142114	-0.461614	-0.339568	-0.407655	-2.08243	2.05245	-1.67499	-0.342707	0.109044	-1.55483			-0.669974		-1.28229					-0.94189
SF	-0.514991	-0.315447	-1.94566	1.09958	-1.87087			-0.0831885	0.0112052	-0.920683		-1.96395	0.00229736	0.438133	-1.89279	0.0128328			-1.30652	-2.11164	0.408085				-0.00681515		-0.497036	1.12261		-0.508767	2.19096	-1.29581	-0.509055	-0.181901		-1.02598			2.23564		-0.707034			0.677805				0.369807	-0.632592
SG	0.519962	1.11964	-1.083	1.18177	-0.601035	-0.071205	0.682125	0.364564	0.942888	-0.628672		-0.789717	0.49959	0.16503	0.806123	-0.744149	1.57793		0.359203	0.602796	-0.808074	0.964401	-1.81659		-1.99207	0.0832431	-0.447704	-0.42992		-1.10998	0.681602	-2.07779	0.12083	0.232924	1.02982	-0.584311		-0.21059	-1.81876		-1.55433	-1.00979		-0.915068	0.553017		-0.836089		-0.345766
SH	-2.46243		-1.34228	0.929166	-0.748506			-0.0956111					-1.47654	-0.64278	-1.3034	-1.11743			-1.61168	-0.162241	-1.47317		-1.04964									0.807597		0.137329					0.208759		1.12023	-0.516556		1.13887		2.63575	0.357833		0.846103
SI	-0.681718		-2.66181	-0.644143				0.0631025	-0.0731822			-0.426982	-0.00670501	0.262412	-1.14545	-1.10015			-2.1185	0.00745739	-0.662704				0.184536	0.696476	-0.302364			0.524462	0.0425225	-0.536007	-0.314517	-1.43289		-0.307853	0.460499	-0.0797502			-0.730024	-1.5571	0.0588989				-1.07248	0.474614	0.026688
SK	-0.0172383	-1.3818	-1.3571	-0.258546	-0.358834	0.461977		-0.813419		-1.77653		-0.485678	-0.602652	-1.14895	-0.789914	-1.69774			-0.626846	-0.453525	-0.103436		-1.60132	2.22116		-0.385095	-0.182935	0.258732		-0.855483	-1.66223	-1.21622	-0.255698	-1.64585		-1.32646		0.176183			-0.861185	-2.20769		0.409961			-0.0804219		0.138031
SL	-0.640028		-0.566093	-0.400444	-0.690147	0.339375	1.36503	0.0441509		-1.20748		-0.216469	0.405025	0.463721	0.140421	-1.17297			-0.235999	-0.107444	-0.10039			0.791698		-0.466099	0.238514	-0.289933		0.862201	0.224844	-2.52674	0.35505	-1.32307	0.272962	-0.978121	0.86458		0.832913	-0.410107	1.63228	-0.559713	-0.458733	-0.432978	0.509767		0.409126	0.277214	0.844601
SM	0.0841949		-0.709776	1.34273	-0.50821			1.02927				0.540762	0.0747191	0.179825	-0.377763				1.27072	1.36048	-0.26486	0.225791				1.16372	1.4381			2.12132	0.265666	2.00414	1.58478	0.289345	1.74964	0.897444	1.17889		0.579133	0.371452	0.528437	-0.111091	0.681429	0.729098	2.57346				0.347381
SN	0.151906		-2.93207	0.0617948	-0.488113			-0.301947				-0.204978	-0.593729	0.166366		-1.07283			-1.66047	-0.0163853	-0.440951			0.919212	1.05593		0.277559	0.920972				-0.768453	0.04433	0.418043		-0.895143	0.587326				0.245768	-0.359552	0.288159					0.760457	-0.34119
SP	-1.23294		-1.3363		-1.13113			-2.16361	-0.00501477	-1.946		-1.38902	-0.873997	-1.2365	0.958752	-0.335058			-1.34902	-1.25654	-0.0748779		-2.54342			0.696476	-0.566751					-0.10929		-0.529842		-0.0177868	0.388372					-1.33938	1.04462				0.606294	0.0206223
SQ	0.466085		-2.65121	-0.0138606	-0.262318			-0.715851		-1.30592		-0.8535	0.0596639	0.411132	-1.27828	-0.940698			-0.58725	-0.653988	-1.18981	-0.647539	-0.526922			-0.556945	0.646808			0.428002		0.355952	-0.0837518	0.0995889	1.40931	-1.42416			-0.217649		-0.679528	-1.09288		-0.0163626					-1.53177
SR	0.403664	0.157707	-1.16592	-0.870625	0.248161			-0.337508	0.152856	1.66004		0.129094	-0.532444	-0.8362	-1.14968	-0.984341			0.40347	0.357944	-1.24608		-0.977601		-1.99207		-0.925108			-0.342532	-1.04492	-0.868243	-0.395727		1.54285	-0.36497				-0.0964491	-0.53857	-0.808077		-1.1729			-1.30609		-0.763335
SS	0.305276	0.540005	-0.872167	0.415522	-0.321285	1.30292		0.802143	-0.96868	0.982344		-0.153884	0.10755	-0.284248	-0.176944	-0.429083			-0.502469	0.977905	-0.0768074	-0.356281	-2.67344		-0.798841	0.903052	0.0675561	1.15504	0.0540559	0.251444	1.23644	0.343941	0.179815	0.745439		-0.317331	0.134769			0.0943292		-1.10434					0.116195	0.207163	-0.216141
ST	-1.47354	-1.18712	-1.67642	-0.585606	-1.47576			-0.256682	-0.116175	-1.73201		0.403903	-0.647175	0.416011	-0.169508	-2.01294			-1.33109	-0.807818	-1.23789	0.0738406			-0.428994		-0.542899	-0.133188		2.15769	0.251873	-0.733274	1.48815	-1.05698		-1.35715		0.128717			-0.916126	-1.66355	-0.0430411	-1.03728			-0.241003	0.198742	-0.426336
SV	-0.298826		-1.27939	-0.374798	-0.909179	0.386628	1.15136	0.169535	-0.953456			0.483248	-0.0120307	0.549358	-0.604587	-2.06621	2.04793		-1.48157	-1.20447	0.955815			1.60439	-0.498355	0.0602158	0.270275	-0.310447		0.0736285	-0.427481	-0.211304	-0.190423	0.357273	1.51574	0.0822773	0.304372		-0.62484		0.213626				1.03302		1.44254	-0.908914	-2.01502
SW	-1.85137		-1.17403		-0.755286			-1.34837				-0.386666	-0.231966	0.376889						-0.918942	-0.0432677										1.49781		2.26353			1.54133
SY	-0.577789	0.447643	-0.684058	2.32627	-1.46982			0.125931		-1.36428		-0.973046	0.113731	0.657992		-0.514575				0.00963683	-0.714866		0.341328				-0.243657				-0.384922			-1.24253		0.318155			2.07463		1.97425			0.677805					-0.372795
TA	0.663819		-2.14514	0.0171859	0.314522			0.241886	1.00529	-0.955408		-0.0115893	-0.277693	0.0371891	0.511928	0.608459			0.743792	-0.418123	-0.598073		-2.6335		0.759576		0.0180103	1.56051			-0.950729	0.132861	0.210981	0.294958	0.611288	-1.15183	-0.659128		-0.510241		0.196738	-0.965506	-0.501413	0.234952			0.83946	0.0159549	-0.849443
TC			-1.79264		-0.555516			-0.372822					-0.241255						-0.633517	0.315668			0.548049				0.492253					-0.260709				1.29396						-0.331153					0.158982
TD	-1.14285			-0.0747807	-0.496998			-1.5525		-0.884707		-0.823968	-0.868679	-1.22858	-0.830222				-1.96093	-1.17747	0.294756					0.562944			0.889623			-1.77217	-0.945003	-0.0772305	1.43858	-1.38693			-1.43347		0.586066	-1.09288		0.670687			1.88569	-0.110714	-0.707679
TE	-0.584134	1.238	-3.07592	-2.28324	-0.879919			-0.909476	-0.782385			-0.154782	-0.215719	0.168278	-1.61298	-1.18372			-2.64273	-0.875632		-0.617102	-1.89815									-2.10977	-1.72862	-1.10808	1.12284	-0.23237					-0.931727	-0.641719			0.883979		-0.124593
TF	0.488951		-2.02892	1.44925	-1.73645			0.641707	0.367581			-0.0905097	0.411307	0.725815	-1.6587	0.238621			0.255878	0.434563	-0.46835						0.0363035						0.184092	0.0812398	0.755388	-1.07553			2.49951		0.885112	-0.896045		0.842006				0.692935
TG	0.138217		-2.10567	-0.104668	-0.707779			-0.00556478	-1.03269	0.104706		0.00216569	-0.693159	-0.0279157	-0.962453	-0.893765			-1.25715	-0.944475	-1.39606	0.041335		0.730246		-0.262221	-1.43122	-0.42992				-1.89547	0.940128	0.973781		-0.395195	-0.854028		-0.868462		0.111922	-1.14345	-0.830697	0.218122	0.907327		0.365865	-0.189098	-0.413617
TH	0.67929			-0.432637	0.87759			-1.1818					-0.469827	0.687945	-0.830222	-0.603482			0.7437	-0.627421	-1.10235																										1.49727	1.14051	-0.660477
TI	-0.604164	-0.959222	-1.75992	0.245744	-2.23073		1.29019	-0.420298	-0.881926			0.2549	-0.154102	-0.95733	-0.653548	-0.571733	1.28924		-1.58431	-0.349218	-0.932848				-1.01124	1.8687	-0.437539	0.724262					0.153609		1.39027	-1.19188	-0.352583				-0.057496	-1.45416	-0.484559	-0.0709125			-0.152993		-0.123265
TK	0.617189		-1.52054	0.765841	0.183209			-0.996036	-0.693199	-1.1417		-0.960288	-0.718712	-1.20647	0.572242	-0.591957			-0.728585	-1.0829	-2.01864	-0.184789	-2.70319		-0.737859	-0.247986		-0.402521				-0.741642	0.20211	-0.0545617		-0.794276	-0.578181		-1.42885		0.10535	-1.3189		0.0370253			1.24009	-0.431682
TL	-0.0428091		-2.40076	-0.144036	-0.808862			-1.11426				0.166902	-0.0584122	-0.701722	-1.0591	-0.651776			-1.3677	-1.66252	0.0950741	-0.534296	-1.94616		-0.0262873		-0.107686	1.25432				-1.36444	0.107131	-0.581136		-1.33156	0.530779		0.369102		-0.000228472	-2.50197		-0.377005	0.598222	0.0230095		0.0118887	-0.225841
TM	0.780021		-0.405022	1.09549	-1.28432			0.0683614				-0.642191	-0.481412	1.10019	0.0246633				-1.1075	1.12489	-0.761296				1.72498	1.83745	1.138	3.02685				2.10357	1.29709			-0.0647949	1.22541	1.8879		1.16159				0.844534				2.85173	0.667548
TN	0.0840409		-0.84101	1.65956	0.0188953			-0.467334	-0.232111			-1.01949	-0.82054		-0.539586	0.325915			-1.06523	0.258098	1.02481			3.62726	0.184536	1.12055	-0.886734	0.0601022				-0.930509	0.195586	-0.525447		-0.603317		1.15701			-0.561247	-0.765017		0.400173			-0.747424	1.2246	-1.16729
TP	-0.870993		-2.2132		-1.76476			-1.63738	-0.811535	-1.31549			-1.52379		1.33382	-0.286199			-0.485905	-1.58736	-0.255947		-2.73577				0.376269					-2.27459		-1.45138	1.33075	-0.328888					-0.900278	-0.193734	1.09145		0.708089			0.666931	-1.24687
TQ	0.375071		-1.41325	-1.38305	-1.2151			-0.570765	0.00493556	-1.04356		-1.55652	-0.356075			-1.37907			-0.292424	-0.732012	-1.69222		1.96539				-0.525508					-0.16386	1.20047	0.217372		-1.87287		1.16631	-0.913384		-0.663463			-0.686828			0.544163		-0.566166
TR	1.169		-1.25364		0.735368			1.07796	-0.535934			-0.0260657	0.367073	-0.351918	-0.351687	0.512467			0.512434	0.180533	-0.828902	1.03865			0.231542	1.16005	-0.791912					-0.953857	-0.221373			-1.71185	-0.304775		-0.6883		0.150001			-0.179646				-0.364759	-0.860693
TS	1.60422	0.506969	-0.965395	0.926865	0.531938	0.806307		0.421689	-0.865311	-0.425633		0.372765	0.614889	1.23611	-0.862869	-0.380772	1.55797		0.3494	0.462765	0.213377	0.498206	-3.39797	1.15241	-1.39591	1.15883	0.229142	1.11554			-0.384922	0.604352	1.4073	1.09618		0.705237			-1.24653		-0.857857	-0.606412	-0.167167	0.491523			1.40196	-0.333242	-1.71479
TT	0.890876		-1.8933	0.227987	-1.24337			-0.478306		0.0472735		0.341256	0.0152739	0.766219	-0.842681	-0.213521			-0.154107	0.147159	0.0323919						-0.295763		0.952802			-0.234734	0.342418	0.41933	0.770502	-0.0383574		1.2748		0.525602	-0.810067	-1.0842	-0.357884	-2.34401				-0.500675	-1.81105
TV	-0.207564		-1.07489	0.0478901	-0.301841			0.269667	-0.290529			-0.0281815	-0.820659	-0.338291	-0.841223	-0.878058			-1.14408	-1.13459	0.570433		-2.58215	0.757093	0.0599731		0.614553	1.16609			-1.23841	-0.106559	-0.769586	0.470672	0.477756	-1.10761	-0.77992	-0.574315	-2.02738		-0.533972	-1.60658	-0.0162538	-0.397685			-0.630468		-1.6892
TW	0.285659			0.807805									-0.131941																			0.11445					1.59579		1.50408		0.856941		1.55327					1.7123
TY	0.0894267		-0.735666	0.471333			2.09054	-1.0257	-0.191864			0.456421	0.17089	0.734036		0.353332			-1.68493	0.225233	-0.333852					0.701095						0.874886	0.966851	0.12459		-1.08515			1.72181					0.975056			1.01176	0.623256	0.0874783
VA	1.11688		-0.769986	-1.36043	1.18024			-1.64024		-0.509015		-1.13521	-1.35819	-1.73182	0.0929134	0.114271		2.12199	1.1813	-1.15993	-0.452458	-0.573101	-1.76384		1.52967	-0.255129						-0.682971	-1.47459	-0.680227		-0.684892		0.543329	-0.421209	-0.406253	0.141815	-0.874768	-0.97072	0.0130568	1.39481	-0.247467	1.27412	-0.677774	-0.559966
VC	-1.6087		-1.25704					0.722924				-0.168258				-0.801308			-0.256887	-1.23844	0.221425	2.0648	-3.45127													-0.662442						-0.655202	0.727949
VD	1.32108		-1.51084		-0.0254376			-1.90824		-1.82202		-2.28537	-1.77257		-0.121788	0.768041			0.787046	-1.13978		-0.301816														-0.826302	-0.163853			-0.512385	-0.512232	-1.46216		0.232334			-0.364873	0.219216	-1.70867
VE	0.732406		-1.781		-1.24825			-1.99088	-0.760532	-1.89264		-1.25189	-1.58392		-0.468319	-0.769467			-0.422151	-2.05331	-1.40999	-1.32558	-1.07014		-0.751958		-0.83015					-3.20596		-1.19632		-0.83066		0.157834	-2.21899		-1.16412	-1.87819	-0.234862	-1.17065	0.0679341		0.0651634	-1.07799	-2.77008
VF	-0.101911		-1.89621	-0.549501	-0.470203			-1.55336	-0.606188			-0.987032	-1.40985	-0.940236	0.363844	-1.526			0.154409	-2.00211	0.30349				0.70906		-0.894042			-0.28224		-1.60511	-0.491037			0.129361					-0.774476	-1.14071		1.1931			0.930534	-0.23225	-0.279705
VG	0.990184		-1.00322	-0.853592	-0.00338943			-2.76335	-1.10363			-1.85203	-0.685465	-1.93162	0.483546	0.157914		1.10034	0.013259	-1.89761	-0.202625	-0.0638123	-1.49329		1.14368		-1.53103			-1.16053			-1.24759	-2.31058		0.755668	-0.797395		-0.0848577		-0.195347	-1.10861	0.426082	0.873178	0.326564	0.259477	0.863118	0.665146	0.366147
VH	1.85077		-1.21197	0.945427	-0.331901				0.0641549	0.420699		-1.38786	-1.26036	-0.854429	-0.329668	-1.47067			1.14819						-0.605775													3.03578			-0.289873			-0.694101			0.433994	0.508326
VI	0.893338		-1.12408	-0.620453	-1.83388			-1.6415				-1.41651	-1.07622		-0.531864	0.368704			0.797374	-1.42285	0.379793	-0.679154			-0.143152		-1.11524					-1.85464	-1.47005	-2.21527		-0.63921		-0.111499	-1.65937	-0.57301	-0.605113	-1.54067	-0.498624	0.0142106			-0.180608	-1.03863	-1.62841
VK	0.932868		-1.5676	-2.09831	0.0568272			-1.97564	-1.09451				-1.09306	-1.15539	-1.24523	0.822767			0.766874		-1.25072		-1.23088		0.375054		-1.57375					-1.42961	-1.16707	-0.695208		-0.834798	-1.0937	-0.691734	-1.22406		-0.991805	-1.52395		-0.0462875	-0.114954		1.00984	-0.712083	-0.950478
VL	0.782017		-1.60913	-2.0889	-0.966904			-2.87138	-1.04107	-0.227535			-1.32859	-2.36299	0.430707	-0.102887		1.21688	0.307735	-2.8074	0.363652				1.22299		-0.233136					-2.46757	-0.0194319		0.995339	-0.718019		0.571286	-0.72015		-0.0593496	-0.950666	-0.749318	0.41957	0.175565		0.10061	0.53379	0.0268537
VM	0.899407		-0.855803	0.079567	-1.20481			-1.88351				0.156861	-0.953269	-0.624761	-0.529924	1.20933			0.363999	-0.897154	-0.835944				1.51141							-1.12327	-0.192386			0.0922696			-0.57536		1.03926	0.141323		1.00235			0.728897		0.599185
VN	1.72123	-0.217809	-2.7908		0.547843			-2.13551				-1.76979	-0.589719	-1.06243	-0.51639	0.817046		1.54663	1.20792	-2.09583	-1.05839		-1.95995		1.89637	0.719787							-0.85568	-1.52699	1.47899	-1.19842	-0.204556		-0.109695		-0.890647	-1.3326	-0.102888	0.595566			1.12202	1.1432	-0.438895
VP	0.628387		-0.225795		0.581945		1.36886	-1.32495	3.2764			-0.96716	-0.652887	-1.03627	2.89565	0.782812	2.46639		0.607551	0.449262	1.39623	1.86707	-1.21527	0.36303			0.141094					-0.522087	-0.726468	-1.26801	1.00385	-0.637606	0.775957	1.8879	-1.42421	-0.147742	-0.817035	0.083615	1.47389		0.98934		-0.692989	1.8507	-0.560657
VQ	1.02341		-2.48579		0.15159			-1.33013					-0.417455		-1.79783	-1.14204			0.295181	-1.70792		-0.0345989					-0.823661			-1.57998		-0.286027		-1.41404	1.46874	-0.276488			-1.19523		-0.0519146	-1.02121	0.658956	0.448963			0.619198		-1.24826
VR	1.29124		-1.05486		0.594464			-2.86936	-0.685708				-0.637556	-0.713438	-2.35474	1.13231			1.5584	0.245255	-0.846416	1.00455	-2.35471	1.70447	0.476308							-1.0925	-0.0401938	-1.08946		-0.15865		0.190169	0.173668		-0.263046	-0.962774		0.778845		0.241751	-0.0274294	-0.197597	-0.997842
VS	2.5236	2.45278	-2.09005	0.39496	1.17151			-0.687083	-0.44295	-1.72728		-1.45312	-0.811039	-0.588977	0.390358	1.30354			1.74722	-0.785958	-0.0445588	0.423617	-0.98368		0.80869			-0.209026				-1.12616	-1.59569	0.241978		0.996013	0.79062	-0.142271	0.439871	0.334334	0.443279	-0.81761	-0.495827	1.1278	1.14136		1.17234	0.878975	0.548718
VT	1.32491		-1.0036	-1.79383	0.137885			-0.456905				-2.61095	-1.73186	-2.06417	-0.304413	0.372152			1.165	-0.0670652	0.213878	0.698054			0.053985							-2.22405	0.200553	-0.545509	0.628755	-0.7574	-0.130667		-1.40068		0.571245	-1.01344	-0.852502	-0.077167	0.708089	0.846667		0.155659	0.669265
VV	1.36967		-2.36241	-1.7659	-0.547046			-0.546204				-1.30801	-1.054		-0.324408	0.0241506			0.922414		0.792133	-0.124023			-0.186324	-0.421909	-0.929803				-1.04492	-2.91576	-1.21145	-0.605828	1.18617	-1.57832		0.629658	-1.92569	-0.117283	0.456781	-0.684891	-0.982842	-0.58612	0.00212089	-0.179691	0.23032	-0.491255	-0.111097
VW	0.85523		0.712307		-0.0782251			-0.175654	1.1136						0.800457	0.384316			1.01941	0.379384	0.739007		-0.12623				0.552271					-0.0115904										0.131471							0.418333
VY	0.677885		-0.804287		-0.825719					-1.36201			-0.900857		-0.0531161	-1.51977			1.37358		-1.48424	1.15499			0.0873721		-0.767421					0.197399	-0.338097			-0.346768		3.11785	-0.164445		0.271214	-1.11285		0.582494					-1.00407
WA	-0.969377		1.97499	0.100474	2.04576			0.654695				0.548794	2.25943	1.46565	-0.029746	0.132225			1.05331	1.15287		1.38792			3.38321							1.51146	1.66			1.08441					0.974724	2.90753
WC			-0.214455										1.7586
WD	-0.144817		0.278896	1.45443	-0.176111				0.67339				1.2445		0.627914	0.0896652			-0.638822					1.68708							1.93964	0.183976				-0.136188						0.171476
WE	-0.82594		-0.723356		0.377414		3.11806	-0.67617	1.82973			0.650577	0.839035		1.16986	0.297305	4.14692			-0.154336	1.75627		1.00875										-1.02273		2.87565	-0.271485						0.713393
WF	-0.516518		-0.645238		-0.823197			0.813759	0.884412			0.413249	0.698989		-0.176126	0.479626											1.20501					0.224798				1.06269					0.391578	0.256634
WG	-0.368757		1.29255		0.748453			0.462976		-0.265668		0.20429	1.38257		0.0194753				0.033382	0.465056	0.960337											0.276092	1.69175									2.42107
WH	-1.29519				0.0224185								0.710418																		1.83428										2.20687
WI			2.00353					0.866869				1.03834	1.61322		-0.273368	0.0896652							0.315603				0.347858									1.24658			2.84782			1.01877
WK	0.166606		2.46798		-0.792426			0.352414		0.330315		-0.251325	1.27536			-0.0733744				-0.344854	1.0392			1.66999	2.46692	2.24773				0.428002				2.12691		0.697074					0.974724	-0.267437
WL	-1.75106		2.63818		-1.45113			1.11732				-0.417822	1.60296	0.897665	-0.403515	0.271987				-0.530571							1.63047	1.53877						0.967678		0.404829		4.04738			0.995778	2.35855
WM	0.173885		1.78073										0.949492		0.794824				1.96387	0.855723			5.22088									2.93285										1.49835
WN	-0.344038		1.42002	1.8993	-0.964276			-0.996976				0.385469	1.27032								-0.599556					2.49285				1.84939	1.04582			0.245543		0.437215					1.51372
WP			0.054179		0.56647								2.20789		2.11738						-0.359605
WQ			0.517913		0.0956219			-0.281014	1.71973	-0.0710262			1.21144														1.36578									0.196053	1.78503					1.15458	2.38618
WR	-1.86929		2.37379		0.956514			-0.0863087				0.493879	0.926533	0.787317	-0.021088	0.0290406				-0.563907	-0.621535						1.138	2.89332														1.29071
WS			1.8374		0.707753			-0.938933				0.478727	1.95107		1.03318					0.622462	0.51248		0.171022		3.67089						2.05743	0.144756	-0.564625	0.335155								1.9996						1.05799
WT	-0.56413		1.97761	1.1851	-0.755286			0.618927				0.825781	1.40644			-0.166268					0.846253						0.542014					-1.13618				1.77329					2.01271	0.42571
WV	-0.485833		2.08479										1.52362		0.0631041																					0.310761					0.995778	1.93506
WW	1.2375												0.986671																													4.0633
WY			0.785792	2.28371	0.127779							1.19469	1.27942	1.35442							0.597037											0.557943				1.36612					1.90149	2.16618
YA	2.01658	0.410342	1.70449	0.807805	1.55192	2.92113	2.84147	2.30385	2.566	0.896123		1.43529	2.68091	2.04042	0.589567	2.92828	2.25905	2.67699	1.63718	2.46178	0.000303598	2.33332	0.0346099	1.14236	2.52576	0.655838	1.47114	1.51749		1.69116	1.39603	1.31677	1.46584	1.06931	2.92548	1.91994		1.49534	0.641375		1.49602	2.59696	0.211425	-1.47562			-0.207481		-0.905382
YC			-1.56153		0.0283182															-0.116595												-1.14044										0.8052
YD	-0.50294		-1.0985	1.83742	0.358061			-0.695414	-0.0197571			-0.293885	-0.649305		-1.42462	0.672464			-0.926504	-0.907381					0.715981	1.49141	-0.532501	0.440158				0.0706477		-1.3639		-0.325552					0.240755	0.736207	0.756936	0.00997515			-1.12831	0.410421
YE	-0.318246		-0.389193	0.227987	-0.306556			-0.735948	0.269552	0.490658		-1.5624	-0.534101	-0.73809	-1.49817	-0.0219259			-0.976805	-2.15515	-0.647287				1.70145		-0.50064			-0.481368	0.185623	-0.828352		1.08336		-0.742645						0.393345		0.291571					-0.77826
YF	-0.785832		0.39018	1.16041	-1.19441			1.46073	-5.19803e-05	-1.27417			-0.258643		-0.979938				-1.19919	-0.0154991	-0.634494				3.26543		-0.114766					-0.643702	0.101854	0.137329					2.62467		2.76648	1.04636		1.48162
YG	0.565745	0.721955	0.416329	1.34762	0.662208	1.87471		0.248413		-0.511678		-2.09026	-0.475239	-0.3103	-0.620084	0.789781			0.696372	0.134376	-0.101				0.226209				1.73692	0.962084	1.9968	-0.204197	-0.494667	-0.0841034	1.5878	-0.843371			0.128716		-0.222979	1.83086					-0.0542766	0.502628
YH	-0.366206		-0.751848	2.45361	0.321935					-0.708958						0.343214			-0.567559						1.99691							-0.443031		0.542794		0.0865135			0.855386			-0.213369
YI	-0.555769		-0.141677	-0.899537	-1.01973			1.03366	0.503339			-0.172188	0.33411	-0.350325	-1.15028	0.775892			-0.60929	-1.57252	0.0608017				1.99691		-0.220126						-0.465253				1.35894		-0.344031		0.856941	1.86607					-0.0932426	0.910938	0.458338
YK	-0.0546265		2.02352	0.973129	0.685676			-0.361353		-0.622343		-0.113644	-0.328102	-0.763733	-0.632742	0.412687			-0.429146	-0.065077	-0.33095	1.12934	0.458704		3.06476		0.267169			1.02271	1.30365	0.427323	0.128522	-0.581136			0.659018				0.590312	-0.343423	0.904572				-1.06768	0.222073
YL	-1.53542		0.146977	1.58168	-0.343495			-0.445783	-0.676898			-0.302183	0.387025	0.186351	-0.00259504	-0.524957			-0.184567	-0.198608	0.363652		-1.61569		2.96035	-0.177456	0.147952			0.3941	0.73567	-0.719972	-0.249544			0.0560764		2.62027	2.53766		0.901112	2.17705		0.0154848			1.50424	0.760457
YM	-0.572608		0.527963		0.462292	2.722		-0.938933				-0.144353	-0.41217	0.448715	-0.55427				0.246216	-0.504819					3.85321		0.649645			1.84939	1.49781			2.91359		0.267511			2.38828			2.29971					1.52902	2.20738
YN	1.18472	0.598631	0.768708	1.47278	0.477321			-0.808621				-0.392976	-0.502993	-1.00693	-1.24084	2.07147			-0.507053	-1.36385	-0.484269				2.20004					1.31039	2.81511	0.938148	-0.172583	-0.00577158	2.54216							-0.614194	1.13341					2.09889
YP			-1.95694		-0.289956			-2.18312				-0.886674	-0.667943		1.72052	0.506918			0.939363	0.630886	-0.651515						0.347858		2.58422					0.12459		0.659463						-0.804238	1.0381			1.81949	-0.241003	1.36905
YQ	-1.15397		-0.215329	-0.473128	-0.153346			-0.498604				-1.34023	-0.672278	0.687945	-1.3835	-0.0156953			-0.524011	0.719283					2.57228					0.361311		2.01656		1.83923		-0.238009					0.380017	-1.0725		-0.75728				1.64776
YR	-0.683329		1.99315	1.47278	0.66365			-1.38474				-1.42215	-0.670113	0.0187301	-1.12959	0.903203			0.112044	-0.118197	0.101027				3.09553				1.6904		1.57192	1.46651		0.665397		-1.35976			0.139766			-0.337306					-0.448643		-0.804577
YS	1.67674	0.343946	1.18435	1.56317	1.74787	2.18648	2.45856	1.42006	2.92835			1.28709	1.06059	1.57633	0.600814	1.94812		1.45702	2.16972	1.7797	0.981992	3.74625	-0.609537		3.27073	2.26971	1.26836		1.94823	1.35295	1.83428	-0.114646	-0.996758	0.780466	2.3483				0.232857	2.51152		2.46158		-0.872793			-1.00826		0.154838
YT	-0.0849603		-0.0587004	2.10139	0.0407676			0.622537				-1.61379	0.081554	0.190725	0.786741	0.981941	2.03193		0.233477	0.922298	0.226488	1.65934	-2.6712		1.04783				2.702		0.447988	0.0923092	1.10635	0.0243059								1.53947							-1.24269
YV	-0.150463		0.825275	0.386592	-0.112215			0.345572	-0.593901			-0.407544	0.0119485			0.639885			0.985273	0.769183	0.447097	0.7452			4.32767		0.751224				-0.563613	-0.55223	0.849068			-0.468783		1.4697	0.434883			1.10764	0.945157	1.0551			-0.142942
YW	0.633966				-0.217062			1.46857	1.80675	0.258856		0.548794	0.854403	0.948958	0.986175				0.965339		0.0207542	2.55435										0.853407									3.05417	1.98386
YY	-1.25597		0.684853	0.513006	0.478145			0.811463	0.149961	-0.473733			-1.10781			0.154204					-0.435729				2.46692					0.29879	0.147883								1.23838	1.9317	2.09439	1.94303					0.0954688		-0.45591
[truncated: 1 more columns]

## Sheet: Table_S3_XC|XCprime
	DS-01	DS-02	DS-03	DS-04	DS-05	DS-06	DS-07	DS-08	DS-09	DS-10	DS-11	DS-12	DS-13	DS-14	DS-15	DS-16	DS-17	DS-18	DS-19	DS-20	DS-21	DS-22	DS-23	DS-24	DS-25	DS-26	DS-27	DS-28	DS-29	DS-30	DS-31	DS-32	DS-33	DS-34	DS-35	DS-36	DS-37	DS-38	DS-39	DS-40	DS-41	DS-42	DS-43	DS-44	DS-45	DS-46	DS-47	DS-48	DS-49
AA	0.0882029	1.53991	-1.87959	0.309858	0.633309	0.510768		-0.288752				-0.913564	-0.390908	-0.401338	0.134489	-0.260448			0.246548	0.0443698	-0.19133	-0.0458833	-2.40256		-0.228761	-0.158605	-0.490645	0.635688	0.084814	1.19021	1.46763	0.559056	-0.131666	0.453587	0.671507	-0.524975	0.950283	0.346144	-0.422612	-1.13475	0.701495	-0.623787	-0.109159	1.42816		0.424521	-0.545329	0.687883	0.553543
AC	0.0122647		-1.95187		1.11749			2.01476	1.49783	2.51377		-0.620569	0.167456						2.17616	1.44713							0.907195		3.28008	0.300495		0.133367		1.1791		1.35555						1.70438	2.33753				1.94505		0.471005
AD	0.4288		-1.94118	0.140456	0.252012			-2.45219	0.295682	-0.677848		-0.94657	-0.775508		0.0162865	-0.114455			0.056754	-1.26376	0.489622	0.328931								-2.20441	-1.46873		-0.546099	-0.269019		-1.15931	0.735543		-0.986197	-0.676644	-0.312484	-1.56266		-0.212809		0.437578	-0.0829296	-0.0705219	-0.110025
AE	-0.98269	1.67335	-2.2042	-0.768934	-0.168394	-0.74263		-1.12309		-0.336331		-0.398526	-0.37476	-0.406556	0.426651	-2.45473			-0.992521	-1.63541	0.326149	-0.0797407	-2.70073			-1.05912	-0.325461			-0.415125	-1.25831	0.419053	-1.35587	-1.78396	0.146982	-0.257508				-0.608133	0.0973009	-1.0566					-0.676185	-0.705785	-2.60121
AF	-0.227389	2.17932	-1.78822	0.510757	-0.357394			-0.119287		0.325699		-0.334275	-0.0368108	0.349155	0.121259	0.661421			0.332436	-0.0718703								0.278126		1.00751	1.12556	0.760291	-0.839624	0.720146		-0.918432	1.34121		2.56229	0.83014	1.36753	-0.296087		2.00583			0.449779	1.50707	0.642397
AG	0.336235		-1.6462	0.710898	0.07699	-0.618482		-1.1203	-0.420157	-0.619579		-0.277198	-0.722987	-0.368767	0.517053	-1.81588			-0.472003	-0.162482			-1.61154		-0.62391	-0.976276	0.188755	0.141881		-0.0495924	0.95975	-0.956912	-0.0737119	0.532341		-0.011624	-0.277463	-0.323071	-0.940187	-0.742026	-0.55996	-0.410634	-0.391959	0.59559			-0.153134	0.0859427	-0.509223
AH	0.520417	0.968326	-2.94534		0.123219			-1.93536		-0.574283		-0.761236	-0.376225	-0.674181		-0.633402			0.379559	-1.45547					0.803207		0.0908149	1.61003		0.963789	1.44603		1.15605	1.07732			0.648063	2.28935	1.017		0.133188	0.486488	1.50462	2.81352			0.406482		2.02057
AI	-0.114006		-2.56548	1.41809	-0.922438			0.153927	0.251848			-0.961495	-0.107391	-1.65592	0.0431978				-0.288548	0.255463	1.43102				0.551892			1.00925		0.195135		-0.259572		-0.173139		0.67411	0.072377	-0.376956	-0.194093		0.994905	-0.552306		-0.0621829			0.356885	-0.224452	-0.199451
AK	0.595318	1.45978	-1.24316	0.596291	-0.323352			0.299266	0.426251	-0.143845		-1.0195	-0.139008	-1.41178	-0.70755	1.04222			0.297134	0.560038	1.00063	1.00362	1.48784		0.210143	1.0915				0.111977	0.0012963	-0.0730398	-0.257259	-1.11344	0.458065	0.399935	0.371721	2.18211	0.416443	0.106961	0.123999	-2.59779	-0.346914	1.37431	2.52582	1.25661	-1.08813		0.504266
AL	-0.619107	0.256973	-1.39755	0.323912	0.0439986	0.471547		-0.0330133	-0.702214			-0.82872	-0.611346	0.298199	-0.828242	-0.46769			-0.247421	-0.222873	-0.32274		-0.239324		-0.518549	-0.504351	-1.05267	-0.27526		-0.358402	0.121812	0.225186	-0.0498278	0.508767	0.153123	0.328603	-1.03585	0.29671	0.662408		0.492614			0.658832		0.0293287	0.421116	-0.608105	-0.110025
AM	0.682952		-1.1685	0.837118	1.40058			-0.397608				-1.08829	0.0565019	-0.216465	-1.05302	-0.782614			1.18006	-0.155343	-1.06373	1.01249	-0.725798		1.21985		0.474774	1.64596		0.379276	1.17941	1.28743		0.7618		-0.876844		0.961329	0.487303					1.19717			1.4395	1.605	0.691405
AN	0.375313		-2.68307	-0.610629	0.992632			-1.2033				-0.251541	0.0704265		0.533267				0.421437	-0.826274	0.14883		1.0372		-0.218444	0.715126	0.698361	1.11103		-0.0741982	0.586902	1.52939	-1.51711	0.00656812		0.0286801	1.22457	0.201692	-0.175481	-0.24378	-0.500536	-0.971377	0.504945	-0.0636414		0.991535	0.106168		-0.0561701
AP	-3.95225		-3.38172	-2.55275	-1.31458			-2.19523				-2.75202	-1.07331	-2.02155	-1.9122	-2.12936			-1.37942	-0.89245			-0.00662665				-0.985818					-2.77415				-0.84211					-0.13899	-0.810447
AQ	0.0320721	0.2602	-1.56867	0.368396	0.314488			-0.488921	0.954454			-1.6217	-0.309257	-0.58419	0.294747	-0.709606			0.116917	-1.09506	-0.0880122		-1.37859		-0.760769	1.16044				0.841349	-1.04809	1.90634	-0.791901	-0.200026		-0.259517	-0.193326		0.31071		-0.967985	-1.93		1.26563		0.853854	-0.967019		-0.259883
AR	-0.568633		-1.34715	0.940915	0.70495			1.01326		1.01274		-0.465646	-0.332358	-0.772791	0.279413	-0.265996			0.375806	1.38316	3.08218		0.153578		-1.35628	-0.107312	0.839077	-0.024965		-0.288974		1.31991	1.26671	0.0657158		-0.165379	0.386492		-1.31376	0.662148	-0.183867	-0.820973	0.0102484	1.24695			-0.0485801		-0.0243168
AS	1.3432		-0.621797	1.38623	1.04057	1.24474		0.459697				0.207991	0.0021656	0.202501	0.526196	1.14977			0.67119	0.862988	-0.425014		-1.47228		0.463213	0.907498	0.876257	1.39302	1.25413	1.45973	2.07464	1.09137	0.611511	0.47288	0.458065	-0.178689	1.38117				0.606273	-0.464672	0.286613	0.811242		1.32241	1.48445	0.456876	0.556404
AT	0.33943		-1.79179	0.434474	0.762838	1.14774		0.942849	0.0819818	0.386324		-0.620569	-0.128575	-1.56767	-0.557569	1.17816			0.95844	-0.523989	-1.93745	1.14058	-1.59591		-0.957202	-0.237979		0.107257	0.53924	2.10055	1.80705	0.537647	0.420937	1.24097		0.381916	-0.447107	0.268182	-1.89172		-0.97054	-0.876967		0.354428			0.144552		-0.791781
AV	0.211612		-1.23524	0.259196	-0.0453951	0.0297142		0.26327	-0.278657	-1.51158		-0.987993	0.192462	0.110591	-0.180275	-1.7352			0.115945	-0.498283		-0.388956	-0.15937		0.867393	0.381634	-0.140028	-0.408791	0.344452	0.910342	0.569409	0.416908	-0.0364304	-0.317898	0.804053	-0.2043	-0.956207	-0.537177	-0.678181	-1.04541	-0.0991444	-2.446		0.865651			1.11028		0.515037
AW	-1.09365			0.399317	-1.41741			-1.17777					-1.29536																					1.21547		-0.497675			2.06909					2.3423			1.39298
AY	-1.21385		-1.35487	0.329113	-0.333174			-0.0694089	0.689737			-0.58882	-0.245984	-0.363199	-1.10108	-0.35462			-1.38943	-0.473191	0.772358			2.74174						1.69694	0.311054	1.53821		0.38417		-0.00254076		3.14613	2.53744		1.63343	0.308206	0.908412	2.17867			0.558751	1.62159	0.823415
CA	-0.161731		-1.87384		2.04014			-1.01592				0.120588	0.232899	-0.299157	0.640462	0.697012			1.34948	0.363504										0.661509		0.0887348				1.51814											1.08282	3.92
CC	2.28142		-1.52958		1.53805			0.141836	4.88613	5.23835			0.245638		2.99302	2.19028			2.83867	1.24032		4.38361	-0.804953					4.66638														1.65871
CD	0.277153		-1.94434		0.0127568					1.74185		0.478043	1.59997		0.747931	-0.0993192			-0.0121403	-0.338552														1.87225		1.17711						-0.203429
CE	-0.980944			0.769064	0.0142847			-1.38				-0.00746439	-0.919914							-1.08144			0.146889												2.29834				1.57661								0.153286	3.83996
CF	0.000493665			1.46221	-0.64741			0.494933	2.04256				-0.0686113		0.466867	0.989537			-0.0343142	-0.102015					3.00043
CG	1.87831		-1.15123		1.88959			-0.905294					-1.54484		0.438392	0.0948368			0.539103	0.346498												0.314859				-0.189509					0.337283		1.49381				-0.234479		0.295114
CH	2.25926				0.993586								-0.0853248							1.01074						3.26457
CI	1.52193		-2.20217		-1.1735			-1.33192	1.31249				-0.377829	1.13593	1.79813				1.64385									3.05694																			1.84496
CK	1.18119		-1.30243	0.474825	0.153951								-1.29371		0.470859	-0.0386946			0.404599							1.59059						0.85599				0.227613		2.23728
CL	0.92507		-2.17851		-0.783649		3.92133	-0.675841				-0.0452047	-0.720663		1.52545	0.221588			0.127173	0.294362										2.41071		1.02304
CM	1.58629		-1.1203		0.165001			1.52455					0.658825						1.17552						4.09904													2.34762											3.32364
CN	1.7218		-1.37289		1.97226								0.350998	1.76454					0.731592			1.70564	-2.00021				1.1365					-0.234039																	1.73667
CP	-1.59588		-3.53031		0.461612								-0.669113																							0.0507505	2.39941								4.30711
CQ	2.32847				1.49512				3.10727				-0.54631		3.56804				1.17552	2.31165		1.64636	1.87867
CR	0.303644		0.487502		0.862602			-0.0410825	2.2318	2.5993									1.2679	-0.537003			-0.0789178				1.25687	2.96163				0.0652043				0.712807				1.47566							2.20164
CS	2.09092		-2.00887		1.50599			-0.497468				-0.275728	0.484937	0.488243	0.628683				1.34035	-0.22478	2.21272						0.932092	2.58694				1.53009			3.27333							1.41088					0.79514
CT	1.25809		-1.18967		1.63468								-0.61855		0.175209				1.05774	0.0808684			-1.10854									1.11835				2.42117						0.304166
CV	0.755579		-2.56879		0.844903			-1.43036					-0.501172		1.59664	-0.174827			1.13517		1.42258	1.92687								0.538906		-0.536694		0.640103		0.664989
CW													0.970038
CY	2.54112		0.0134084		0.985981			0.440329					-0.688946						0.582847	1.04553	1.77089																										3.79087		2.18866
DA	-0.248418		-1.21719	-0.610629	1.75529			0.293262				1.61806	1.14609	0.868449	-1.23243				-0.106227	0.381889	1.01014		0.0949292			0.34141	1.71655			-0.873487	-0.428613	-0.0868678	-0.073314	-2.58376		-0.330052	0.828325	-0.604679		-0.747077	-0.817876	0.237865	0.755973			0.394321	0.52798	1.51081	-0.385863
DC	1.54157		-2.20087		1.91754			3.56585	1.56943	2.89655		3.45061	2.84184	3.38135	1.55853	0.888067			3.17249	3.56105	3.20597	1.41035				2.53863	1.10605			1.05616		1.38406					4.22133					0.701599	2.98188			3.96873	1.5136		2.37098
DD	-0.340487		-1.46046	-1.75719	1.05267			-1.0821		0.551604		0.357289	0.712146	0.13312	-0.641327	-0.935349			-1.45509	-0.0489462	0.781168	0.542964	-1.23607				0.944777			0.0265433	-0.971862	-1.26119	-0.912621	-1.98396		-0.566614	1.50312					-0.637604	1.25997				-0.311771	1.30504	0.326516
DE	0.470029		-1.33132	-0.760729	0.616786		3.30709	-1.04463				-0.0327822	0.536141	-0.022001	0.170755	0.448744			-2.60666	0.100738	0.661		-0.233302			-0.862563	0.378497			-0.880488	-1.5771		-1.78387	-1.58452		-1.84077	-0.294679			-0.463584	-0.687947	-1.60895					-0.373853	0.166586
DF	-1.94082		-2.6265	-0.780735	0.00427843			0.65306	0.608822			0.516265	-0.00115551	-0.197122	0.84732	-0.880022			-1.71321	-0.0693858			-0.980923				0.521041				-0.451086	-1.8066		-1.6993		-1.2395			0.869673				1.21422				0.0957622	1.16316
DG	-0.810278		-1.02926	-1.31693	1.43625			-0.177135		0.879085		2.00602	1.03113	1.27524	-0.207935	-1.91795			-0.453573	0.761519	0.0447244		-0.877957			0.423545	1.99116	-0.0340975		-0.637774	-1.23954	-1.12236		-1.45996		-0.533521	2.22496	-0.0502716		0.124872	-0.7629	0.681012	2.31528			2.06146	1.14972	0.115195	0.908444
DH	-1.2671		-1.69134		-0.0776838			-2.09406					0.931486						-0.900235								0.741402			2.69839	0.116898					-0.207557						-0.674645					0.476686
DI	-1.9962		-2.57745		-0.0614314			-0.513965				0.541471	0.155938	-0.323978	-0.681294				-2.18669	-0.384063	-0.0749401						1.0961					-0.155611				0.029092			-0.742501		-0.871396	-1.49296	0.435419				-0.636964		-0.876069
DK	-1.17202		-1.95802	-2.32556	0.675827	0.779374		-0.288615	0.314436	0.965664		0.497534	0.608612	0.177571	-0.881102	-0.685652			-0.658066	0.0536973	0.416034		1.96391				1.42076			0.488179	1.14285	-2.03438	-1.54243			0.652359			-1.80495		-0.592129	-1.21591	0.194523	-0.960915	1.58253		-0.0485801	1.3723	-0.633573
DL	-1.94229	1.67868	-2.19341	-1.85102	-0.656979			0.463888				0.414622	0.221384	-1.18428	-1.10254	-1.18477			-1.08071	-0.143671	-0.0482718		-0.573756				0.0310432			-2.61482		-2.32951	-0.812063	-0.960967		-0.559873	-0.467585	-0.201822	-1.21148		-0.637633	-0.273715	0.0151384	-1.23191			0.535527		-1.34919
DM	-0.685327		-1.9588		0.639459			-0.246587				-0.144994	0.249062		0.871337				-1.62605	-0.578319	0.210239		-1.43552			0.897448	0.805941			0.62942						0.0539134						0.6701	1.73595						0.439456
DN	-2.32811		-2.08178	-0.30288	0.934309			-0.181139		-0.832383		0.582247	0.631369	-0.38042					-0.341541	-0.654651			-1.33168				1.20403			-0.546803		-0.852636		-0.935433		-1.31211	0.607654					-0.920558	1.58375			1.39596	-0.0213304		0.0549124
DP	1.40265	3.04253	0.127744	-1.77956	2.72735		3.00504	1.28301	3.28355	1.5877		3.36209	2.42246	2.86779	0.340709	0.927428			1.42919	2.0466	2.1253		-0.315946			0.796472	4.28692					0.633313	0.521741	-1.61992		1.03341	2.57926					1.51691	4.00707			3.34969	2.06163	3.95078	2.03451
DQ	-0.564783	3.61529	-0.796387	-1.71584	0.624101	1.47252		-0.89306	0.949188			0.889385	0.855535	-0.250366	-0.811185				-1.23301	-0.462279			-1.14771				1.18581			-0.354037	-0.185383					-0.480497	1.05999					-0.115534	1.71561			1.55427	-0.295104		-0.655007
DR	-1.36671		-2.06529	-1.59229	0.0044422			0.286427		0.586778		0.355641	0.545358	0.119624	-0.0883755	-1.06284			-0.385712	0.677803	0.245866		-1.27863			0.120419	0.885572			-1.16584		-0.189979				-0.398648						-1.34635	0.738139	-0.993467			0.127311	0.63972	-0.177574
DS	-0.283009		-1.33708	-2.04382	1.0268		2.73695	0.33113		-0.615284		1.61394	1.30359	0.801726	-1.37633	-0.070588			0.753682	0.917601	0.761255	1.2433			-0.177622	-0.519618	2.15847			-0.866436	0.69882	-1.71877	-0.0705246	-1.0747	1.03808		0.29915			0.474685	-0.259374	-0.0610742	0.896507			2.34712	0.76235	0.415949	0.415781
DT	-1.5193		-1.73763		1.09439			-0.306751		0.722015		0.864166	0.401392	-1.40129	-0.632409				-0.603905	-1.26	-0.895018				-0.768491	0.0754676	0.963389			-0.875826		-1.98174	1.25613	-1.79861		0.20722	1.59511	-0.161976				0.659817	2.1295			1.99125	0.330358	1.99515	-0.28628
DV	-0.0203048		-2.1662		0.8597			1.37734	0.16763	-0.8019		0.745106	0.542197	-0.283156	-1.37286	-1.6285			-0.878789	0.389126			-1.04905				1.96807			-0.912527		-0.0197458		-2.33031		0.021995	0.113803	-0.269772	-1.56969	-0.668502	-0.796854	-0.260047	1.57206				-0.0872492	0.832757
DW	-1.47738		-1.56949					0.0692655				-0.108006	0.204939		0.291877						-0.794063						1.68586	2.52632				0.648351							3.41967		1.33716	0.499475	2.41549				0.846433
DY	-1.11514		-1.35573	-0.6871	-0.399366			-0.491982		-0.639381		0.242477	0.136439		-0.105192					-0.0310138	-0.911439						0.238945					-0.596444	-0.116918			0.351382		0.531172			-0.287545	0.0492738					0.108262
EA	-1.89858		-2.71068	-1.23052	-0.154503			-0.212473	1.37723	-1.30412		-0.218743	-0.335359	-1.19586	-0.0309761				-0.769622	-0.272327	-0.985198		-2.46122		-0.911592	0.810697	0.244563	-0.350897		-0.851501	0.252112	-0.777265	-0.655358	-0.632307	0.250078	-1.15617		-0.817851	-1.17137			-0.608246	0.621478	-1.19575			0.131593	0.36704	-1.14864
EC	-1.08752		0.0263118		-1.34646			1.09092		2.17808			1.17743	0.723083	1.07967					0.525892							0.932092									0.672802	1.65324					2.18756
ED	-2.26244		-1.77083	-1.38991	-0.326205			-2.19925	0.280497			-1.20139	0.081428	-1.00805	0.354954	-2.22115			-1.42571	-1.41701			1.22085		-0.0702022	-0.668561				-2.12189			-0.958485			-0.040148	0.0988103	-0.166032	-1.33211		0.275549	-0.599137					-1.17372		-1.70753
EE	-1.69491	0.910949	-1.82851	-2.15861	-1.21087		1.54538	-1.89089		-1.04578		-0.727296	-0.574156	-0.817494	0.103211	-3.0944			-1.75567	-1.60109	0.433382		-3.85704		-2.13928	-0.469919				-0.39769	-0.0844406	-0.312276		-0.37318	-0.290614	1.48495	1.59843	-1.20343	-1.3809	0.483269	-0.813408	-0.0932018	1.34427	-0.359804		1.96065	-1.53538		-0.335929
EF	-2.51119		-3.35839	0.725299	-2.67291			-2.45686				-0.708592	0.0642782		0.352188	-1.38062				-0.715681	0.973808					0.625514	0.461564			0.315763	0.667729	-0.515234	1.99387		0.617802	-1.05833	1.28443	0.190064	1.53579	-0.0154141	-0.508666	-1.44363					-0.799184		-0.196167
EG	-1.21087		-2.38543	-1.31802	-1.10725			-0.852939		-0.740531		-0.356054	-0.0143568	-0.266896		-1.81998			-1.71048	-0.644797			-2.43736		-0.251234	-0.39728	-0.574782			-0.400199	-1.2694	-1.38399	-1.34773	-0.428296		-0.542285			-1.01052		-1.4012	-0.446438					0.101993
EH	-2.56202		-2.71507	-1.08229	-0.679436			-0.961544				-0.599515	-0.23453	-0.48236	0.663635				-1.45932	-1.56922			-0.0197548															1.39211				-0.495953					1.01828
EI	-3.15446		-2.00169	-1.48499	-3.11189	-0.0645965		0.189552				-0.407305	-1.00814	-0.372584	0.182677	-1.59684			-1.81135	-0.133189	-0.696002		-2.24493			0.606645	0.450254	0.322577		-1.11074			-0.34485	-1.91194		-1.16369					-0.922196						0.467636	0.132034
EK	-1.49889		-2.09111	-0.69186	-1.25847			-0.374369	-0.179092	-1.14431		-1.43842	-0.403572	-0.94166	-0.229925	-2.23205			-0.847192	0.405828	-0.794673	-0.268232	0.169362		-1.17907	0.496158	-1.10223			-0.451492	-1.84568	-1.58468	-1.48301	-1.12349		-1.04458						-1.3947		-1.31783			-0.0895454		-1.81347
EL	-2.68896		-1.95347	-1.78707	-2.52752			0.0678939		-0.611691		-0.977569	-0.482086	-1.32966	0.00822644				-0.630835	-1.10996	-0.512467		-0.178151			0.376672	0.0333211			-0.81102		-1.32544	-0.925772	-1.99448		-0.152405	0.484385	1.41809	0.465454		0.339172	-1.40789		-2.94596			-1.03209		-1.28079
EM	-1.17541		-1.12157		-1.70578			0.258135		-0.994094		-0.0475169	-1.02293		0.577702				-0.354362	-0.245191		1.74455	1.53807									-0.0447966		0.654089		-0.57378					-0.341612
EN	-0.848367	2.26194	-2.25753	-0.514546	-2.7906			-1.59504				-1.42802	-1.2297	-0.675997	-0.528669				-2.09606	-0.634624	-1.15585		-3.15975								0.0737261	-0.536694	-0.0635169	-1.61992	2.31604	0.0806673						-0.555725		-0.142604					-0.519394
EP	-2.02088		-0.873282	-2.10954	-2.0188			-2.74334				-1.27928	-1.20879	-0.397349	-1.0801	-0.144055			-0.678934	-1.20063	0.159071	0.425976		2.79964			0.368882					-1.65528				0.0105182						-0.631295					-0.53326	0.383888	-1.33138
EQ			-3.31518	-0.240484				-0.266221	0.645356			-0.668366	-0.218286	-0.711652	-0.206497	-1.37698			-1.05859	-1.30162		1.28252	-0.725798							-1.2844		-0.581838		-0.678871		-0.412211					-0.450316						-0.475323	0.546978	-1.76943
ER	-2.61155		-2.3014	0.159585	-2.45967			0.289141		0.0908598		-0.638268	-1.34934	-1.26801	-0.205142	-1.96659		1.14768	-0.316866	0.658779		0.550149	-0.323992			0.415793				-1.16117		0.0234525	-0.722326	-1.52895		-0.815465			-0.0763097		-0.990742				2.31753		-0.0751068
ES	-0.710339	0.525931	-1.82471	-0.956986	-0.108695			0.194214	0.737879	-0.0830283		0.521748	-0.210033	0.365305	-0.00661642	-1.14308		1.7296	-0.0856075	-0.020098	-0.00285437		-1.37772			-0.25786				-0.368111	0.0879108	0.514701	-0.941093	-0.0794775	2.03059	-0.167751					-0.569529	-0.260047	0.592684				0.580605		-1.71907
ET	-1.19773	1.61281	-1.92033	-0.437536	-0.913733			-0.0167323				-0.136931	-0.178456	-0.472027	-0.227607	-0.843433			-1.17305	-0.882525	1.20449	0.0825523	-1.77003							-1.70017	-0.451086	0.0144228	0.284555	-0.219029		-0.0320414				-0.0514077	-0.825278	-0.342205				0.948802	0.0443137
EV	-1.45894		-1.00978		-3.28731			-0.222782	0.927369	-0.850691		0.168369	-0.125155	-0.551842	0.352949				-1.98585	-1.08649	0.763624		-0.343734		0.238314	-0.06286			0.689813	-2.02604		-0.712151	-1.80775	-1.20572		-0.23456			-0.152088		-0.256773	-0.999506					-1.44823		-0.657913
EW			-1.07523	0.786764				-0.113056				-0.444478	-0.559005	0.260459	1.0412						-0.687888															1.70138		2.07252			1.18301
EY	-1.30546		-2.3615	-0.0986992	-2.47024			-0.809531				-1.67662	-0.29892						-0.787053	-1.19216			-1.06505		-0.783758		0.340578					-0.354118				-0.503739	1.46741		1.40476		1.22414	0.52429		0.152513					-0.205987
FA	0.525634	3.40707	0.553333	-0.413631	1.58848			1.23101	1.32567			-1.62837	0.0561306	0.645305	1.19323	-0.0593139			0.654942	0.541213		0.449608	-0.986661		1.79646		0.824633	0.870894		0.475055	0.647527	1.74696	1.84563	0.908138	0.912042	0.0475976		1.12385	-0.700654	0.199907		2.34204	0.588326		2.41626			1.10161
FC	1.51312		1.39108		2.44728			2.47239				1.39825	1.03563	2.74537	0.777384	0.756731			2.83008	2.83906	1.96278											1.55772				1.70321						2.19771	3.94696				2.53811
FD	0.135667		-1.53086	0.699753	0.157411			-1.8051	0.437523			-1.60724	0.362048			0.60302			0.316737	-0.229736	-0.531698				0.731748	0.5173	-0.14957	0.539248				-0.927186	0.400597	0.266899			0.862865			0.136993		-0.77545							-0.204901
FE	-1.04033		-1.88335		-0.140974			-0.917297					-0.429137	-1.38535		-0.487201			0.684001	-0.627342	0.105879				-0.82821					-1.07819		0.498176	-0.322305	-0.641988	1.31095						0.857587	-1.37383				1.47031	0.520037
FF	-0.65023		-0.168417	0.417667	0.0772953			1.64681	2.40508			-0.965192	0.318654	0.611857		1.48511			1.24339	0.111113	1.04745		0.160312			0.0976907			1.6061	0.395805	0.87067		0.568261	0.805895					1.98208		2.41045	1.66568	2.14484	1.13833			0.957659	1.44207
FG	0.295581		-0.865333	0.550442	0.787379			-0.284636	0.272991			-2.0917	-1.02439	-1.66811	-1.11674	-0.0373048			-0.59393	-0.650331	0.0924558				0.942043				2.60799	-0.11502	0.311054	0.287518	1.05519	0.691396		0.175399	0.831416	0.670527				1.84235	0.753406	-1.97785			0.200433
FH	-1.87573		0.0288329	0.668981	1.05863			-0.400738				-0.412929	0.220008			0.640659			-0.0473863	0.297848	0.266809				2.59497		0.851403				2.03382											0.241646
FI	-0.540124		-0.695766	0.917748	-0.967476			0.325772				-1.49212	0.0874138	0.0484889	-0.836933	0.453782			1.19442	-0.020098	-0.849286				2.08414		1.17504			-0.691634		0.39889		0.753432		0.432294	1.28119				-0.123242	2.31504							-1.04722
FK	-0.104867		1.35449	-0.0515652	-0.591121			-2.27494				-1.95612	-0.540369	-0.598673		0.486117			1.10995	0.743632	1.83803		-0.440898		4.50451				2.1274	0.288447	0.187994	-0.24972	0.898404	0.365904	0.96149	-0.0569231		0.2935			-0.392905	-0.470264		-1.00409			-0.799184		-0.359672
FL	0.00321011		0.129025	0.921224	-0.76124			0.244611	0.627683			-0.457846	0.290391	-0.859528	-0.842058	-1.37516			-0.937656	-0.478346			-0.568237		0.963549		0.440784			-0.740959	-0.811088	-0.269605	0.30875	-0.319673				1.73244	1.6944		1.72358	2.40435		0.541064					-0.579458
FM	0.88133		0.0213766	0.88029	0.502807			1.42227					0.0484697		1.54263	1.12446			0.492229	1.00223					3.00043							2.03464		1.33325					0.883466			1.63809							1.7458
FN	0.629254	3.16162	0.903658	0.972663	1.09195			0.820748				-1.02603	-0.141716			0.627054			0.898003	0.337013					3.25175		0.623619		2.9924	1.51974	1.79743			0.674004	1.94694	-0.825595						-0.21309		-1.77836			0.0651788		-0.128114
FP	-2.72365		-2.10399		-0.0994126			-2.59935	0.870439				-0.463318						-0.283433	-1.14973	-0.129798					0.282262								-0.624495		-0.160959					0.346762						0.928671
FQ	-1.09934		-0.606165	0.734578	0.0457375			-0.203303				-1.03295	-0.295866	0.0879593		0.488467			0.376428	0.44747					2.22724			0.85972			0.96911		2.00335	1.43041							0.405602						0.571996
FR	-0.0993774	3.09341	1.95582	1.14307	0.806572			0.783933		0.608491		-0.251541	0.207897	0.155099	-0.234217	0.989537			0.372614	0.835484	0.225352	1.57689	-1.74622		3.18275				1.33417	1.5778	1.24536	1.38802		-0.918042	1.59646	0.315539						-0.656296	1.23062
FS	1.16057	2.8421	0.213021	-1.14243	1.46588			1.32075				-0.481067	0.0955439	0.402848	0.834497	0.695202			1.73078	1.05046	0.29052	2.72644	-1.47316	4.03273	3.66826	-0.127697	-0.0756816		2.46915	1.08895	1.78251	1.84924	1.00131	1.37581		-0.848983					0.410666	1.9217					0.317354		-0.334211
FT	0.427245		0.541531	1.05092	0.552844	1.47252		-0.153878	0.900998	-0.0599631		0.165288	0.261602	-0.477945		0.168945			0.345175	0.660928					1.97878	1.20194	0.0517336			1.35466	1.56382	0.680099	0.823666	-0.292717	1.14289	-0.850694					-0.0868743	0.728236	0.827909					1.34867	-1.16874
FV	-0.179427	0.878039	-0.260144	-0.968628	-0.248112			0.364476	1.7592			-0.444478	0.421824	0.755464		0.177528			-0.0545754	-0.430632	-0.181803		-3.16122		1.31609		0.856585	0.417888		0.934802	1.59557	-0.141526	-0.63809	0.833598		0.49048	0.0752798		0.317916		-0.676032	1.50011					0.179954		-1.31862
FW	-0.940628				0.0165809			0.0445729	1.64655				0.0224942							1.64578					3.00043							0.4765		3.12501		0.411947		1.43133			1.56673	1.41088
FY	-0.0216637		0.556495		-0.242684			1.2677				0.182579	0.0388917		-0.290881	0.239771				0.306263			0.645774		1.79646					2.09225	1.44603	0.425207	0.557735	0.619484		0.34054			1.63377		1.80205	1.71001		-0.417708					-0.392642
GA	-0.870416	1.24817	-1.61903		-0.931015			0.511839	-0.320832			0.546036	-0.316173	0.45235	0.862052	-2.44851			-0.387136	-0.0327213	-0.476639		-1.69824			-0.858253	-0.978383	0.85972		1.28277	1.77146	-1.27041	1.21706	-1.82552		-1.71001			-1.85198		-0.540541	-1.6868					0.303497	0.199344
GC	0.590107		-0.233266		-0.7619			1.79738		1.65484		1.9559	1.06139	1.44608	0.286872		5.75767	5.0795	1.78798	1.39544	2.94361					0.674304	2.34392						3.41211				1.58519				1.19406	1.46603	2.76831				2.23273
GD	-0.769075		-2.99768	-0.215049	-2.03173			-1.64002		-0.701817		0.252225	0.0849153	-0.573523	-1.40493	-1.85334			-1.02415	-1.02018	-1.25648		-2.37349		-0.721238	-0.482577				-2.14053	-1.65506		-0.666194	-2.14027	0.869117	-1.12645					-1.19164	-0.99365	0.329312				-0.556175		-1.88403
GE	-1.44691	0.0098915	-1.88931		-2.54969			0.108662	1.59715	-1.01355		-0.984199	-0.106707	-0.586839	-0.00930099	-1.91476		0.636853	-0.516307	0.272474	-0.502711		-1.14069			1.00978	0.0465207					-2.14549	-0.0816359	-1.51938		-0.64187					-0.858639	-1.45202	-0.0716687				-0.40633	0.093176
GF	-1.01052		-1.70699	0.152457	-2.13224	1.88382		1.13221	0.381204	1.1953		1.62877	-0.0594402	2.21801	0.191713	-1.41276			-0.471437	0.100738	-0.113293		-3.18389				0.66136	1.20065	2.02732	-0.134823		-1.60294	0.633859		1.27879	0.12911	1.04327	0.89484	1.95309		1.87194	-0.872004		0.327399	1.89231	1.04272	0.490416	0.621086	-0.396688
GG	-1.67116	1.52969	-2.06914	-2.19865	-1.33992	-0.568398	2.89938	-0.13328	-0.101369	-0.501439	2.28889	0.418757	-0.00884501	0.114277	0.287288	-2.47983	1.90199		-0.270377	-0.116885	-0.917123		-2.74496			0.2043	-0.120667	-0.227719				-2.3862	-0.704704	-1.08897		0.228331					-0.816389	-0.35341	-0.250238						-1.39288
GH	-1.41864		-1.6061	0.417667	-1.41878			0.265889		0.234408		0.820785	0.0582011	0.977027		-0.830933			-1.45085	-0.0231422							1.16792	1.18514		1.7821	0.347422					-0.588329				0.369325	0.0171154	-0.0384317	0.833449	0.271229			0.633872	0.596768
GI	-1.87407		-1.72634	-1.09052	-2.36605		2.71661	0.00562026	0.172449			0.647942	-0.219757	0.622439	1.37174	-1.59097	3.44471		-1.25998	-0.0376264	-0.911439	1.72491	-1.29137	2.08682			0.460689	0.789987					-1.16634		1.12645	0.143988		1.33602			-0.0231585	-0.37108		-1.15824			-1.34493	0.0575216	-0.164984
GK	-1.50932	0.989882	-1.27087	-1.8307	-1.50622			-0.486952		0.848856	2.06167	-0.312277	-0.194735	-0.173005	-0.684007	-0.978593			-1.43512	-0.265938	-0.590267		0.619045		0.470268	-1.3721	-0.106887	-0.498403		-0.525804	-0.425768	-1.53782	-1.87615		0.685396	-0.369897			-1.72844		0.044895	-1.52712		0.29946			-0.0377692		-1.92456
GL	-1.49288	0.31398	-0.936027	-1.32669	-1.4364	0.164817		0.888453	-0.761653	-0.0911387	2.98203	0.95996	0.286239	0.722218	0.111647	-0.72662			-0.291567	0.0307675	0.228177		-2.06212			-0.102725	-0.891372	0.021992				-1.07268	0.887597	-2.18573		0.255318	0.107779		0.709113	-0.456873	1.03043	-0.858649		0.621639			-1.27803	0.669414	-0.925917
GM	-0.00112708		1.01512	1.74195	1.01347	0.864273	4.26004	1.13971			5.77524	2.01729	1.16985	2.69359	2.50962		4.66391	3.69321	1.881	2.10084	1.29326	3.53631	2.57909	4.25209	2.15313	2.12247					-0.499876	1.01926	0.521741	0.661156	1.62289	-0.59387	0.504275				-0.146772	0.145418					0.722819		-0.299222
GN	-2.16624		-3.31154		-1.57955			-0.851902	0.758498			-0.297547	-0.309285	-1.88828		-1.57914			-0.923336	-0.028867	0.225352		-0.243651				0.144781			1.00891	-0.75119		-0.663882			-0.733872	0.166528			0.0165035	-0.739071	-0.911034					-0.499587		-0.329904
GP	-1.15997		-2.80889	-1.3554	-2.03617			-3.01927		-0.727792		-0.805491	-0.216042	-1.79556	-1.43839	-1.0899				-2.12401		0.39875	-1.34316			0.538899	1.10855								0.920853			0.430701				-0.408942					0.552194
GQ	-1.32135		-1.77909	-1.09256	-1.15051			0.408795				0.556785	-0.280152	-0.357392	-0.441022	-1.09957			-0.727461	-0.303005	-0.0208729		-2.30412			0.903717			1.0114	-0.493457	0.952016		-1.32169			-0.289099					-0.920856			-1.0589			0.677357		-1.25792
GR	-1.3071		-1.41496	-0.383615	-1.50145			0.262726	2.33969	0.655941		0.42675	-0.183199	0.168146	-0.731713	-1.97963			-2.61134	0.909845	0.279881	1.98824	1.09522			-1.18822	-0.214376					-0.506957	0.711362			0.112066			-1.19598			-0.851903		-0.0833047			0.476686	0.759464
GS	-0.119859	2.69267	-1.43613	-1.6513	-0.290772		2.3624	0.914953	0.0455827	-0.201897		0.17614	0.208858	0.730785	0.889815	-1.21592	2.04093		0.511148	1.11633	0.935909		-1.69641		-1.16881	-0.229914	-0.015632		0.78138	0.915933	1.83497	-0.995891	-1.31205	-1.87894		0.102598	0.955411	2.11453			-0.83116	0.338809	0.841817	-0.130628			0.52798	0.166586	-1.23141
GT	-2.49811		-1.7231	-0.916359	-1.66491			-0.350342				-1.23237	0.195771	-0.421046	-1.70639	-0.783714			-1.86479	0.0630406	-0.573663					0.709931	-0.521232					-0.301881	-0.914425	-1.06465	0.864924	-0.0527556					-0.146772	-0.695635		-1.74703	1.49997	0.782207	0.163204		-2.1096
GV	-1.45624		-0.506896	0.575838	-1.66683		2.3577	0.502659	-0.105768	0.459231	3.04521	0.526834	0.182072	0.804761	0.0568592		2.46668	1.18768	-0.122421	-0.0405258		-0.102526	-1.92418			0.359493	-1.1175	-0.424295		-0.719336			-0.273921	-2.75413		-1.24844	-0.762421	0.391056	-1.78492	-0.480168	-0.635852	-2.07747	-0.338345				0.348853	-0.196319	-2.32612
GW	0.0209778		-1.02594					-0.208366					0.222823																				1.41556			0.279171	1.72627		1.75893			0.934793		0.773686		2.50396			-0.1421
GY	-1.04139		-2.11511	-0.717313	-2.97165			0.203432	0.261307			0.974715	0.267674	1.40239	0.530079		3.44643		-0.560806	-0.419447	0.678244		-1.35273	2.91908	0.379393	1.41874	-0.239427			1.14025	0.00567267	-0.0628616		-0.207195	1.57921	-0.962953			1.60478			-0.932336		0.148788	3.05435				-0.677618
HA	-2.09995		-2.91397		1.13947			-0.211117				-0.317138	0.207897	-0.0746895	0.849196	-1.04014			-1.61347	0.469611	-0.784863				-0.721238		0.988263			1.02441	1.5432		0.563736	-0.624495		-0.680605	1.39413			0.960193	0.0309088	-0.929992		-0.0913111					-1.02161
HC	-0.540882		-1.75222		1.95012			1.5158					0.946507	2.10938		-0.125127			0.940684	1.80053						1.69596	2.93863															2.5595	2.93536				2.87458
HD				0.279516	-0.993975			-2.0494				-0.0312185	0.487383	0.260459	0.106216															0.331267																	0.458668		-0.685715
HE	-0.845674		-2.03735	0.0287994	-1.76749			-0.22127				0.478043	0.0820084							-1.241										-0.0879915	-0.248561			-0.636191	2.49124						0.102882
HF	-0.826084		-2.069	0.216996	-1.75192			0.577317				1.56629	0.228208			0.901313			0.828082	-0.225194	2.15282												1.07381	-0.292717		0.623078	0.960094	2.1653	4.06152		1.66852	-0.524527					0.758326
HG	-1.88623		-2.90243	-0.405534	-1.47723	3.15428		-0.547393		-0.0243359		0.705101	-0.958143	0.810094	0.104828	-1.31499			-0.448513	-0.688553	-0.105788									0.429707	0.209272	0.922239	1.3441						1.25816										0.500275
HH	-1.057			-0.30288	-1.17			-1.1835	1.87816				-0.46907			-0.633402				-1.01606										0.906631								3.09206				-0.163819					1.39298		0.0236924
HI	-0.533183		-1.66835		-1.04694			0.306571	1.08874			0.00706371	-1.81046		-0.37157					-0.950917					0.766839							0.169274				0.211414	0.828325			0.582899				1.55384					0.537254
HK	0.337067		-1.87204	0.151038	0.140541			-1.62022		1.60737			-0.534393		0.155319	-0.471559				-0.668031	0.011388				-0.355304		1.37393				0.465205	1.36255	0.741104			-0.431026
HL	-1.39989		-3.18235	-0.906555	-0.605107	0.971041		0.565203				0.280218	-0.963814	0.106308	0.0587496	-1.42325			-1.2617	0.335803	0.0154948		-2.30124		0.0796621	0.854628	0.123967	2.1507			-0.0944108	0.669404	0.393908			-0.999703	0.859676	0.838006	1.71014	0.715071	1.39432			0.279668					0.695217
HM	0.402316		-1.10873	0.53545				0.489844				0.714953	0.723674	1.20492						-0.228499											1.24536	1.68634															2.69226
HN	0.00537172		-1.39351	0.0499418	0.0963043			-1.22546				0.819214	0.0958924	1.64675					-0.00764595	0.178204										1.53524	1.31598	-0.143887				0.220104						0.847782							0.127233
HP	-0.713984		-3.10959		-0.946857			-1.67732				-0.253423	-0.94068							-0.803554														-0.430339
HQ	-1.13292		0.286545	-0.20847				0.0962942	1.77227	1.92417		0.837699	0.0762196	0.926207						0.50919										1.39911										1.32484		-0.404981		-0.648418			1.05003		-0.480554
HR	-1.54782		-0.478671	1.34638	-0.0159308			0.167706		1.40971		0.79479	0.117189	0.171906	-0.802266					-0.115039			-0.882731		0.1478					0.993642		2.64775				0.597294						1.00812					1.22592		-0.928029
HS	-0.199798		-1.23765	0.917748	1.22247	2.14268		1.08135		0.207916		1.46934	0.306918	0.917239					0.845676	0.0219315						0.848657				1.98171	2.65001	1.60178	0.973726	1.55813			1.39413					-0.0573359					1.08282
HT	-0.79847		-1.28912	0.988924	0.966688	3.62428		0.195477				0.142688	-1.04381	0.24211					0.0151341	-0.405029		1.69803					0.720783			1.71756	2.3905			0.262809													0.406482		-0.583933
HV	-1.47305		-1.00143	0.194523	-1.20279			-0.149066				-0.279398	-0.428875	-0.250366	0.438392	-0.20468				-0.656804	0.893436					0.872755	0.529432						1.93881	-0.41595		-0.836057	1.1119		-0.563453		-0.214214	0.0586931		0.693644					-0.0898314
HW													0.261142																										5.16013			1.43557
HY				1.98628	-0.335101			0.251587				-0.931418	0.0278934		0.612423				-0.321996	0.680393	1.42378		-0.711773							1.71756	0.96911	1.74696				-0.0455161		2.51014	2.55744		1.78185	0.802525	1.59559				1.15181
IA	1.75052		-1.51185		0.471009			-1.58323				-2.49637	-0.315601		0.682074	0.0584691			1.26891						-0.289214	0.704763	-0.950639		1.89379			-1.02171		-0.399248		-0.225969	-0.774921	0.384014	-1.2712		-1.66878	-2.14517		-1.59213			0.660828
IC	0.662644		-1.60551		0.272834			1.63425					0.851902		1.70529	1.51339			1.61084	1.57503	0.772358	3.06929														0.871731						0.353763
ID	0.777033		-0.864942	-1.74821	0.215904			-2.97573	1.29749		4.47596		-1.72898			-0.0105237			-0.0191624	-0.804668	0.159071												-0.574343	-1.32058	0.773043	-0.970564	-0.168578			0.875886	-0.0786098						-0.82672	0.278042
IE	0.944578		-0.478812	-0.990003	-0.60236			-3.45945					-1.11928		0.933953	0.277158			-0.928431		0.32117				0.572683							-2.31778			1.5456	-1.79097					-0.222333	-1.03887		-2.35271
IF	-1.2958		-0.852305									-0.916033	-0.807065	-0.744385	-0.356819				1.21974		-0.794063											-0.645234		-0.158405		0.0402792			1.59767								-0.0906916		-0.799908
IG	0.178445		-1.39859	-1.34274	0.718234			-1.0675		1.03366	3.78281		-0.84396		0.652081				0.49834	-0.379817	-0.0824308		-1.33168		-0.120464	0.126183				-1.17281		-1.7794				-0.128643	-0.184398			0.212979	-0.0459237	-1.69557					-0.853519
IH	-0.305869		-2.42062										-1.45068	-0.740989	0.113884				0.891525															-0.444523				0.936637									0.677357
II	0.899763		-1.12698		-1.22063			-2.46997	-0.00422016			-1.78632	-0.0205781		1.90343	1.05784	2.46668		0.833664	-1.69217	-1.12739	0.880391		2.5186									-0.258417	-0.703632		-0.471171			-1.28081				1.32139				-0.877273	0.267184
IK	1.09474		-2.05531		-0.514723			-1.98486	0.0802182				-1.21912		-0.752033	0.333477			0.852555		1.55156		-0.0873924				-0.609553							-0.144016		-0.43265		1.70577	-0.734271		-0.477831	-1.24545					-0.858315
IL	0.168015		-2.19532	-0.670604	-2.05613			-0.950097	0.515416			-2.31101	0.0596599		-0.918181				-0.343382	-1.73697	-0.661752	0.841042				-0.326328						0.287518		0.780987		-1.48578	0.477842			0.449368	-0.993239	-1.37684	0.420604				-1.32412
IM	-0.0972505		-2.66973	0.494628	-1.26371								0.0642324			0.420259			1.396		0.637183				-0.319797									0.352421		0.0741808			-0.143173	1.17642
IN	0.983493			-0.542109	0.530177			-2.40391	0.751578				-0.832622		-0.995632	0.867806			1.32506	-1.58719	1.45677													-0.721586		0.153775			-0.460269	0.161686	0.114139	-1.34014					-0.546419		-0.272153
IP	-1.25215		-1.80188		0.270797								-1.30225		0.00252365	-1.09716					-0.930794													-1.26944		0.580467					-0.132131	-1.08615	0.878911				-0.269571
IQ	-0.732716		-3.13647		-0.494245								-0.777366		-1.52112	-0.0883662			0.144505	-2.11542	-1.22841															-0.290971					0.268919	-0.915807					0.0651788	0.958173
IR	0.00529286		-1.47512	-1.24584	-0.227041								-1.26088		-1.74747	-0.220244			1.14539	-0.999402			-1.22147		0.992963	-0.221784		0.235566				0.169274		0.0884553		-1.27311	-0.245286		-0.725972		-0.601397	-1.28901							-1.7708
IS	1.74509		-1.30437	-0.866349	0.906367			-1.26398				-2.23831	0.0150495	-1.62549		1.23912			1.30982	-1.05073	0.981348	1.47792			-0.485924				1.43425			-1.87738		-0.219029	1.5835	-0.520526		-0.0411391	-0.260403		-0.923534	-1.28901	1.20612	0.294609			0.979965	0.438764	-1.57254
IT	2.36404		-2.59485	-1.31693	-0.136161								-1.26864			0.834924			1.93714	-2.01695	-0.769965		-2.15836		-1.6724	0.0809772						-2.00694				-0.465534				-0.390762	-0.934172	-1.75901	0.309378				-1.17894		-0.824776
IV	-0.21504		-1.95686		-0.594558			-2.29864				-0.56891	-0.432606	-0.886355	-0.579962	-0.71256			0.216317		-1.34791						0.0208563					-1.65423		-1.39678		-0.669056	-0.316527	0.866019		-0.522042	0.663431	-1.57751	0.349652				0.681068	0.455571	-2.01497
IW	-1.06751		-0.219214										-0.744761			1.71224									2.71275											1.6089
IY	-0.00746899		-1.13267	0.769064	-0.711856			-1.54814					-0.661379		-0.0461473	-0.239365			0.238854													-0.284469		0.0339671		0.0785004					-0.0555237						-0.0377692
KA	0.128968		1.32421	0.40947	-0.612181	0.610711		0.79808	-0.192596	-1.83322		0.572881	0.0394921	0.824956	0.494924	1.19345		1.40955	0.0429978	0.256324	-0.197224		-1.0808		-1.81446	0.0167841	-0.519266	1.74591		0.051428	0.293355	0.788518	0.118172	1.18214		0.0634626	0.222189	0.958209	1.29297	1.41445	-0.148225	0.53948	1.32957	1.33266		1.17761	-0.0698575	0.589786	1.54729
KC	0.883901		1.48887		-0.605107			1.43856	2.52455	1.9333		2.92614	1.42166	3.28436	1.00643	1.2727			0.111828	1.54974	1.92504	1.90801	0.254722				1.2627			1.85109				2.78854			2.3324		2.67523			1.36325	3.1642				0.859678		0.784662
KD	-1.42373		0.421213	0.188124	-1.9248			-0.210888				0.379381	-0.0665394	-0.16032	-0.712298	-0.654881			-1.21768	-0.147053	0.0447244		-1.61097			-0.383486			0.583203	0.376003		0.240903	0.0766671	0.180571		-0.0119065				-0.734402		-1.12037	0.080985				-0.872567		0.0523318
KE	-0.132652		0.234917	-0.683412	-3.63423			-0.581629	0.451473	-1.64613		-0.200347	0.319367	-0.341459	0.0900967	-0.0565891			-1.60226	-1.16148	-0.0105018	-0.281923				-0.0865017		-0.445605		-2.54336	-2.17087	-0.691573	-0.429097	0.203866		-1.08336	-0.373794				-0.716306	0.0745916			1.68607		-1.16613		-0.000600298
KF	-0.365392		1.37318	1.91685	-0.833528			0.617314				0.19092	-0.717732	0.367879		0.394227			-1.11523	0.288119	-0.764321			2.62396		0.543276	0.322144	0.958927		0.120702	-0.811088	1.35783	0.402837	1.42506		0.444183		2.36443	2.3498	0.432838				0.53074					1.08115
KG	0.553951	1.1517	1.22322	1.16146	-0.182458	1.11063		-0.376652	0.00309397	0.0678703		0.921266	0.580863	1.56879	1.0098	0.323643	1.51416	0.685056	-2.87524	-0.575446	-0.651596	0.252898	-0.274741		0.222648	0.297581	-0.898133	1.40829		-1.23344	-1.35395	0.571518	1.08603	1.52329		0.463717	1.17244		1.0204	1.69751	-0.520739	0.567068		1.38906		1.33113	-0.153134		0.979391
KH	0.801362		1.2723	-0.311848	-0.629499	0.864273		-0.208366				0.695345	-0.297978		-0.406275	0.113529			-0.853011	0.0315163			-1.02868		-0.496076									0.360264				1.59385	0.254858			-0.21309							0.408873
KI	-0.41012		1.68304	-0.153522	-1.77805			0.556058		0.705755		0.807199	-0.524995	-0.321825	0.259788	0.00822231				-1.77564	-0.256635	0.240475			-0.496076		-0.837003					0.258046	0.129836	0.0142759		-0.076445	1.0088		0.842644	0.104006	0.025714	-0.453394		0.368221		0.699703	-0.763005		0.740537
KK	0.723182	-0.0712733	0.799074	-0.145721	-2.3899	-1.03916		0.0425248		-0.0204423		-0.306076	-0.248282	-0.546347	0.698822	1.28599	0.69563	0.0688694	-1.79096	0.431195	-1.93569	1.01823	-0.104518		-1.04845	0.36132	-0.698136	-0.0226688	1.43802	0.766002	0.343725	-0.631811	-0.589418	0.754766		2.61314	1.95647	0.789479	2.56456	3.19505		2.26331		2.65606		2.31694	-0.685328	-0.17434	1.96322
KL	-0.859972	3.83683	1.48463	0.575724	-2.04897	0.115727		0.603654	-0.409955	-0.421128		0.393587	0.155852	0.660729	0.19126	-0.736			-1.0516	-0.70474	-0.998721	-0.362288	-1.06307			0.330714	-0.0328552	0.338944		0.229959	-0.609987	0.660139	0.773056	0.555264		-0.595636		0.847257	1.23252	-0.774408	1.11837	-1.24545		0.00927609			-0.900476	-0.15612	0.0111043
KM	0.356187		2.52423	2.10062	-0.246667	2.05567		0.818102				0.899257	0.105876	0.556406	1.14617	1.24224			-1.36885	0.370238	2.14818					1.49528		2.43279	2.9924	-0.179559	-0.382093	0.100711		0.468253		1.24286		2.43919	1.45883	0.384829	1.36841	1.07557							-0.1421
KN	0.847636		1.50938	0.363599	-1.74471	2.38591		-0.364247				0.266214	0.213325	0.0597884	0.214668	0.815339			-0.795284	0.398255	0.148438	0.873724	-1.08275		1.72997	-0.0676333	0.212	0.75436			-0.163404	-0.0922631	0.888204	2.06414	0.604815	-1.18472	0.242598		-0.766794	1.40822		-0.103984		1.564				0.329565	0.76727
KP	-2.63227		-2.59485									-1.13659	-0.0284913		0.177195		2.19861			-2.63357	-0.387223		-1.86712									-0.605899				-0.358217		0.900705		0.0494736	0.478933	-1.64174					-0.513193
KQ	-0.937957	-0.10279	1.28052	-0.431613	-1.7493			0.638489		-0.00339272		0.571054	0.373747	0.0226094	-1.09316	0.354936			-0.057956	-0.254157		2.70617	-2.17069			0.427444	-0.552182			-0.687881	0.685748	0.959453	-1.02518	0.40043	0.96149	-0.103551			0.773118	1.08845		0.0154765		0.202236		1.26477			1.01367
KR	-0.379115		1.25099	1.1719	-1.3915			0.27077		1.74185		-0.198745	-0.626927	-0.402611	-0.0925046	1.2727		0.525628	-0.509941	0.288119	-1.27816		0.868021		-1.51043	1.00878	0.0710833	0.172144	0.702392	0.906631	0.610713	0.850308	0.350423	1.34724		2.69913	2.55381		3.28077	3.69486		2.65181	0.342826	2.46822	2.89005	2.73658	0.190141	-0.0674354	2.17362
KS	0.0531479	-0.31071	1.81362	1.2377	-0.818824	2.49582		0.72601		0.194929		0.934503	0.0726186	0.700236	0.884781	1.64059			0.401068	0.0538341	0.410215		-1.18195		1.16215		0.81487	0.133783	0.928705	0.679053	1.69735	0.0874129	1.19489	1.50562		0.231209	0.661034		1.45145	1.53968		1.19111	1.5266	0.779656		2.40523	-0.113623		1.04012
KT	-0.18541	0.247993	1.33634	1.06457	-1.4625	1.13522		0.556084		1.04492		0.469154	-0.0449847	-0.137038	-0.299249	0.902424			-0.106947	-0.466119						0.257789		0.960974		0.876778	0.525309	-1.43369	2.1946	1.25056		-1.10646			-0.303699		-0.978164	0.521279	1.07765	-0.617803			-1.02739		0.649232
KV	-0.848749		1.46466	-0.115138	-2.33169	1.68657		0.987193				0.642847	-0.27707	0.526335	0.0608331	-0.285024	1.69424		-1.13487	0.0226131	0.178256						0.07881	-0.427367		-2.19696	-0.769539	0.320561	2.21529	-0.191195		-0.052186	-0.67025		-0.422612	-0.100679		-1.45619		0.221539	1.35612		-1.68977	-0.236271	0.893861
KW	-1.50924		1.5125							0.108456		-0.304716	-1.6426		0.952126		4.39336																			0.373424						-0.133048							0.895888
KY	-0.663279		0.986807	1.3661	-2.89089			0.500048	0.229096			-0.142197	-0.159827	0.395049	0.154954	0.16468			-2.0339	0.568177	-0.485405	1.45687	-0.614955						2.07611	0.998706	1.04587	0.294179		1.39387		0.49157			1.56282	2.33544	1.77388	-0.17387	1.05659				-0.804248	1.0917	0.185729
LA	-0.572695		-0.654894	1.08341	1.41002	0.174295		0.727089	-0.633422			-1.30324	0.0814478	-0.526675	0.0381327	-0.502603			0.948623	0.348129	-0.138656	-0.0746059	1.29536	1.57469	0.0559924	-0.365973	1.00908	0.268852		-0.0128293	-0.654027	0.810194	0.299149	0.973623		-0.61832	-0.983802				0.533173	1.50092	-0.338345	-1.19478			1.72401		-1.04651
LC	-1.70656		-0.350384		1.82156			1.82794	2.15878			-0.710181	1.42931	0.383464	0.00775433	0.239771		3.47007	1.42474	1.89439	1.64783						0.755389	1.86302				2.51807		2.43186	1.72627	0.43024		2.20786				1.83605	3.15473		4.18933
LD	-1.02093		-1.07228	0.868847	0.754095			-1.39861	2.40583			-0.338945	-0.272278	-0.880456	0.219323	-1.84425			0.0384452	-0.232781	-0.921163		-1.21409				-0.753373	0.212036	0.80916	-2.06663		-0.399212	-1.01545	-0.195972		0.51563		0.978136	-1.47581		0.0899071		0.140302				-0.106037	-0.0842941	0.132296
LE	-0.663231		-1.35183	-0.187692	0.198213	0.480131		-1.67558		-1.97468		-1.24862	-0.572854	-1.10636	-0.60789	-1.96558			-0.258806	-1.34607	0.480299		-0.907589		-1.75603					-1.80512	-1.64501	0.594976	-0.571808	-0.820448	0.444234	-0.0922099							0.841817	-2.46662			-0.211905		-1.06852
LF	-2.36106		-1.4293	1.59725	-0.154318			1.81514	1.23314			0.049694	0.490509	0.09369	1.06386	-0.888964			0.39951	0.445039	0.227046					1.3775				0.852564	0.0323409	1.68634	0.612301	0.274303		-1.22432			1.61435		1.45254	-0.915807		-0.392065			0.684792	1.62859	0.880323
LG	-0.781899		-1.27543	0.741808	1.09486	0.103822		-1.35889	-0.688421			-0.880526	-0.160267	-0.389323	0.673446	-2.31525			-0.00282956	-0.483794			-0.57703	1.79105	-1.66928	-0.671168	-0.970893	-0.129408		-1.46049		0.984514	0.575087	0.817437		0.267664	-0.6047		-1.68787		-1.25118	0.750347		-1.7487			1.27857	-0.305612
LH	-1.33416		-1.71205	0.187143	0.463107			-0.846025		-0.00866978		-1.02603	0.994522		-0.101814	-1.09475			-0.868367	-1.53897	0.0489707					1.39791				-0.11502		-0.385723	0.731714	0.599281		-0.0719328						-0.517459
LI	-1.85451		-1.72807	0.255611	-0.249314			0.914493	0.203357			-1.66202	0.179571		-0.727699	-0.377149			-0.293396	-1.03686	-1.84645			1.87675	0.051616	0.796472	0.460689	0.206238				-0.695384	-1.10869	0.706352		-0.36969		-0.247631	-1.1855	-0.433022	-0.512707	0.444376					-0.663475		0.231332
LK	0.0637193	0.440326	-0.874997	0.132124	1.00289	-0.113387		-1.22778	-0.340692	0.89715		-1.10018	-0.0406645	-0.726428	0.0776167	0.36357			0.212384	0.288949	-0.349377		0.949851		1.46476	-0.0794677		0.287486		-0.467241	-0.0245672	0.573127	-0.239725	0.191913	1.48676	0.155461	0.590475	0.858472		-0.922236							0.331013		-1.44705
LL	-1.16525	-0.428087	-1.77338	1.15318	0.240875	-0.368398		0.976597	1.27854	1.02623		0.0248239	0.704102	0.364852	-0.116927	-0.15879	1.00709		0.422067	0.183108	-1.05882	0.656579	-0.830936		0.444682	-0.285046		0.576214		0.425883		0.162843		0.127196		0.439232			0.485969		0.000137108	0.32225		-0.820638			1.31293		-2.09592
LM	0.551351		-1.24444	1.55884	1.26162			1.34783				0.412529	1.1287	0.831716	-0.0419644				0.8544	0.151066			0.598398					2.68538				0.425207	0.43473	-1.25702		0.171433						1.22247						1.21195
LN	-0.00408129		-1.20651	-0.468547	1.23488	0.648753		0.333691		-1.07519		-1.29133	0.391108	-0.570838	-1.13337	-0.747346			0.217752	0.428409	0.00934091		-1.42173				-0.317063			-0.856958		0.651331	0.496802	1.11329	1.74123	-0.695688					-0.0899559	-0.680687		-0.333225			-0.708937		-0.425868
LP	-2.3487		-2.09552		-0.174929			-1.27725				-2.59508	0.391759	-2.14998	0.229876	-1.75224		1.33	-1.73106	-0.602535	-0.502711					-0.798168							-0.765068	-2.198	1.55807	0.249972						-1.3556
LQ	-0.0288148		-1.56655	0.951386	1.08079	0.745085		-0.563424	0.924291	-1.12467		-1.14305	0.0705964	-0.614238	-0.0101256	0.0370172			-0.310654	-0.745248		0.576947	-0.782168		0.20315	0.389125		0.290626	1.15982	-0.76317	-1.03887	-0.118408	0.799373	0.338628	1.27879	-0.513366					-0.810419			-0.108703					-1.67057
LR	-0.330674		-0.0085442	1.65755	0.939921			1.01889		0.920126		-0.770886	0.0834608	-0.0906448	0.0424012	0.130747			0.171438	0.747574	0.38817	0.727196	0.322755		1.14587	2.21475	-0.0397683	1.93946		0.649981	-0.598068	1.70948	0.5789	0.951883		-0.313893	-0.517019			-0.280594		-1.58729		-1.51209			0.606884	1.11496	-0.906706
LS	0.293168	1.53354	-1.00347	0.895105	1.66174	1.46096		0.04527	-0.308962	-0.382047		-0.289009	0.391858	0.860543	-0.371053	0.0656843			0.918662	0.248382	0.216369		-0.132425		1.37212	-0.811836	-0.761131		1.4475	-0.181343	0.347422	0.680099	0.0555328	0.995503	0.975412	-0.0946401		1.84181			-0.625099	0.677882			2.1969		1.68961		-1.28264
LT	0.311344		-0.736045	0.286711	0.918159	1.08268		-0.909639	0.230631			-0.652182	0.162511	0.130406	-1.0988	-0.414082			0.701024	-0.516181	-1.21768				-1.21416	-0.265703	-0.632665		1.28765	1.12285	0.311054	0.434776	-0.158699	1.49755		0.415882		0.349528	-0.778722		-0.682858	-1.21767	0.0424693	-1.17222			-0.428635	1.5343	-0.985422
LV	-1.05319	0.372986	-2.29866	0.21133	0.368768			0.935221	0.956568			-0.100733	0.650254	-0.0410163	-0.358275	0.0200991			0.138115	0.436294	-1.65771		-2.78909		-0.614981	0.574459				-0.74274	-1.04809	0.0219666	0.311475	0.552397	1.33744	-0.601575			-1.18287	-0.867934	0.520548	-1.3149							-1.06024
LW	-0.806645			1.76759	-0.512468			1.51937					-0.197568		1.04949					-0.193231	0.845117												1.41556	0.873718		0.760883					1.04948	1.79224
LY	-0.670835		-1.27691	0.788999	-0.512791			0.96348	1.46739			-0.247768	0.867538	-0.0713727	-0.539286	0.970306			-0.22174	-0.156674	0.240698		-3.56831			0.597343		1.44751				1.39133		0.704641		0.196283			0.20079		0.987347	-0.264624	1.38201				1.56086		0.253002
MA	-0.698633		-1.09704	1.36213	1.02617			0.138258				-0.0580844	0.217948	0.00333173	0.379922				0.697352	0.313003	-0.407646		-1.60867		1.07862		1.22821	2.58694		2.07722	0.00567267	1.56204	0.329369	2.18181	2.3774	0.204433				0.73705		-0.313632		-0.329545			1.88876		-1.06669
MC	-0.483203							0.237684					0.694332						0.851737	1.90171						2.97689																					3.09773
MD	0.407176			1.19783	-1.5813			-1.87664				-0.742971	-0.0100474	0.106308		0.377242				-2.13841		3.24863	-1.50688									0.242885	-0.265338					0.973908			0.600119
ME	0.0470404		-1.49857	-0.00735906	-0.175274				0.912071			-1.55339	-1.17747		-0.564458				-0.114357	-1.94843			1.20628							-1.1866		-0.855727		-0.430339		0.15028		0.698965	-0.320507
MF	-1.11492		0.00747365	1.73942		2.34335		1.66121	1.36203			-0.796795	0.282861	0.409991		0.127098			0.362417	0.40694	-0.0208729		0.38684		1.05452									2.1695		1.57611			1.17115		0.857587
MG	-0.419731			1.59632	-0.528146	2.26845		0.228581				-0.275728	0.0548055	-0.633359	0.0495208	-0.250665			-1.16175	0.101656			1.17598							-0.847388	0.131713	1.3415	-0.357508	1.98291								0.581153
MH	2.17012		-0.372016		1.64928														0.283044																4.14416	1.15147
MI	-0.570756				-0.576936			0.393151				-0.884534	-0.547471	-0.138814					-0.673394	0.0691331	0.672274								2.07611	0.0593332		1.60178	1.9901	0.52232							1.59123						1.13412		0.291536
MK	-0.0861846		-0.384622	0.385773	-0.995368	3.26761		-1.29598				-1.70167	-0.58476	-0.929527	0.341587				0.40947	0.577941	0.119484		0.182171		0.435482		0.295115		1.89379		0.116898	-0.124839		0.0114942	1.11028												1.31854
ML	-0.169776		-1.89083	0.216996	-0.985571			0.592389				-0.501809	-0.222561	0.598785	-0.0437592				-1.34075	0.163444			-1.26572			1.70994	0.599228			-0.680334	0.177523			1.30046	0.890349	-0.206744	0.568814		0.20079		-0.450316	0.761349			3.36613		-0.0803288		-0.87273
MM	0.0782893		0.0202343	1.72107	-0.641475			0.74851				-0.599515	0.483309	0.0299355					-0.347972	0.499916	0.672274									1.02441			1.71566	1.87225	1.63186					0.527329	0.957671						0.9005
MN	0.64124		-1.3585	-0.147226	-0.281819			-1.17777				-0.172544	-0.0956306	-0.477945	0.343346	-0.150286			-1.02496	-0.870874	-0.317444		2.49257		-0.0280907					2.69839	1.8515		0.704063	0.773634		-0.13682	0.892041		0.27733					-0.0326035			1.1662	2.11445
MP			-2.55702					-2.02013											-1.07886		0.574082																										0.340885
MQ	0.824148		-0.637869	1.77411	-1.29206			-0.101321				-0.756701	-0.64573	1.34072	-0.0226168	0.798622			0.404599	-1.08984			0.430136							-0.228349	0.552216	0.53987			1.91057	-0.464277													-1.01583
MR	0.252938		-0.0739336	0.844185	-0.617377			-0.436045	1.23128	-0.0397604		-1.26844	-0.735432		-0.429302	-0.0524879			-0.0716212	0.158329			0.670137									1.3141		1.08813					0.347948	0.919371	0.478933			0.0330726			0.552194		-0.748236
MS	0.310317		-0.525588	0.743089	0.0398377	2.16567		1.15897		1.10052		-0.831134	-0.813754	-0.138814	-0.437399	0.110837			0.722203	0.681798	-0.0521254		2.09725								2.54465	1.12792		-0.485908		-0.570392			0.1697										-0.228532
MT	0.00403898		-1.69242	1.27116				0.187049					0.129566	0.415382	0.307041					-1.34995						1.45083			2.18147	0.501166	0.146751	1.35548	0.799373	1.70794													0.249913
MV	-0.638425		-1.41656	0.961968	-0.828251	2.40051		-0.37542	1.83394			0.267479	-0.0601486	2.39488					-0.0166146	0.570742							0.54643	1.55287		2.21882	1.0042	0.836942	1.25613	1.2447		-0.13682			0.0912281	0.988364			1.25572	-0.217506			0.947903		0.539997
MW				3.42582					2.31882						1.48146				1.81151	1.20857												4.51955										1.86635
MY	-1.70256		-1.39932	1.92174				1.18936					-0.633031							-0.603811														1.1791					0.765683								1.4395		0.385062
NA	-0.15522		-1.05866	0.969443	-0.203842	0.628551		0.598595		0.102556		1.75703	0.997625	1.98768	0.537854	0.535128			0.239116	0.258681	-0.598467		1.8293					0.476728		0.713565		1.02811	0.116276	0.209945		-0.224886	-0.112357	0.758388	-1.03529		0.572886	-0.510342		-0.328886			-0.172319		-0.258854
NC			-2.18117		-1.41466			2.07175		4.32206		1.32882	0.661736	2.35232	0.458931				1.07311	1.05442	2.28968						1.18943			2.41071				1.16491		2.4074						2.4503	3.19319
ND			-2.16243	0.243869	-2.44507			-0.792569		0.835708		1.46409	0.347389	0.925207	-0.131269	-0.926814				-0.977016			0.927047		-1.53217	0.50879	-0.132329				-0.248561	0.122636		-0.61266		0.308703				0.295217		-1.21415		-0.370183			-0.0157903
NE	0.162189		-2.8233	-0.355523	-2.48824			-0.452994		1.26806		-0.097516	0.469125	0.135841						-0.340029	-1.18848		2.10551			0.525884				-0.533731	0.664334	0.376417		-1.16202		-0.606497					-0.641185				2.83121			0.36704	-1.56085
NF	-1.14503	4.13854	-3.28022	0.508051			3.38545	0.274391				0.625058	0.0607554	0.505839	-0.61433	0.27478	3.63567		-0.787053	-1.3451	0.171018		-1.04095		0.270402		0.127719					0.92567		-0.746191		1.1142			1.61298		0.724056			0.613601			0.523206		-0.693747
NG	-0.871399	3.38477	-1.00815	0.844731	-0.909622	0.957055		0.280523	0.918162	1.78837		1.92888	0.916698	2.07091	0.0969995	-0.539049			-0.201537	1.27926	-0.231237		2.17037			1.93309	0.288471			-0.330132	-0.647201	-0.080606	0.0962755	-0.152135		-0.896223					-1.03715	0.127235	1.19012	-0.646741			0.499676
NH				0.172544	0.614269			-0.257637		1.50068		1.25593	0.315318	1.41623					0.158589	0.36127														-0.113669	3.34566	-0.181196					0.683234	0.304166		0.410781			1.91907		0.100326
NI	-1.34557		-0.998625	-0.311848	-2.57799			0.895805		1.50068		-1.05681	0.669762	0.416463	0.895507				-1.93012	-0.013105	1.29089				1.50878	-0.114153						0.353994	0.268745	-1.58452		0.13356		1.29157	0.649273		0.0626575						-0.992444		-0.111545
NK	-0.467699		-1.45841	-0.395319	-2.79476			-0.333418		1.7318		0.646914	1.46874	0.424886	-0.0890422	-0.177853			-1.37116	0.61386	-0.272187		1.80324	2.72932		-0.0580638	1.11005	0.826931		0.230291	-1.0107	-0.977617	0.0574357	-0.600684		-1.63526		2.02917	-0.427116	0.474685	0.861563	-1.63713		0.161078					-1.90569
NL	-1.72274		-2.93852	-0.0330551	-2.87889			-0.305249		-0.29701		0.516729	0.76522	-0.0444351	-1.44929	-1.48888			-0.945916	-0.324838	-0.38997		-0.703832				0.767195	0.253585		0.197735	-0.576249	-0.635665		-1.29383	2.01065	-0.144354	0.722965		1.37028	-0.0309988	0.558071			0.0657678			-0.78898		-0.920086
NM	-0.742357		-2.15836	-0.178317				0.500048				-0.826905	0.968055	0.1468	-0.00413195					-0.836434	1.90669									0.538906				0.306611	3.04555	-0.334154			1.22831			-0.0460363		-0.100045			0.957659		0.574468
NN	0.321735			0.693079	-1.30594			-0.488062	1.1984	1.3989		0.679293	0.401243	0.869299	0.181179				-1.18144	0.70244			-0.0409728		1.64491					1.90993	0.980671	0.546904	0.704063	-0.512577		0.0128803		1.35437				-1.16341		0.238168				1.19542	-1.34815
NP			-2.12069	-0.763833				-0.593422		1.61253		-1.7415	-1.34673	-0.886355	-0.120809	-0.921084			-0.588065	-0.990969	-1.25994		-2.21397	2.5388			0.0447891							-1.46505		-0.864276					-0.214214	0.436163					0.523206	0.945325
NQ	-0.507896		-2.60503	0.450611	-2.08699			-0.0132357	1.69851	2.0603		1.07751	0.673349	0.914267	-0.511968				-1.19801	0.541807		1.20094	1.16183							0.944371		1.59281		-0.00321191	2.31604	-0.995275			0.784375				1.20612	1.58685			0.166531	1.56072	-0.507418
NR	-0.444203		-1.47682	0.995974	-0.797664	1.79973		0.0504438		1.47715		0.975504	0.74526	0.920816	-0.169941	-0.885992			-1.66459	-0.0139818		2.11493	0.0873629	3.90489		0.790838	-0.120667		4.15555	0.618949	0.0597399	-0.324635	-0.49809	-0.0634071		-0.148963						-0.618556		0.410781			0.294365		0.62601
NS	-1.25123		-3.67488	0.363599	0.124712			1.11219	1.73702	2.07429		1.51721	1.44214	1.57795	0.130585	-0.586334			0.803284	0.992113	0.552729		1.56021	5.04433	-1.17907	0.848657	0.687335	0.905183	1.9808	1.88163	1.11753	-0.0679636	1.5759	0.0569566	2.01065	-1.03515			-1.04443	1.07019		0.163937		0.455233			0.414993
NT	-1.03824		-1.71275	0.717771	-0.745406			0.914166		-0.258814		0.973365	0.657373	1.35445	-0.768095				-0.918517	0.292277	0.387573		-0.0480511			2.00864	-0.0817978			1.57238	1.60018	0.4942		1.10406		-0.171972						0.640638					0.684792	0.759464
NV	-1.97667		-1.46826	-0.223212	-2.66271	1.3217		0.232808		0.390238		0.393803	0.392176	0.696956	-0.62842	-1.48888			-2.18465	-0.0312149			-0.743286				0.144781			-0.422505		-0.137974	0.173435	-0.311662		-0.540539	1.00818		0.518492		-0.504609			-2.10035		1.02107	-0.669272		0.336272
NW										0.00724567		-0.167095	-0.841369							0.0558879													0.329369			1.6291			2.26976		2.58779	0.560099	2.5299	0.907218					0.523648
NY	-1.64166			-0.723248				-0.897718	2.18374	1.18367		0.286649	0.653193	0.383464		-0.696502					1.44811		-2.11626							0.578127	0.96911	0.210992							1.92145		1.90968	0.461009
PA	-2.22586	0.0818725	-2.12376		-3.19676			-2.56154				-1.94163	-1.31751		-0.668468				-3.0884	-2.31963	-0.518517		0.821361		-2.37176		-0.618505	1.4277				-2.90282			0.279931	-0.526749	0.495386	1.03032	-1.90463		0.31167					0.834122			-2.09592
PC			-2.13015	0.399317				0.782615					1.12728						1.88051	0.939283								2.10143										1.3003			0.940279	1.13546	3.31836
PD	-2.37782		-1.68917		-2.79268			-2.39544					-0.948618		-0.112845	-1.32655			-1.58783									0.588845													0.546375						-1.04541	1.44207
PE	-2.46512		-3.53904					-3.93132	0.579365			-2.43465	-0.757428		0.546931	-1.87016			-1.71157		0.279232							1.58677					-0.748189	-2.21253		-0.364723						-1.71503					-0.95406	0.267184	-1.84051
PF	-3.79347							-2.34307					-0.910275			-0.125127			-1.39394													0.81825				-0.236405			1.44656		1.04948							1.30504
PG	-1.61609		-2.01097	-2.30873	-2.50037							-1.62074	-0.892907	-1.29573					-2.16765	-2.24142	-0.861345					-0.132172	-0.309808	2.04534					-0.930511	-1.58902		-0.193914					-0.726126
PH			-0.0387774	-0.115138									-1.16909	-0.304434												1.78297		2.31501				-1.47191			1.94694
PI	-2.6743		-2.99121			2.52567		-2.17781					-0.563582		-0.695412	0.401211		3.47007	-1.44015	-1.2392								1.11103							1.19389	0.0698797	1.58958	0.85472	0.705785		-0.0681821							1.33601
PK	-2.52254	0.77502	-1.6017					-1.31252				-2.50985	-0.882569	-1.13849	-0.141295				-1.98085	-1.26294	-1.49633		0.731046					1.62186				-2.50153		-1.7348	0.533245	-0.194463						-0.575996	1.63196
PL	-1.20122		-2.61968					-0.464454	0.650797	-1.1264		-1.08339	0.094111	-0.580869	-1.46356			1.67831	-0.765332	-1.13534	-0.0724307		1.06062	1.69882		1.53587		1.59061				-0.822783			0.984801	0.517643	0.166528		0.0849585		-0.792292								-1.51792
PM	-1.65878							-1.12314					-0.111678							-0.929045			-0.542083					2.41509								-0.34555			-0.215146		0.656917							2.10085
PN	-1.34609		-2.19128					-1.69547				-1.66018	-0.504407		-0.82715						-0.0444034	0.800091	-0.369256					2.45811		0.0358027		-1.07144	0.354687			0.977623		2.04752			0.133188							1.02963
PP	-2.58291		-2.49268		-2.85575								-1.0776		0.124437				-2.303		-0.107305	0.803182										-2.57965			0.422494					1.65334								1.73208
PQ	-0.571018		-2.50059	-0.395319	-2.46256			-1.07909				-1.16368	0.238357		-0.185105				-1.06852	-2.28983	0.865769		0.163161	2.62396												0.456742
PR	-3.26821	0.754147	-1.88401		-2.86738			-0.034719				-1.36449	-1.64869	-1.51888	0.143284				-2.25561	-0.439022	-1.379		0.569422	3.0129		0.600434	0.645461	2.18148					0.147048			0.424105	0.76263		-0.228939				1.17438					1.67164
PS	-1.75647		-1.28526					-2.1655		0.47618		-1.68384	-0.95399	-1.57803	-1.64371				-2.11485	-0.740685			-0.140793			-0.491967		2.59591				-2.42067			0.877556	0.127291											-0.478825
PT	-2.8924		-1.68434	-1.86623				-1.95096				-1.27658	-1.85631		-1.19345				-2.34389	-1.74406	-0.652651		-2.1273					1.98081						-1.75779			0.266947				0.323231	-0.455282	0.951232	-1.23004			-0.131101
PV	-1.46247		-2.46769					-1.62879	0.522932			-1.6739	-0.457863		-0.0904694	-0.716681					-0.209567		-0.526056			-0.586994	-0.384609					-2.61055			2.21425	-0.288225		0.758388	-1.32755		-0.166917							0.999984
PW														1.64675	1.87058						1.12653		2.06648				2.07363	2.96163							2.7038						2.00499
PY	-1.27563				-1.36971							-1.33688	-1.71066		0.408824				-1.08194	-1.20995	1.64333																		1.11708			-0.971377
QA	-1.42098		-1.67421	1.06323	-0.966939	1.09059		0.667309		-0.892872		-0.541105	0.441382	0.067393	-0.157483				-0.719204	0.389889			0.372978		0.499776	1.37548	0.260177	0.296935		0.259673	-0.87853	1.49391	-0.748189	0.651532		-4.26336e-05		0.840772	0.153951		0.722321	-2.00805	0.194523	-0.573665			0.0066826	0.581865	-1.48855
QC	-0.629466							1.43707		1.72681		0.346467	1.22476	1.64675		0.682623			-0.126429	0.928729			-0.759832										2.76549			1.56967						2.18001					4.07855
QD	-2.05736		-2.75396	-0.338282				-1.02601	0.989923	0.11439		-1.09965	-0.91631		-1.16151					0.0605038	0.570492		-2.05329			0.223228					-0.307985	0.00649671	0.526805	-0.123425		-0.0164161					-0.302583	-0.896576					0.694164
QE	-2.9549		-1.76929	-0.930887	-2.96584			-1.30373	0.643807			-2.33004	-0.697969	-1.58829	0.237633	-1.33418			-1.01267	-1.01681	0.256283		-1.75919			0.455169				-0.821413		0.836243	0.0246459	-0.981758		-0.405119				0.0550758		-1.20705					-1.36531		-1.3626
QF			-1.32018	-0.850845				0.15446				-0.724366	-0.12327		-0.55876				-0.1103	0.264337			-1.18811				-0.0726094				0.465205	2.95832	-1.06005	-0.538552		-0.807911	1.01065		2.45208	1.00275	0.940279		1.02919	0.0667458				1.80979	-0.480554
QG	-1.18877		-0.528719	1.46777	-1.20719	0.381691		0.0109966	0.724365	0.811514		0.184908	-0.180412	-0.360715	-1.16034	-1.43707			-2.3192	0.389645	-0.138068		-0.954682		-1.26225	-0.0263151				-0.182679	0.833856	1.89281	0.882755	-0.133087		0.248774		0.299931	-0.249279		-0.65876	-1.69338	0.0862343					0.714551	-1.68848
QH	-0.976374			1.2286	-1.34939	1.70736		-1.61528				-0.533557	-0.100404	0.155099	0.594157					-1.25529	0.76073									0.821473		2.57364				0.221352
QI	-0.851313		-2.2848	-1.08229	-2.5377			0.0323098				-0.570736	-0.0895657	0.23306	1.50088	-0.671			-1.96125	-0.462279		1.38234	-0.703262			0.664354	-0.0999252					-0.527094	0.760152	-0.63036		0.173811			-0.415817		0.733358	-0.443897					1.03086		-0.319781
QK	-1.77362	0.289054	-1.82865	0.388191	-1.25623			-0.359406		0.383204		-0.339807	-0.16749	-0.285841	-0.105005	-0.119805			-1.46143	-0.626095	-1.04466		1.20244			-0.507423	0.125842	0.117783		0.376003	-0.227942	1.4687	0.108228	0.140049	1.03808	-0.850694	0.232342		-1.15342		0.45036	-0.506764		-0.506476					-1.02592
QL	-2.30717		-2.31271	0.762892	-1.71599			0.162008	0.909039	-1.1751		-0.809811	-0.0448182	-0.520182	-1.03055				-1.15175	0.26911			-1.51704				0.736784			0.143751	-1.29122	-0.33443	-1.16634	-0.41595		-0.376579	0.52685	-0.149706	0.408268		1.69465	-0.899		-0.0248214			-0.160371
QM	-0.412244		-1.32201	1.56757	-0.13921	2.83583		0.566298				-0.350099	0.019422		2.28855	0.0751898			0.863969	0.292277							0.70058			0.133441	0.275963					-0.337015					1.66852	0.0745916		0.550543
QN	-0.687843		-1.39409	1.16016	-1.10725			-0.524061		1.45416		-0.248397	-0.962174	-0.0812902	0.727689	-0.362186					0.0575178						1.33336			0.438365	0.752887	-0.743139	1.24566	-0.189176		0.126155		1.65448			1.32021			0.799004			-0.697764
QP	-2.58428		-2.31943		-2.39067					-0.511039		-1.92693	-0.0901016		-0.126328												0.474774									0.14564						-1.22119						0.924272
QQ	-0.273604		-1.44623	-0.0729563	-1.91943			0.886867	0.906016	-0.326166		0.100303	-0.63335	-0.508448	1.13736	-0.192845			0.685501	-1.47203		2.52905	-2.48835					0.686701		0.447099		-0.229719	0.0864232	-0.120184	1.84158	-0.602123	0.642922		-0.339083		0.373301	-1.58972		0.879047		2.22576	0.0895703		-1.50734
QR	-0.935234		-0.161302	0.662201	-1.17438	2.09823		0.632333	0.94082	2.97475		-1.81196	-0.375014	-0.47351	-0.282756	1.45344			0.0491151	1.60573			1.71409			0.89329		0.446875		-0.818118	-0.268764	-0.504329	1.29367	0.812474	1.87548	-1.13323			-0.502828		0.380663			0.0477493		1.41166	0.207353
QS	-1.45708		-1.67795	1.31237	-0.0173207			0.960366	1.42933	1.0374		0.526053	0.269591	1.6487	1.18384	-1.20661			-0.0842176	1.48627	-0.311527						1.06362	0.724801	1.38296	2.10055	1.90279	1.20537	1.16562	0.839232		-0.953744						-0.953195	1.16659	-0.733473			0.69983
QT	-3.13018			0.111635	-1.25945			0.675471				-0.0296523	-0.862332	-0.353224	0.464877				-0.522069	0.178204			2.33803							1.4681	1.48377	-0.642373	-0.621323	-0.236523		0.155526			-0.758762		-0.287545	-0.079559							-1.64926
QV	-1.47051		-3.57242	-1.38941	-1.97585			0.335136	0.53953			0.122932	-0.471263	-0.390128	-0.491933				-0.848164	-2.11767	0.059666	1.15588	0.270403				0.578363	0.454255		-1.2844	-0.738768	0.88662	1.49252	0.274303					-0.150608	0.636702	-0.331997	-0.133048		0.677745			-0.663475
QW					-1.19083							0.410093	-1.36534										1.97947																4.06152			0.211793
QY	0.520233		-2.65827	0.751673	-1.01468			-0.281391		1.89197		0.00543902	0.410596	0.437241	0.446167	1.82206				-0.175119	0.696372				1.79646		1.0961	1.67065		2.69839			-0.447659	1.2229		-0.638177			2.67523		1.80205								-0.579458
RA	-0.221839	0.424965	2.59091	1.4683	0.393995	1.12833		0.548354		1.03927		0.815297	0.182794	0.46438	0.376964	1.13338		2.80224	-1.00523	0.758697	-0.913066	1.27257	-1.31328			2.00991	0.357779	1.83317	1.43425	0.711658	0.942644	1.70171	1.66408	0.965525		1.38997	1.01065		0.283028	2.12705	-0.00322424	0.733532	0.212275	0.744359		1.33699	-0.686465	-0.111282	1.49826
RC	-0.244946		3.02987	2.10407	0.260044			2.21058		3.62892		1.98603	1.20449	3.08184		0.465211			0.719092	1.67487							2.72385	2.31501	3.4624	3.66347		1.87338							1.98208	2.05881		2.29123	2.6942			3.19711	1.18818		2.58229
RD	-0.831691	1.05605	1.65714	-0.0447855	-0.875276			0.280901		-0.870893		-0.136931	-0.338343	-0.568147	-0.181813	-0.884503			-1.92218	-0.407791	-1.70815					0.771366	-0.16652		1.93635	1.37347	1.67382	0.944001	-1.18576	-0.0478223		0.0206809					-0.013241								0.318687
RE	-2.09779		1.7902		-1.18047	1.42706		-1.53088		-0.584692		0.386845	-0.321145	-1.09766	-1.18068	-0.623132	1.66188	1.22936	-2.58019	-1.53808	-0.985198		2.3197		-1.15323					-1.40149		-0.0447966	0.496802	0.377739	1.04307	-0.184945			-1.19075			-1.31809	0.641911	-1.43505			-0.0941221		0.731149
RF	-1.11695		2.65316	0.0759173	-0.724261			1.26427				0.393803	0.419991	0.0497381		0.764453			-1.60439	-1.86142	-1.11551								1.57533	0.835172	1.31598	2.14207	0.789423	-0.401351	1.48158	0.173811	1.1119		2.11561		2.63987	0.383873		1.28073			-0.269571		2.0143
RG	-1.31531	0.246717	2.37432	-0.593934	0.659905	1.17328		0.841147	0.325634	1.5187	3.08966	0.94894	-0.157627	0.792676	1.20846	1.34344	2.33355	1.98846	0.243393	1.16365	0.395966	2.45048	0.309879			0.637008	0.0980877	0.278126		0.596476	0.647527	1.5274	3.02282	1.46929		-1.00117	-0.434964		-0.742501	0.592468		0.717728	0.30282	0.561716		1.547	-0.900476		1.4685
RH	0.677391		2.69239	0.701242	-0.737867	2.12764		-0.150796				0.835835	-0.195714	0.890805	0.510987	0.342756				-0.168308	-1.32985	3.38899			1.56969	-0.61768				0.811321	1.37458					-0.454163	0.588045	2.75309	1.22831			0.742421	1.65696	0.254562			0.513728		1.95133
RI	-1.60532	0.119904	2.71548	-0.275481	-2.2727			0.50971	1.18104	4.689		0.213078	-0.683353	-0.421046	0.250119	1.35936		2.7046	-1.11523	-0.77602	0.00729801	2.34963			-1.81716		0.16214				-0.576249	0.607529	-0.0592886	0.0745524		0.605641	-0.0705306		-0.105145	0.636702	0.0274426	0.384747	0.579668	-0.0913111					1.95169
RK	-2.39066		2.08298	-0.190487	-0.853846	1.25872		-0.292944	0.26448			-0.321065	-0.44847	-1.5839	0.207342	0.336776		2.24629	0.0438506	0.217375	-1.08859		0.013614			3.2291	-0.218373		2.22693	0.862481	1.27898	0.53987	0.710142	-0.0871773		1.45423	1.94354		2.45208	2.83419		2.31333	0.332673	2.38152		2.78746		1.09335	2.28029
RL	-0.926981		2.32021	-0.020759	-0.638867			0.871822		-0.268331		0.709166	0.0250149	0.645759	-0.958654	0.576384	1.29227	1.98846	-0.88474	-0.377924	0.557435	0.0946737	-1.47316		-0.988553	-0.525661	0.540732	1.54402	1.20064	1.58325	0.948632	1.26696	1.49252	0.114389	0.886066	0.191102	0.366845	1.14615	1.07296	1.54798	1.9562	0.256913		-0.132133			0.639205	0.102292	0.979933
RM	-0.548523		3.19358	-0.01219	-0.0228609	3.69328		0.43551		1.213		-0.779174	0.548824	0.783707	0.867365	0.351266		3.13359			0.205251						2.08244	2.46916		2.04298	1.56382		1.58683			2.71504			1.98208	2.65286		2.23408		2.18815		2.59269			2.09046
RN	-0.663141		2.24434	0.88029	-0.513033	1.81599		-0.574091		1.88845		0.552891	-0.712828		-0.531609	0.0357695		2.55378	-1.59154			3.08433	0.680187				0.645461		2.07611	1.11598	1.72145	0.594283	0.521741	-0.725138		-0.76694			1.33149	2.04844	0.318591	0.880726		1.04633		1.50098	-0.499587		0.82585
RP	-3.9629		-0.691573		-0.638826			-1.79404					-0.678621		-0.397641				-0.854944			1.73665	-1.5639													-0.76694				0.682982		-0.309274	1.00253					0.78814
RQ	-0.407205		2.59974	0.965521	-1.46902	2.8666		0.274125		0.358804		0.637198	-0.203967	0.23306	0.673792	-0.464779			-1.38033	0.244931						0.173529			2.29925	0.516092	2.03382	0.558738				0.580705	1.21848		0.961428	1.68151	-0.312484	0.608109		0.903257		2.50711	-0.478825		1.92355
RR	-0.659517		2.34756	-0.211765	-0.995766	0.943261		0.705375		2.09205		0.366763	-0.194019	-0.515576	-1.26592	1.13649		2.30692		0.824156	-1.06373	1.50566	1.84121	2.10649				0.235566	1.46092	1.05616	1.40967	1.38406	-0.441896	-0.0838159	0.886066	2.47198	2.28968		3.69688	3.70293	-0.140941	2.69046	0.703396	3.26944	4.33243	3.30038	0.464638	-0.269651	2.54194
RS	1.82882		3.06836	1.43909	0.737272	1.70003		0.997063		2.30907		1.3361	0.393803	0.94439	-0.22976	1.78442		3.39517	0.0321755	0.539804	-0.302585	2.61812	-1.01626		-0.973	-0.217694	0.507209	2.02733		1.88163	2.49058	1.58733	2.07234	0.750104		1.83909	0.632718		1.65758	0.693565		1.65426		1.55384		1.9634	-0.752423	1.00675	1.81494
RT	-0.533634		2.63066	0.120768	0.105834	2.96504		1.27623		1.24629		1.3092	0.422883	1.1641	1.0523	1.15924		2.62277	0.65266	1.53355	1.36042	2.17006	-1.53456				0.417911	1.33418		1.02441	2.48011	0.7166	0.956027	-0.479129		-0.433623			-0.332929			-0.367241		-0.0482938			-0.471808	0.13961	0.99016
RV	0.848101	0.429548	2.41729	0.761574	-0.552964	1.61607		0.40774		0.244526		0.897616	0.112299	0.612797	-1.66756	-1.02731		2.44045	-1.54325	0.0866184		2.17107	-0.316426		-1.22397	0.366819	0.428012	1.03761		1.82124	1.16596	-0.425656	1.21792	1.39779		0.66256	0.149164		0.729316	1.03966	0.933406	-0.232139		-0.639331		1.45037			1.22819
RW	-1.10646		2.47398		-0.902006			0.383976				1.34109	1.16193																			3.01547	3.53274			1.75103			2.11561	2.19234	2.03889	1.19262		1.06137					1.23498
RY	-2.16444		2.04209	0.663046	-0.270023	2.16567		-1.2033		0.493422		0.167194	-0.0567951	-0.363199	0.68866	0.516302		3.13359		0.0411937	-0.505159		0.39902				0.181787		1.776	0.300495				-0.806816					2.48107		1.41028	-0.428512							1.86323
SA	-0.37239		-2.78513	0.641231	0.22859	0.623563		0.726933		-1.28668		-0.501483	-0.022781	0.515443	-0.230752	-1.26634	2.64062		-0.0236054	0.328027	-0.960694	0.143083	0.555808				0.100524		1.08286	-0.0616194	1.17941	0.237691	0.29658	0.313028		-0.199394	-0.290654	-0.309133		0.190214	0.0662481	-0.82793		-0.235748			0.0957622	-0.087329	-2.08503
SC	0.877702		-1.91327	0.556503	0.506553			1.7421		4.39106		1.72302	1.55355	1.75074		0.640659			1.22579	0.541043			-0.601378				1.25107			2.00524				-0.292717		1.7675					1.3898	1.1732	2.98188				2.32935
SD	-0.10304	1.87742	-3.0587	-0.511869				-1.72677		-0.727792		-2.05764	-0.821986	-1.49196	-0.250227	-1.38965			-1.46912	-0.720334						0.275528						-0.97351		-0.00112423	1.28514	-0.510568					-1.22384	-1.63248						0.388754	-1.82127
SE	-1.92274	0.29506	-2.61582	-1.50865	-1.17898			-0.714805		-0.229706		-0.536799	-0.378392	-0.544279	-0.528546	-1.10675			-1.95356	-1.44085					-1.98773		0.249505		0.652999	-0.140409	-1.36069	-0.832307		0.0142759	1.24152							-1.40058			2.41626			0.284613
SF	0.248624		-1.77722	1.27661	-2.5466			0.44656				0.705101	-0.194388	-0.170902	-0.490787	0.444089			-1.20756	-0.866524	0.540481				-1.08274		0.780345	1.50938		0.59155	1.0042	0.157363	-0.230246	0.816194		-1.01432			1.8399		1.0572	-1.01544						1.10161	0.473572
SG	0.421916	0.84734	-2.0097	0.645451	-0.765938			-0.646132		-0.115082		-0.472045	-0.466432	-1.67615	-1.15917				-0.330295	-0.65761	-0.521528		-2.16762							-1.10827	-0.217471	-1.18423	-0.447659	-0.337596	0.62436	-0.0130358	0.449973			-0.174787	-0.706388	-1.7404		0.0199145	2.57435		0.0712211		-0.155893
SH	-0.137578	2.03212	-2.02114		-1.42423			-0.477699		0.459231		-1.25472	0.945216	0.406413	-0.594541	-0.840322			-0.819577	0.117798										-0.479663		0.314859	1.66687	-1.45484		-0.135074					0.581881	-0.148552							0.342829
SI	-1.32728		-1.5489	-0.600646	-2.81731			0.246328				-0.060519	-0.475324	-0.0746895	-0.0311275				-2.01954	-0.356861	0.0293071		-1.20481			0.592724				-0.16698	-0.451086			-0.162859		0.109272	0.0270435	1.21622	-0.908293	0.143109	0.811067			-0.0335333	2.98536		-0.858315		-1.39288
SK	0.629688		-1.13802	-0.215049	-0.564559			0.0854272		0.346503		-1.62329	-0.619286	-1.19837	-0.417526	-0.504349			0.122701	0.550433	-0.222355	0.514726	0.207129		0.403369		-0.00416584			-1.25924	-0.0763923	-1.30349		-0.935433		0.294634					-0.706388	-1.83969	0.454252	0.31087			-0.0485801		0.327904
SL	-0.589363		-1.40747	-0.539268	-1.58902	0.366186		0.966864	0.288603			-0.573925	-0.446586	0.750773	-0.0380217	-0.895864			-1.23565	0.732211	-0.506991		-1.24977			0.816444		0.0968399	1.20064	-0.388857	0.136701	-1.22772	-0.975579	-0.324978		-0.496458			0.54254	-0.323822	0.731025			0.230071			-0.0698575		-0.169499
SM	1.12811		-1.38863		-0.490791			1.45366				0.214078	0.0115652	0.130406	-0.36205				-0.134398	0.551479	0.427152		0.107668						3.97323	1.02441	0.465205	1.8597		2.09837					0.694224		0.683234								-0.84904
SN	0.608036		-1.41371	-0.117852	-1.16384			-1.31264	0.797441	1.75711		-0.531662	-0.215051	0.116947		-0.102582			-0.868367	-0.00340901			-2.02331			0.975409							-0.370008	0.116855		-0.190336			-1.01365			-1.09016					-0.814298		-1.24993
SP	-3.05122		-1.54515					-2.76884				-2.12117	-0.819368		-1.46788					-2.49633	-0.635629		-0.815012		-0.205021							-1.51832			1.05818	0.463876	0.648063										0.414993
SQ	0.250766		-2.34924	0.617423	0.301645	2.09823		-0.356002		-0.792331		-0.199355	0.81971	0.138569	-0.569417			2.08377	-1.5869	0.40881	-0.274653		-1.97657			0.0324502			1.79469	0.899711	0.855166	-0.829934	-0.49809	0.116855		-0.313893								0.646687			-0.443234	1.98206	-1.3419
SR	0.277509	0.355413	-1.00853	-0.133981	-0.488192	-0.168957		0.523598		1.32633			-0.508586	-0.88562	-0.217677	1.12535			-0.00839641	1.10523			3.32002			0.0645385	0.757739	1.2324				0.941604	-0.116918	-1.27559	1.13738	-0.35331		1.20022	-1.12587	0.682982	0.309374						-1.09193
SS	0.33957	1.09439	-1.66022	0.982267	-0.350386	0.413439	3.60968	0.821656	0.149526			0.0790476	0.0645991	0.212876	-0.423595	0.340498			0.143034	0.394897	0.615204		-2.33133		-0.370689		-0.734504			0.435471	0.424383	0.842843	-0.745349	0.682663		-0.528815			-0.843755			-0.736339					-0.0751068	0.938963	-0.719415
ST	-1.34592		-1.88527	-1.64072	-0.765193			-0.014616		-1.21842		0.295908	0.0920178	-0.103412	-0.664621	-1.73584			-2.33074	-0.884453	-0.140418					-0.0723839	-0.651812			2.05931	0.962237	-0.532865	0.956027	-0.4801	0.907666	-0.652347	0.215478					-1.29555	0.601456				-0.719987		-1.62276
SV	-0.458882		-1.2651	0.00517156	-0.255771	0.413439		0.768276		0.221074		0.626568	0.00819694	1.19309	-0.11887	-0.690489			-0.284003	0.446119	0.261532					-0.0435357	0.343683	0.0763263		-0.330132	-0.227942	-0.704042	-0.42244	1.01639		-0.679253		0.568443	-1.60836	-0.466923	0.368423	-1.80311	0.908412	-0.647412	2.3612		0.0472679	1.43232
SW	-1.0306		-1.15974	0.494628				-1.26046				0.267479	-0.582802	1.02062						-0.772434	-0.449868												2.25466						3.36837			0.6701							0.999072
SY	0.042313	0.868493	-1.16225	-0.520603	-2.14555			-0.271661				-0.318901	-1.74118	-0.372256		0.74336			-1.29208	-1.63561			-1.26247				0.340578					-0.332479	1.14186	0.566491	1.67795	-0.0756502			1.49657	1.32484		0.312263					0.120921
TA	0.872486		-1.8124	1.21336	-0.0427521	-0.00802614		0.522705				-0.338273	-0.144137	-0.166381	-0.388649	0.325948			0.390766	0.421532	-0.599209				-0.247356		-0.78405			-0.680334	-0.0580431	0.53394	-0.762973	-0.0624694	0.89897	-0.447022		-0.224989	-2.00459		0.574679	-1.9838	0.143083	0.726729			-1.1436	0.342289	-0.189566
TC	1.05936				-0.538097			2.42314		4.03438			-1.40302			0.325948			0.851737	-0.230971	0.933845							2.58694				1.03831		2.56539								1.42315					1.98258		1.2168
TD	-1.01522		-3.48418	-0.0312836	-0.479578			-0.8768				-1.26844	-0.312794	-1.278	-0.526827				-1.86197		0.986768								1.18002			-1.57176	-1.35934	0.3455	1.72627	-1.37527					-0.868575						-0.895878	0.621086
TE	-0.218837		-2.21434	-1.14113	-0.8625			-1.38118		-0.656049		-1.80322	-0.369845		-0.498656	-0.501147			-2.54377	-2.11542	0.15197	0.464942			-0.994707	-0.337297				-1.91673		-1.5039				-1.47347		1.29447			-0.77693		0.280202					0.143419
TF	1.28725		-3.11325	1.3386	0.360408			0.847406				0.882089	0.481685	1.48733	0.436458	0.872401			-1.7246	-0.622902	0.223662		0.833392		1.34751		1.026			-0.0316386		1.17216	-0.230246	0.503971		0.545565		1.70577	2.87697		2.13852			0.560593			-0.40633		-1.06393
TG	0.165759		-1.68591	0.344294	-1.38351			-1.01626		-0.0748517		-0.142197	-0.825306	0.392669	0.216411	-0.328977			-0.347259	-1.49111	-0.298585		-2.1273		-1.45003		-0.153835	0.65	1.46092			0.556235	1.14994	-0.430339		-1.19447	-0.594337		-1.85198		-1.11958	-1.06313		-1.55495			1.16782	0.542701	-1.20457
TH	0.806915		-1.58285		0.201862				1.58122				-0.35066						0.506187	-0.0754481	0.975957																1.34121	1.35437				-0.356191
TI	0.0952481		-1.86342	0.289241				-1.02553				-1.08339	-1.08225	-0.601284	-0.167832	-0.00694592			-2.1785	-1.45547	0.45231	0.526395	-1.98925		-0.988553		0.146695						-1.35934	0.207239		-0.199394	-0.0928918				-1.28899						0.0611708		-0.626539
TK	-0.236015		-1.44563	0.116191	-0.269376			-0.73627				-0.816969	-0.12794	-1.94904	-0.798339	0.378295			-0.406483	-0.599917	-0.228016		0.774411		-0.492028	-0.351738						-1.38853		-0.324978		-0.782616	0.374658		-1.31376								1.45426	0.300118	-0.876069
TL	0.132445		-1.53917	0.187143	-0.481288	1.23552		0.477735				0.351044	0.420758	0.501621	-0.350241	-0.662353			-0.709124	0.476418	-0.311527		1.14749		-0.696747	-0.171564	0.764231			0.0793739		-2.26264	0.855943	-0.00425412	0.608046	-0.0671327	0.502788	2.53663	0.589554	0.0165035	1.65865	-1.44082	-0.0327176	1.43872					-0.169499
TM	0.812337			1.83213	0.930321			0.524002				-0.681193	0.371724	-0.0478422	0.733524	-0.387001			-1.00854		-0.762432		1.1014					2.31501				1.20537		0.416959							1.22796						0.389675
TN	0.622581		-1.33755	0.0936169	0.298679			-0.849422				-0.365341	-0.729544	-0.330409		-0.31327			-0.560806	-0.0653978	0.618207				0.207223		-0.302499	0.446875					-0.441896	0.339117			1.39413				-0.40645			0.706547	3.25106	1.78291	0.565352		1.66164
TP	-1.99613		-0.89963		-2.84595			-1.54946	0.306671				-0.488331			-1.61853			-1.08009	-1.84632	-0.123551		1.34401				0.555038		0.960966			-2.76732				-0.183697						-0.74202	1.33048					0.300118	-1.75015
TQ	0.985548		-2.0921	0.0467418	-2.2963	2.90644		-0.10336		2.92002		-0.496909	-0.196085	-0.291188				1.46859	-0.193465	-0.585504	1.07923						0.0587266					0.0365491	0.380663			-1.16806					-0.508666			0.130371			0.0651788
TR	1.10627		-1.01621	1.1016	-0.0834605			0.40374		2.38572		-0.758215	-0.517062	-0.113655	-0.153652	1.43143			0.444339	0.327041	0.7794		-0.222373		0.477373			0.446875	1.40828	-0.657345			1.66687	0.485952		0.0915725						-1.37684	1.28583	-0.0555931			0.74635
TS	1.78942	0.234672	-2.3374	0.970362	-0.14379			0.764951	0.252895	0.0879571		-0.428377	0.00941097	0.0415574	-0.441691	-0.103667			1.11165	0.446754	-0.0109027		-1.10995		-1.37323	0.649611	-0.285236			-0.973682		0.373978	1.28064	-0.272849	1.95313	0.186269		0.589766	-0.43829		-0.70306	0.272417					1.61612		-0.426304
TT	1.52682		-2.34902	0.0891625	-0.270438			-0.390391	0.197891			-0.614037	-0.698468	0.562649	-0.133821	0.0635842			0.0401619	-1.09263	0.213578							0.597356	1.93635			-0.43979	-0.765068	0.0311302	1.05818	-0.719845			-1.18287			-1.12166					0.101993		-1.62118
TV	0.158954		-2.04143	0.496852	0.0833027			0.426576				-0.172544	-0.431828	0.623891	-0.132363	-0.31327			-1.04512	-0.764935	-1.22246	0.964063			-0.610487	-0.0818179	-0.747123					0.288006	-0.490777	-0.0998484			-0.520229	-0.376956	-0.525995	-0.676644	-0.0914932	-1.93173				0.602137	-0.82177	0.574496	-0.583039
TW	1.89489			0.851303	-1.16649			-0.75491					0.0925866		1.37062	0.942135			0.397819	-0.135167	0.986768											1.70115		2.14418					1.61917	1.83566	1.70489	0.127235		0.674595
TY	0.676585		-2.66729	2.01891	-1.31963	3.23224		0.160833	0.926342			0.417419	-0.480051	0.279151	1.76468	-0.755857				-1.42002			0.0431297		0.665056					0.412613	-0.307985	-1.45043	0.552513	-1.24444		0.312799			2.39651			0.00845185		0.405962			1.22592		-0.128114
VA	1.34952		-2.24377	-0.911469	1.48249			-0.658503				-1.86736	-0.505052	-1.78124	-0.114517	1.12535			1.53158	-0.166127	-1.95767		-1.26758		1.49174	0.334267	-1.00295	-0.340914	0.641023			-0.577873	-1.19578	-0.50881	0.713766	-1.36638	-0.230408	0.740689	-0.306118	-1.01312	0.0734684	-1.60538		0.137109		0.151689	0.859678	-0.639122	-0.051639
VC	1.19307		-1.53043		0.369795			1.84693					0.109226	0.611857	-0.0830259	0.57441			2.14466	1.10529		2.4537			3.00043			2.29148						2.20872		0.0423647					1.36314	1.0991	2.47106				1.84496		0.857422
VD	1.58797		-2.26974	-0.739389	-0.621123			-1.3095					-1.49925	-0.858016	0.2506	1.2195	3.22329		0.828847	-1.90957		0.0870806	-2.41343						0.977495					-1.79314	0.952316		0.0958385				-1.45605	-1.49962	0.168472	-1.58952			-1.24932	0.54555	-1.11333
VE	1.00599		-2.45986	-2.40239	-0.477059			-1.90296				-1.29089	-0.702615	-1.69336	0.528224	-1.59097			-0.929328	-1.50133	-0.71798		-3.03061		-0.323805	0.496158				-1.85899		-3.00555	-1.75785			-1.10668		1.04834	-2.1039	-0.592086	-0.603854	-1.51019				0.349571	-0.701502		-0.277626
VF	0.248858		-1.88192	0.187143	-1.26371			-0.772302					-1.06753		-0.536734	-1.2489			0.571822			1.53098			0.731748					-0.280535		-2.09785	-0.212228	-0.039058		-0.418595					1.94527			0.154006			-0.46474	1.1927	-1.18844
VG	0.520369		-1.82184		0.381755			-3.36859				-2.58418	-0.691461		-0.37621	0.348008			0.591791	-1.75111	-1.45652	0.325084			-0.337708				1.02879			-2.42839		-0.501551		0.110548	-0.537704		-0.662914	-0.00752966	0.247132	-2.1269	0.665113	0.304083			-0.0213304	-0.212492	-0.473599
VH	1.3124		-3.14359	-0.802836	0.304558				1.18236			-0.733712	-0.342683	-0.903848	-0.71942	0.598195			0.448638		0.654575				-0.583088								-0.596872			1.93879				0.782512	0.558071	-0.122576		-0.282366			-0.450455
VI	1.6271		-2.81454		-0.207022			0.910271				-2.14866	-1.25716		-0.333829	0.868953			1.0361	-1.96949	1.0718		-1.49146		-0.120464		0.16214							-1.50485		-0.62755				-0.486726		-1.86581		-1.32807			0.321238	0.386318	-0.522247
VK	0.991839		-1.92801	-1.36167	-0.0956525			-1.29994	0.0236963	-0.76923		-1.91415	-0.776726	-1.20481	-0.313225	0.589046			0.629445	-1.37648	-0.153246	-0.64319	-3.28667		0.397742		-0.296368		0.754351			-2.83864	-1.98687	-0.523792		-1.33396		0.604238	-0.415817	-0.985717	-0.431543	-2.25456	-0.27438	0.0777652	1.21323		1.06148	0.712864	-0.627073
VL	1.19733		-1.27638	0.151826	-0.438659	-0.379407		-0.218513	0.0771392	-0.407093		-0.291362	-0.41091	-1.02612	-0.769976	1.04326			1.09984	-1.05146	-1.71693	0.251114	-2.71264		1.99491		-1.0352			-1.2844		-0.657727	-0.656914	0.769674		-0.994041	-0.0842551	0.36318	-0.317377	0.542458	-0.5977		0.993791	-0.55499		0.350666	-0.783839	-0.343849	0.622192
VM	0.844711		-1.53466		0.422046			0.455702	1.34941	0.961688			-0.610957		-0.514211	1.85416			1.61564	-1.44379	0.549214				1.53409	1.49528				0.213484				1.47209		0.286251	1.41057	1.08068	0.926026	0.748223	1.59952	-0.18382		1.75056					1.19452
VN	1.83073		-2.37105	-0.325152	0.52081			-2.74074					-0.748184		-1.19382	1.36241			1.14654	-1.25617					0.0472587					-0.847388		-0.58942		-0.123425	1.76668	-0.20593	0.0551352	1.13866			0.650444			0.208793		1.81318	-0.609731	0.488709	-1.63532
VP	-1.95204		-1.89326		0.238351				0.976879				-0.629029		0.0140675				-0.605676	-0.158002	0.242418								1.85296					-0.845282		-0.625946					0.436374	-0.646993	0.508953					0.63659
VQ	1.65099		-2.4715	-0.0241662	0.00648997			-1.93536	0.633029	-0.619579			-0.768291		-0.395821	-0.864939			0.940684	-2.25456			-1.91575		-0.142283							-0.778766	0.0574357	-0.0104847		-0.55251	0.925489	0.670527	-1.08014		1.01917	-1.34635		-0.525597			-0.552933		-0.1421
VR	1.87248		-1.12758		0.522271			-0.478856		0.972159			-0.70071	-0.762857		1.35535			1.67934	0.938306			-0.220836		1.834	0.309661			2.26848			-0.198947		-0.379045	1.14843	0.209685	0.132096		0.00107701		1.14451			0.376805		0.640907	-1.19956		0.00296159
VS	2.41878	1.72095	-1.1313	0.187143	0.946372	0.373908				-0.520547		-0.798977	0.311431	0.0547506	-0.51022	1.4425			2.09304	-1.73806	1.05292	0.812513	-1.74018		1.41916	0.0219789					-0.889341	-0.638066		-0.21076		0.174763	1.05031		0.149497		-1.19368	-0.737288	0.14867	0.103231			0.826889	0.694484	0.363897
VT	1.64401		-3.43165		-0.0117496	0.401415		-0.560045				-2.64995	-0.968333	-2.11358	-1.09963	1.05472			1.46648	0.404865	0.212742	0.863807			0.682808	-0.788951						-2.71679	-0.773401	-1.03907	0.916438	-0.206744	-0.564123		-1.97873		0.726042	-0.933117		1.1455			1.20687		-0.152463
VV	1.63477		-1.83729	-1.7224	-0.375476			-0.885733				-1.75247	-1.11716		-1.69499	0.889043			1.16595	-1.9533	-0.767147				1.78227	-0.525661	-1.03872	-0.216419	1.20064			0.0572419	-1.84893	-0.742713		0.107321	0.230077		-0.711985		0.0519622	-1.70318	0.354802	0.579386		0.219465	0.22134	0.240544	-0.183588
VW	1.04739			0.578009	-0.466271				1.53866				-0.17341			-0.0317259										1.84549						1.39279				0.700637
VY	0.517829		-0.0968508	0.209449	-1.50145			0.184676				-1.80402	-0.964011	-0.59671		-0.144055			2.2893		-0.79223				1.36282		-0.183187					0.397808	-0.0592886	-1.25075		-0.0474263			0.643793		0.426011	-0.0517021		1.31268					0.284419
WA	-0.841751		0.890664		0.810417			0.0494629				-0.183355	-1.23771			0.40933			-0.457171	0.200762	1.73963	2.46996				1.49528	1.34177					-0.234039						1.99932			0.436374	3.00727
WC	0.266514		1.74574					1.14808					1.0023						2.13693																	2.18871						2.07993
WD	-1.80895		-0.805427		-0.158692								-1.21655							-0.596985												-0.308762				0.568618
WE	-1.39146		-1.80768	-0.506004	-0.521457			-1.68687					-0.204948								-0.0366212
WF	-1.08204		2.89541		-0.112631								0.12501																	3.10386		1.11835							2.04662		0.546375
WG	-2.43836		0.943937	1.63406	1.08433							-0.527859	-0.329245								0.399585															0.258228						2.38361
WH			1.57795	1.92174	0.0398377			-0.0260447																												0.95657
WI	-1.72375		1.49172		-1.10476			1.36025							0.435492						0.817208													1.97233		2.64453						1.38678
WK	-1.49753		1.40235		-1.46815			-0.945965					-0.174084						-0.173313	-0.198346												0.587726		1.04557
WL			0.917865		-0.335101								0.0582011		0.71081								-0.750559									1.11835					3.22129		1.22831			2.25655
WM	-0.391636		-0.150895		1.0485																																					2.5595
WN			0.874692	1.24965	0.151756								-1.09542		1.16201						1.19107									1.85109		-0.523874		1.6491					1.28893
WP													0.966077		0.880332															2.18756						1.63935
WQ	-0.0920108		0.0213766		0.113041			0.500048					-0.797624																												1.01174							3.18604
WR			2.21623		-0.23004			0.00160687				-0.238271	0.0749218						-0.0772392	0.275747						2.02138										0.972318
WS	0.341192		1.06323		0.0320252			0.758421				-0.253423	0.0553353				4.94193			1.68526												0.345164	-0.978963	1.04557						2.14582		1.38678					1.59365
WT	-1.12965		0.525558		-0.737867			-0.54592					0.873285							-0.384063	0.845117										3.64326	-0.242622
WV			1.16081		-0.632506								-0.385361																				2.00335									1.79224	2.82773
WW	0.671979		1.44849																													4.51955
WY			0.106934		1.06149							0.462539																														2.12872
YA	0.929759	1.52434	1.09673	0.851303	1.80701	2.2548		1.12482				0.346467	-0.728632	0.286252	0.487497	1.59594			1.41769	0.0825561					1.98883		0.445938	0.805653		1.69287	2.00103	0.755035	0.491888	0.750104		-0.0378385		0.99955	0.0633193		0.552206	2.96496		1.04633				1.58463
YC	0.668019		0.24452		1.8375			1.17457					0.607822		0.747931				1.78953	1.82167		2.99732	-1.23941													1.12647		2.08526				1.57867
YD	0.692526		-2.06504	1.63976	0.838103								-0.0193119			-0.659868			-1.52069	-1.45402	-0.287502				1.69418							-0.422091		-0.653482		-0.313893						-0.148552					-0.220996	1.83537
YE	-0.333721	2.94083	-1.2222		-0.694602			-1.0535				-0.908251	-0.037639		-0.0961577	0.255179			-0.877846						0.337844	2.00611				-0.0741982	-0.307985	0.352886		-0.152135		-0.730986						-0.624945					-0.741727
YF	-0.252741		-0.981826	1.67391	-0.771528			0.891871	1.8113				0.2172	-0.266896	0.827534					-1.25529			-0.529451		2.59497		0.469469			3.10386	1.8515	1.16614		0.154595		0.143328			2.73976		2.73896	2.86965		1.01788
YG	0.383216		-0.164891	0.187143	0.367253			0.654782				-0.183355	0.0435284	-1.27601	-1.00984	0.815572			-0.909417	0.840499	0.791682		4.01661		1.85833	0.979924					2.19634	0.129743	-0.215858	-1.16545		-0.138564		2.20786	-0.449339			2.26138
YH	2.24633		-0.0444112		0.744819								-0.59061	0.831716	1.08151	-0.0728276									2.0196							0.85599				0.79132		1.70577	0.970478		1.03043
YI	0.621679		0.460398	-0.85604	-1.40777			-0.915307		1.52478		-0.904337	-0.268041	-0.399744		-0.0456151			-0.104865	-1.42602	-0.633481				3.11821							0.655319		0.225421		0.696612			-0.228939			0.0368513							0.648211
YK	0.535623		1.94544	1.01663	0.466707			-0.155654				-0.845794	-0.509039	0.978608	-0.329347	-0.40882			0.586104	0.486896					1.8553	1.62882				0.687942	0.40458	0.376417		-0.56387		-0.172814											-0.853519
YL	-2.79409		0.807893	1.06556	0.0416493			-0.224336				-1.95062	0.446473	-0.373894	0.236262	0.668439			-1.4719	-1.15071			-3.21949		2.0535		0.732186					0.327735	1.12788	-0.100511		0.0677361			1.8643	0.960193	1.74906	2.02517		0.362681
YM	0.248165		-0.150895	0.795733	2.13794			0.758421				1.6084	0.91097	2.34521		0.561671			-0.347972	0.334836	3.14143				3.58822		1.23388			2.76738	2.79596	0.100711		1.67809							2.6336	3.07318		1.39969
YN	1.06451		0.0590784	0.263516	0.0892752	1.19067		-0.0275587	1.5088			0.0788479	-1.25929		-0.531976	1.72953			0.102732	-0.524194	0.613207				1.58674					0.618949	2.03382	-1.16403	0.799373	0.0114942		-0.303606			1.28893			-0.24619		0.875965			-0.188809
YP	-1.39949				1.02675								-1.01878						0.0574934	-0.6089		2.79664				1.20194						-1.62678				-0.58164												2.10085
YQ	-0.540837		-0.519493		0.844903			0.377769	1.66142	-0.122938		-1.37923	-0.512288	-0.0546219	0.0185105	1.36002			-0.425051	0.578109					3.00043		0.867029			0.363016		1.70614		0.352421		0.0613326					0.534814								-0.657083
YR	-0.678305		1.52459	-0.0931591	0.738227			1.26812	2.63727	0.791789		-1.46115	-0.733267		-0.420729	0.928994			-0.0121403	1.20697	-0.305574		0.0276255		2.71275				3.07941	0.363016	1.48377		0.280579			0.0381981	0.456336											1.0917
YS	1.34483		0.880185	0.508051	1.20135			1.21317	1.3385			0.0954064	0.477561	0.363764	1.41504	1.62445			1.34069	0.890114	-0.0307446	2.26335			3.02148	0.779665	0.936303	1.26519	2.23863	1.35466	2.03382	1.33853	-0.0248024	-0.588563	1.53737	0.54591						2.56722		-0.74874				1.32974	0.344711
YT	1.29543	0.722861	0.15626		0.656024	1.22639		-0.675841		-0.758098		-0.959642	-0.163921	-0.26416	0.396989	1.07672			0.514758	0.55798	0.225352		0.827911		3.30411				2.9924	1.49442	1.74614	1.30432	0.286549	-0.363893		-0.853255		1.02587			0.221599	1.85869
YV	0.770393		0.716961	0.717771	-0.0147533			0.197099		-1.06792		-0.852011	-0.493038	0.206392	-0.94159	0.223843			0.508868	0.222543	-0.113655				2.84628	0.813566	0.642312		2.23863			2.53855	0.43473	-0.236523	1.42873	-0.169441					0.21323	1.72696	0.896507	0.198322
YW	-0.847846				-0.199642								-0.307363								0.712766											1.05382
YY	-0.029729		-0.281687		-1.70166			-0.710059				-0.599515	0.0818011	0.106308	1.17204						0.94943				2.48961					1.39911	1.44603	-0.0856186				0.878934			2.45208			2.02335		0.631512
[truncated: 1 more columns]
