# Supplementary material for: Properties, Origin, and Consistency of Truncated Proteoforms Across Top-Down Proteomic Studies
Source: Mol Cell Proteomics. 2025 Nov 12;24(12):101465. doi: 10.1016/j.mcpro.2025.101465 (PMC12753228; doi:10.1016/j.mcpro.2025.101465)
Supplement: Supplemental Table S3 [file mmc4.xlsx]

## Sheet: Table_S4_Contents
Content
Table S4
Sheet 1 "Truncations"	Termini of all proteins analyzed in this meta-analysis. • Accession: UniProt Accession • Terminus: Identified terminus (N- or C-terminus) • Position: Position relative to the full-length canonical sequence • X/X': Amino acid at the X and X' position • Known: True, if the truncation is deposited in UniProt; False, if the truncation is not deposited in UniProt • Minimal Distance to Known Terminus: …

## Sheet: Table_S4_Truncations
Accession	Terminus	Position	X	X'	Known	Minimal Distance to Known Terminus	#Data sets	#Proteoforms	Datasets
P14406	N	24	H	F	TRUE	0	16	52	['DS-17', 'DS-08', 'DS-13', 'DS-09', 'DS-19', 'DS-07', 'DS-03', 'DS-11', 'DS-02', 'DS-01', 'DS-18', 'DS-14', 'DS-05', 'DS-06', 'DS-12', 'DS-15']
P30049	N	23	Y	A	TRUE	0	16	72	['DS-17', 'DS-16', 'DS-08', 'DS-13', 'DS-09', 'DS-19', 'DS-07', 'DS-03', 'DS-02', 'DS-01', 'DS-04', 'DS-14', 'DS-05', 'DS-06', 'DS-12', 'DS-15']
Q15843	C	76	G	G	TRUE	0	15	46	['DS-17', 'DS-08', 'DS-13', 'DS-19', 'DS-07', 'DS-03', 'DS-11', 'DS-02', 'DS-01', 'DS-04', 'DS-14', 'DS-05', 'DS-06', 'DS-12', 'DS-15']
Q9UII2	N	26	F	G	TRUE	0	15	68	['DS-17', 'DS-08', 'DS-13', 'DS-19', 'DS-07', 'DS-03', 'DS-02', 'DS-18', 'DS-01', 'DS-04', 'DS-14', 'DS-05', 'DS-06', 'DS-12', 'DS-15']
P24311	N	25	Q	S	TRUE	0	15	80	['DS-17', 'DS-16', 'DS-08', 'DS-13', 'DS-09', 'DS-19', 'DS-07', 'DS-03', 'DS-11', 'DS-02', 'DS-01', 'DS-14', 'DS-05', 'DS-12', 'DS-15']
Q04837	N	17	H	E	TRUE	0	14	44	['DS-17', 'DS-16', 'DS-08', 'DS-13', 'DS-19', 'DS-07', 'DS-03', 'DS-02', 'DS-01', 'DS-04', 'DS-14', 'DS-05', 'DS-12', 'DS-15']
P20674	N	42	Y	S	TRUE	0	14	75	['DS-08', 'DS-13', 'DS-09', 'DS-19', 'DS-07', 'DS-03', 'DS-02', 'DS-01', 'DS-04', 'DS-14', 'DS-05', 'DS-06', 'DS-12', 'DS-15']
P13073	N	23	R	A	TRUE	0	14	92	['DS-17', 'DS-08', 'DS-13', 'DS-09', 'DS-07', 'DS-03', 'DS-02', 'DS-01', 'DS-04', 'DS-14', 'DS-05', 'DS-06', 'DS-12', 'DS-15']
P0CG47	C	76	G	M	TRUE	0	14	128	['DS-17', 'DS-08', 'DS-13', 'DS-19', 'DS-03', 'DS-11', 'DS-18', 'DS-01', 'DS-04', 'DS-14', 'DS-05', 'DS-06', 'DS-12', 'DS-15']
Q9UII2	N	25	G	F	FALSE	-1	13	31	['DS-17', 'DS-16', 'DS-08', 'DS-13', 'DS-19', 'DS-07', 'DS-03', 'DS-01', 'DS-04', 'DS-14', 'DS-05', 'DS-12', 'DS-15']
P12074	N	25	M	S	TRUE	0	13	35	['DS-17', 'DS-08', 'DS-13', 'DS-09', 'DS-19', 'DS-07', 'DS-03', 'DS-01', 'DS-14', 'DS-05', 'DS-06', 'DS-12', 'DS-15']
P61956	C	93	G	V	TRUE	0	13	42	['DS-17', 'DS-08', 'DS-13', 'DS-19', 'DS-07', 'DS-03', 'DS-11', 'DS-01', 'DS-04', 'DS-14', 'DS-05', 'DS-12', 'DS-15']
P18859	N	33	F	N	TRUE	0	13	57	['DS-08', 'DS-13', 'DS-09', 'DS-19', 'DS-03', 'DS-18', 'DS-01', 'DS-04', 'DS-14', 'DS-05', 'DS-06', 'DS-12', 'DS-15']
P0ADV1	N	28	A	V	TRUE	0	12	19	['DS-46', 'DS-43', 'DS-44', 'DS-40', 'DS-36', 'DS-42', 'DS-45', 'DS-39', 'DS-41', 'DS-38', 'DS-49', 'DS-37']
P61960	C	83	G	S	TRUE	0	12	24	['DS-17', 'DS-08', 'DS-13', 'DS-19', 'DS-07', 'DS-03', 'DS-02', 'DS-01', 'DS-14', 'DS-05', 'DS-12', 'DS-15']
P14406	N	16	T	I	FALSE	-8	11	20	['DS-17', 'DS-08', 'DS-13', 'DS-19', 'DS-07', 'DS-02', 'DS-01', 'DS-14', 'DS-05', 'DS-12', 'DS-15']
P56181	N	36	S	A	FALSE	1	11	25	['DS-08', 'DS-13', 'DS-09', 'DS-19', 'DS-07', 'DS-03', 'DS-01', 'DS-14', 'DS-05', 'DS-12', 'DS-15']
P10176	N	26	K	I	TRUE	0	11	28	['DS-08', 'DS-13', 'DS-09', 'DS-19', 'DS-03', 'DS-18', 'DS-01', 'DS-14', 'DS-05', 'DS-12', 'DS-15']
P61316	N	22	A	D	TRUE	0	11	37	['DS-46', 'DS-43', 'DS-44', 'DS-40', 'DS-36', 'DS-42', 'DS-45', 'DS-39', 'DS-41', 'DS-49', 'DS-37']
P36542	N	26	M	A	TRUE	0	11	40	['DS-16', 'DS-08', 'DS-13', 'DS-09', 'DS-19', 'DS-07', 'DS-01', 'DS-14', 'DS-05', 'DS-12', 'DS-15']
O43181	N	43	L	A	TRUE	0	11	40	['DS-16', 'DS-08', 'DS-13', 'DS-09', 'DS-19', 'DS-07', 'DS-03', 'DS-01', 'DS-14', 'DS-12', 'DS-15']
Q07021	N	74	S	L	TRUE	0	11	44	['DS-16', 'DS-08', 'DS-13', 'DS-07', 'DS-03', 'DS-01', 'DS-04', 'DS-14', 'DS-05', 'DS-06', 'DS-15']
P0CG47	C	74	R	G	FALSE	-2	11	45	['DS-08', 'DS-13', 'DS-19', 'DS-03', 'DS-11', 'DS-04', 'DS-14', 'DS-05', 'DS-06', 'DS-12', 'DS-15']
P61769	N	21	A	I	TRUE	0	11	49	['DS-16', 'DS-08', 'DS-09', 'DS-19', 'DS-18', 'DS-01', 'DS-10', 'DS-14', 'DS-06', 'DS-12', 'DS-15']
P10606	N	32	M	A	TRUE	0	11	53	['DS-08', 'DS-13', 'DS-09', 'DS-19', 'DS-03', 'DS-01', 'DS-14', 'DS-05', 'DS-06', 'DS-12', 'DS-15']
P20962	C	100	A	S	FALSE	-2	11	56	['DS-16', 'DS-08', 'DS-13', 'DS-19', 'DS-03', 'DS-01', 'DS-04', 'DS-14', 'DS-05', 'DS-12', 'DS-15']
P15954	N	17	R	S	TRUE	0	11	57	['DS-08', 'DS-13', 'DS-09', 'DS-19', 'DS-03', 'DS-11', 'DS-01', 'DS-14', 'DS-05', 'DS-12', 'DS-15']
P48047	N	24	P	F	TRUE	0	11	73	['DS-16', 'DS-08', 'DS-13', 'DS-09', 'DS-19', 'DS-07', 'DS-03', 'DS-01', 'DS-05', 'DS-12', 'DS-15']
P40926	N	25	N	A	TRUE	0	11	80	['DS-16', 'DS-08', 'DS-13', 'DS-07', 'DS-03', 'DS-01', 'DS-04', 'DS-14', 'DS-05', 'DS-12', 'DS-15']
P04406	C	35	D	P	FALSE	-300	10	11	['DS-16', 'DS-08', 'DS-13', 'DS-19', 'DS-07', 'DS-02', 'DS-01', 'DS-14', 'DS-05', 'DS-12']
Q7Z7F7	N	34	A	D	TRUE	0	10	13	['DS-17', 'DS-16', 'DS-08', 'DS-13', 'DS-02', 'DS-01', 'DS-14', 'DS-05', 'DS-12', 'DS-15']
Q15843	C	74	R	G	FALSE	-2	10	15	['DS-17', 'DS-08', 'DS-13', 'DS-19', 'DS-03', 'DS-14', 'DS-05', 'DS-06', 'DS-12', 'DS-15']
P20962	C	98	N	G	FALSE	-4	10	15	['DS-16', 'DS-08', 'DS-13', 'DS-19', 'DS-01', 'DS-04', 'DS-14', 'DS-05', 'DS-12', 'DS-15']
Q99757	N	60	L	T	TRUE	0	10	16	['DS-16', 'DS-08', 'DS-13', 'DS-19', 'DS-03', 'DS-01', 'DS-04', 'DS-14', 'DS-05', 'DS-15']
P06454	N	3	S	D	FALSE	1	10	19	['DS-17', 'DS-13', 'DS-07', 'DS-03', 'DS-01', 'DS-04', 'DS-14', 'DS-05', 'DS-06', 'DS-12']
Q9UII2	N	27	G	S	FALSE	1	10	25	['DS-08', 'DS-13', 'DS-19', 'DS-03', 'DS-01', 'DS-04', 'DS-14', 'DS-05', 'DS-12', 'DS-15']
Q9NZT1	C	79	G	L	FALSE	-67	10	31	['DS-16', 'DS-13', 'DS-03', 'DS-11', 'DS-01', 'DS-04', 'DS-14', 'DS-05', 'DS-06', 'DS-12']
P30044	N	55	A	P	FALSE	2	10	31	['DS-16', 'DS-08', 'DS-13', 'DS-19', 'DS-03', 'DS-01', 'DS-14', 'DS-05', 'DS-12', 'DS-15']
P23434	N	49	L	S	TRUE	0	10	32	['DS-08', 'DS-13', 'DS-19', 'DS-03', 'DS-04', 'DS-14', 'DS-05', 'DS-06', 'DS-12', 'DS-15']
P62899	N	4	P	A	FALSE	3	10	35	['DS-17', 'DS-16', 'DS-13', 'DS-07', 'DS-03', 'DS-01', 'DS-14', 'DS-05', 'DS-12', 'DS-15']
O75380	N	29	F	G	TRUE	0	10	35	['DS-16', 'DS-08', 'DS-13', 'DS-09', 'DS-19', 'DS-07', 'DS-03', 'DS-01', 'DS-05', 'DS-15']
P0ADU5	N	21	A	A	TRUE	0	10	44	['DS-46', 'DS-43', 'DS-44', 'DS-40', 'DS-36', 'DS-42', 'DS-39', 'DS-41', 'DS-38', 'DS-49']
P55854	C	92	G	V	TRUE	0	10	49	['DS-08', 'DS-13', 'DS-19', 'DS-03', 'DS-01', 'DS-04', 'DS-14', 'DS-05', 'DS-12', 'DS-15']
P09429	C	214	D	E	FALSE	-1	10	54	['DS-16', 'DS-08', 'DS-13', 'DS-07', 'DS-03', 'DS-01', 'DS-04', 'DS-05', 'DS-12', 'DS-15']
P07711	N	292	D	N	TRUE	0	9	10	['DS-16', 'DS-08', 'DS-13', 'DS-19', 'DS-07', 'DS-01', 'DS-14', 'DS-12', 'DS-15']
Q9NX14	N	30	W	E	TRUE	0	9	12	['DS-17', 'DS-16', 'DS-09', 'DS-07', 'DS-03', 'DS-01', 'DS-05', 'DS-12', 'DS-15']
P0CG47	N	19	E	P	FALSE	18	9	12	['DS-19', 'DS-11', 'DS-18', 'DS-01', 'DS-04', 'DS-14', 'DS-05', 'DS-12', 'DS-15']
Q16595	N	81	K	S	TRUE	0	9	13	['DS-17', 'DS-08', 'DS-13', 'DS-07', 'DS-03', 'DS-01', 'DS-04', 'DS-05', 'DS-15']
P09669	N	3	A	P	FALSE	2	9	13	['DS-16', 'DS-08', 'DS-13', 'DS-09', 'DS-01', 'DS-14', 'DS-05', 'DS-12', 'DS-15']
Q53S33	N	27	F	A	FALSE	26	9	13	['DS-16', 'DS-08', 'DS-13', 'DS-19', 'DS-03', 'DS-14', 'DS-05', 'DS-12', 'DS-15']
Q9UII2	N	28	S	D	FALSE	2	9	15	['DS-08', 'DS-13', 'DS-19', 'DS-03', 'DS-01', 'DS-14', 'DS-05', 'DS-12', 'DS-15']
P56381	N	5	Y	W	FALSE	4	9	15	['DS-08', 'DS-13', 'DS-09', 'DS-19', 'DS-01', 'DS-14', 'DS-05', 'DS-12', 'DS-15']
Q8NI22	N	27	A	E	TRUE	0	9	16	['DS-08', 'DS-13', 'DS-03', 'DS-01', 'DS-04', 'DS-14', 'DS-05', 'DS-12', 'DS-15']
Q86TS9	N	23	W	A	FALSE	-1	9	17	['DS-16', 'DS-08', 'DS-13', 'DS-03', 'DS-01', 'DS-14', 'DS-05', 'DS-12', 'DS-15']
Q969H8	N	32	A	V	TRUE	0	9	17	['DS-17', 'DS-16', 'DS-08', 'DS-13', 'DS-19', 'DS-01', 'DS-14', 'DS-05', 'DS-15']
P60709	N	329	K	I	FALSE	327	9	19	['DS-16', 'DS-08', 'DS-13', 'DS-19', 'DS-03', 'DS-01', 'DS-14', 'DS-05', 'DS-12']
O14561	N	69	Y	S	TRUE	0	9	20	['DS-08', 'DS-13', 'DS-19', 'DS-07', 'DS-03', 'DS-01', 'DS-14', 'DS-12', 'DS-15']
P02654	N	27	G	T	TRUE	0	9	21	['DS-08', 'DS-13', 'DS-09', 'DS-19', 'DS-01', 'DS-10', 'DS-14', 'DS-05', 'DS-12']
P47985	C	78	Y	S	TRUE	0	9	22	['DS-08', 'DS-13', 'DS-09', 'DS-19', 'DS-03', 'DS-01', 'DS-14', 'DS-05', 'DS-12']
Q96I23	N	37	L	A	FALSE	1	9	22	['DS-16', 'DS-08', 'DS-13', 'DS-19', 'DS-03', 'DS-01', 'DS-14', 'DS-12', 'DS-15']
P30048	N	63	A	P	FALSE	1	9	26	['DS-16', 'DS-08', 'DS-13', 'DS-19', 'DS-07', 'DS-01', 'DS-05', 'DS-12', 'DS-15']
P0AGD1	N	20	A	A	TRUE	0	9	28	['DS-46', 'DS-43', 'DS-40', 'DS-36', 'DS-45', 'DS-39', 'DS-41', 'DS-38', 'DS-49']
P02358	C	133	E	E	FALSE	-2	9	31	['DS-46', 'DS-43', 'DS-44', 'DS-40', 'DS-36', 'DS-42', 'DS-39', 'DS-49', 'DS-37']
P30040	N	33	G	L	TRUE	0	9	31	['DS-13', 'DS-07', 'DS-03', 'DS-01', 'DS-04', 'DS-14', 'DS-05', 'DS-12', 'DS-15']
P0AFL3	N	25	A	A	TRUE	0	9	33	['DS-46', 'DS-43', 'DS-44', 'DS-42', 'DS-36', 'DS-39', 'DS-41', 'DS-49', 'DS-37']
P81605	N	66	L	L	FALSE	3	9	34	['DS-08', 'DS-13', 'DS-03', 'DS-01', 'DS-10', 'DS-04', 'DS-14', 'DS-05', 'DS-12']
P63313	C	42	E	I	FALSE	-2	9	43	['DS-08', 'DS-13', 'DS-19', 'DS-03', 'DS-04', 'DS-14', 'DS-06', 'DS-12', 'DS-15']
P81605	N	63	R	S	TRUE	0	9	44	['DS-08', 'DS-13', 'DS-03', 'DS-01', 'DS-10', 'DS-04', 'DS-14', 'DS-05', 'DS-12']
P27824	N	21	A	H	TRUE	0	9	45	['DS-16', 'DS-13', 'DS-03', 'DS-01', 'DS-04', 'DS-14', 'DS-05', 'DS-06', 'DS-12']
P0AFH8	N	29	A	E	TRUE	0	9	51	['DS-46', 'DS-43', 'DS-40', 'DS-36', 'DS-45', 'DS-39', 'DS-41', 'DS-49', 'DS-37']
P07919	N	14	S	G	TRUE	0	9	56	['DS-08', 'DS-13', 'DS-09', 'DS-19', 'DS-03', 'DS-01', 'DS-14', 'DS-05', 'DS-15']
P23284	N	34	A	D	TRUE	0	9	65	['DS-17', 'DS-16', 'DS-13', 'DS-07', 'DS-03', 'DS-01', 'DS-05', 'DS-12', 'DS-15']
P04179	N	25	Q	K	TRUE	0	9	68	['DS-08', 'DS-13', 'DS-19', 'DS-07', 'DS-03', 'DS-11', 'DS-01', 'DS-06', 'DS-15']
P0AEU7	N	21	A	A	TRUE	0	9	72	['DS-46', 'DS-43', 'DS-44', 'DS-40', 'DS-36', 'DS-42', 'DS-39', 'DS-49', 'DS-37']
P10809	N	27	Y	A	TRUE	0	9	170	['DS-16', 'DS-08', 'DS-13', 'DS-03', 'DS-18', 'DS-01', 'DS-14', 'DS-05', 'DS-12']
P0AES9	N	22	A	A	TRUE	0	9	288	['DS-46', 'DS-43', 'DS-40', 'DS-36', 'DS-42', 'DS-45', 'DS-39', 'DS-49', 'DS-37']
P38117	N	230	D	P	FALSE	228	8	8	['DS-08', 'DS-13', 'DS-19', 'DS-02', 'DS-01', 'DS-14', 'DS-05', 'DS-12']
Q9BQ48	N	47	G	K	TRUE	0	8	8	['DS-13', 'DS-03', 'DS-02', 'DS-01', 'DS-14', 'DS-05', 'DS-12', 'DS-15']
Q8IXM3	N	14	R	G	TRUE	0	8	9	['DS-17', 'DS-13', 'DS-02', 'DS-01', 'DS-14', 'DS-05', 'DS-12', 'DS-15']
P10606	C	76	D	P	FALSE	-53	8	10	['DS-08', 'DS-13', 'DS-09', 'DS-03', 'DS-01', 'DS-14', 'DS-05', 'DS-12']
P30086	C	78	D	P	FALSE	66	8	10	['DS-16', 'DS-08', 'DS-13', 'DS-19', 'DS-04', 'DS-14', 'DS-05', 'DS-12']
O75394	N	9	F	A	TRUE	0	8	10	['DS-16', 'DS-08', 'DS-13', 'DS-01', 'DS-14', 'DS-05', 'DS-12', 'DS-15']
Q99497	C	42	D	P	FALSE	-147	8	11	['DS-08', 'DS-13', 'DS-19', 'DS-03', 'DS-01', 'DS-14', 'DS-05', 'DS-12']
Q9UK76	C	52	F	G	FALSE	-102	8	11	['DS-08', 'DS-13', 'DS-03', 'DS-01', 'DS-04', 'DS-14', 'DS-05', 'DS-12']
Q6P161	N	36	Y	A	FALSE	21	8	11	['DS-08', 'DS-13', 'DS-07', 'DS-01', 'DS-14', 'DS-05', 'DS-12', 'DS-15']
P05787	N	410	M	S	FALSE	409	8	11	['DS-16', 'DS-13', 'DS-03', 'DS-02', 'DS-14', 'DS-05', 'DS-06', 'DS-12']
P04350	C	31	D	P	FALSE	-413	8	12	['DS-08', 'DS-09', 'DS-19', 'DS-03', 'DS-01', 'DS-14', 'DS-05', 'DS-12']
O95178	N	34	H	A	TRUE	0	8	12	['DS-17', 'DS-13', 'DS-09', 'DS-07', 'DS-01', 'DS-05', 'DS-12', 'DS-15']
P13804	N	303	D	P	FALSE	283	8	12	['DS-08', 'DS-13', 'DS-19', 'DS-03', 'DS-01', 'DS-14', 'DS-05', 'DS-12']
Q9UMX5	N	32	A	G	TRUE	0	8	12	['DS-08', 'DS-13', 'DS-19', 'DS-03', 'DS-04', 'DS-14', 'DS-05', 'DS-12']
P0CG47	C	150	R	G	FALSE	-2	8	13	['DS-13', 'DS-19', 'DS-03', 'DS-01', 'DS-14', 'DS-05', 'DS-12', 'DS-15']
O43677	N	28	S	K	TRUE	0	8	13	['DS-08', 'DS-13', 'DS-02', 'DS-01', 'DS-14', 'DS-05', 'DS-12', 'DS-15']
P20290	N	45	Q	M	FALSE	44	8	14	['DS-13', 'DS-07', 'DS-03', 'DS-04', 'DS-14', 'DS-05', 'DS-12', 'DS-15']
P0CG47	C	75	G	G	FALSE	-1	8	15	['DS-08', 'DS-13', 'DS-19', 'DS-03', 'DS-01', 'DS-14', 'DS-05', 'DS-12']
Q9NR28	N	56	C	A	TRUE	0	8	15	['DS-17', 'DS-13', 'DS-07', 'DS-01', 'DS-04', 'DS-05', 'DS-12', 'DS-15']
P18859	N	34	N	K	FALSE	1	8	16	['DS-08', 'DS-13', 'DS-09', 'DS-19', 'DS-03', 'DS-01', 'DS-14', 'DS-12']
P0CG47	C	152	G	M	TRUE	0	8	17	['DS-17', 'DS-13', 'DS-19', 'DS-03', 'DS-01', 'DS-05', 'DS-12', 'DS-15']
P30048	N	62	H	A	TRUE	0	8	17	['DS-16', 'DS-08', 'DS-13', 'DS-19', 'DS-07', 'DS-01', 'DS-05', 'DS-15']
Q14847	N	198	R	S	FALSE	197	8	17	['DS-16', 'DS-08', 'DS-13', 'DS-03', 'DS-01', 'DS-14', 'DS-05', 'DS-06']
Q5VUM1	N	33	K	T	FALSE	12	8	17	['DS-16', 'DS-08', 'DS-13', 'DS-03', 'DS-01', 'DS-14', 'DS-05', 'DS-12']
P31130	N	20	A	D	TRUE	0	8	17	['DS-46', 'DS-43', 'DS-42', 'DS-36', 'DS-39', 'DS-41', 'DS-38', 'DS-49']
P47985	N	79	Y	S	TRUE	0	8	20	['DS-16', 'DS-08', 'DS-09', 'DS-19', 'DS-03', 'DS-01', 'DS-05', 'DS-15']
P04908	N	87	L	A	FALSE	85	8	20	['DS-16', 'DS-13', 'DS-19', 'DS-03', 'DS-01', 'DS-14', 'DS-05', 'DS-12']
P21796	N	215	N	S	FALSE	213	8	21	['DS-16', 'DS-08', 'DS-13', 'DS-09', 'DS-19', 'DS-03', 'DS-14', 'DS-12']
P07339	N	170	L	G	FALSE	1	8	21	['DS-16', 'DS-08', 'DS-13', 'DS-19', 'DS-03', 'DS-01', 'DS-14', 'DS-12']
P0AEQ3	N	23	A	A	TRUE	0	8	21	['DS-46', 'DS-43', 'DS-42', 'DS-36', 'DS-45', 'DS-41', 'DS-49', 'DS-37']
P62399	C	71	R	K	FALSE	-108	8	24	['DS-46', 'DS-44', 'DS-40', 'DS-36', 'DS-42', 'DS-39', 'DS-49', 'DS-37']
P22307	N	425	T	S	FALSE	424	8	26	['DS-17', 'DS-08', 'DS-13', 'DS-19', 'DS-03', 'DS-01', 'DS-14', 'DS-12']
P0CG47	N	153	G	M	TRUE	0	8	29	['DS-13', 'DS-19', 'DS-03', 'DS-01', 'DS-10', 'DS-14', 'DS-05', 'DS-12']
P30859	N	20	A	A	TRUE	0	8	31	['DS-46', 'DS-43', 'DS-42', 'DS-36', 'DS-40', 'DS-45', 'DS-39', 'DS-49']
P07858	C	126	N	A	TRUE	0	8	32	['DS-16', 'DS-08', 'DS-13', 'DS-19', 'DS-03', 'DS-14', 'DS-12', 'DS-15']
P0A6X7	C	76	R	R	FALSE	-23	8	33	['DS-46', 'DS-44', 'DS-42', 'DS-40', 'DS-36', 'DS-45', 'DS-39', 'DS-37']
P26583	C	207	D	E	FALSE	-2	8	35	['DS-16', 'DS-08', 'DS-13', 'DS-07', 'DS-03', 'DS-01', 'DS-04', 'DS-12']
P62979	N	77	G	A	TRUE	0	8	38	['DS-16', 'DS-13', 'DS-03', 'DS-01', 'DS-14', 'DS-05', 'DS-12', 'DS-15']
P27797	N	18	A	E	TRUE	0	8	57	['DS-13', 'DS-03', 'DS-01', 'DS-04', 'DS-14', 'DS-05', 'DS-12', 'DS-15']
P06576	N	47	Y	A	FALSE	-1	8	67	['DS-16', 'DS-08', 'DS-09', 'DS-19', 'DS-07', 'DS-03', 'DS-01', 'DS-12']
P0AEG4	N	20	A	A	TRUE	0	8	69	['DS-46', 'DS-43', 'DS-42', 'DS-36', 'DS-39', 'DS-41', 'DS-49', 'DS-37']
P75694	N	22	A	A	TRUE	0	8	81	['DS-43', 'DS-46', 'DS-36', 'DS-45', 'DS-39', 'DS-41', 'DS-38', 'DS-49']
P30044	N	54	M	A	FALSE	1	8	83	['DS-08', 'DS-13', 'DS-19', 'DS-03', 'DS-01', 'DS-14', 'DS-05', 'DS-12']
P52565	C	57	G	R	FALSE	-147	7	7	['DS-08', 'DS-13', 'DS-19', 'DS-03', 'DS-04', 'DS-14', 'DS-12']
P52565	C	64	D	P	FALSE	-140	7	7	['DS-08', 'DS-13', 'DS-03', 'DS-01', 'DS-14', 'DS-05', 'DS-12']
Q14247	C	63	F	Q	FALSE	-487	7	7	['DS-16', 'DS-08', 'DS-13', 'DS-01', 'DS-14', 'DS-05', 'DS-12']
P23528	C	66	D	P	FALSE	-100	7	7	['DS-08', 'DS-13', 'DS-19', 'DS-01', 'DS-14', 'DS-05', 'DS-12']
P20674	N	44	H	G	FALSE	2	7	7	['DS-16', 'DS-08', 'DS-13', 'DS-09', 'DS-19', 'DS-01', 'DS-14']
P04406	N	286	D	F	FALSE	284	7	7	['DS-08', 'DS-13', 'DS-19', 'DS-03', 'DS-01', 'DS-05', 'DS-12']
P21796	N	229	D	P	FALSE	227	7	7	['DS-08', 'DS-13', 'DS-09', 'DS-19', 'DS-03', 'DS-05', 'DS-12']
P05787	N	457	S	S	FALSE	456	7	7	['DS-16', 'DS-13', 'DS-03', 'DS-02', 'DS-14', 'DS-06', 'DS-12']
P23527	N	67	F	V	FALSE	65	7	7	['DS-13', 'DS-19', 'DS-18', 'DS-01', 'DS-14', 'DS-05', 'DS-12']
P68431	N	101	Y	L	FALSE	99	7	7	['DS-13', 'DS-03', 'DS-01', 'DS-14', 'DS-05', 'DS-12', 'DS-15']
P30086	C	70	D	P	FALSE	58	7	8	['DS-16', 'DS-08', 'DS-13', 'DS-19', 'DS-14', 'DS-05', 'DS-12']
P30041	C	46	V	C	FALSE	-178	7	8	['DS-16', 'DS-08', 'DS-13', 'DS-19', 'DS-01', 'DS-14', 'DS-05']
Q01469	C	42	D	C	FALSE	-93	7	8	['DS-08', 'DS-13', 'DS-19', 'DS-01', 'DS-14', 'DS-05', 'DS-12']
P06454	N	77	D	G	FALSE	75	7	8	['DS-16', 'DS-13', 'DS-03', 'DS-02', 'DS-01', 'DS-14', 'DS-12']
P06748	N	234	K	T	FALSE	233	7	8	['DS-16', 'DS-13', 'DS-03', 'DS-01', 'DS-14', 'DS-05', 'DS-12']
P04406	N	297	D	A	FALSE	295	7	8	['DS-08', 'DS-13', 'DS-19', 'DS-01', 'DS-14', 'DS-05', 'DS-12']
P18859	N	25	N	I	FALSE	-8	7	8	['DS-16', 'DS-08', 'DS-13', 'DS-19', 'DS-14', 'DS-05', 'DS-12']
P56381	N	3	V	A	FALSE	2	7	8	['DS-08', 'DS-13', 'DS-19', 'DS-14', 'DS-05', 'DS-12', 'DS-15']
P99999	N	69	Y	L	FALSE	67	7	8	['DS-08', 'DS-13', 'DS-19', 'DS-03', 'DS-01', 'DS-14', 'DS-05']
P30740	N	345	C	M	FALSE	344	7	8	['DS-16', 'DS-08', 'DS-13', 'DS-19', 'DS-01', 'DS-14', 'DS-12']
P0ADV1	C	158	K	R	FALSE	-27	7	9	['DS-46', 'DS-44', 'DS-42', 'DS-45', 'DS-40', 'DS-39', 'DS-49']
P0CG47	C	73	L	R	FALSE	-3	7	9	['DS-19', 'DS-03', 'DS-04', 'DS-14', 'DS-05', 'DS-12', 'DS-15']
P68431	N	105	L	F	FALSE	103	7	9	['DS-13', 'DS-19', 'DS-03', 'DS-01', 'DS-14', 'DS-12', 'DS-15']
P13073	C	101	K	T	FALSE	-68	7	10	['DS-08', 'DS-13', 'DS-01', 'DS-04', 'DS-14', 'DS-05', 'DS-12']
P62857	C	67	R	L	FALSE	-2	7	10	['DS-16', 'DS-08', 'DS-13', 'DS-03', 'DS-14', 'DS-05', 'DS-12']
O43768	C	117	G	G	FALSE	-4	7	10	['DS-13', 'DS-03', 'DS-01', 'DS-04', 'DS-14', 'DS-05', 'DS-12']
P56381	N	4	A	Y	FALSE	3	7	10	['DS-08', 'DS-13', 'DS-19', 'DS-14', 'DS-05', 'DS-12', 'DS-15']
P05787	N	455	R	T	FALSE	454	7	10	['DS-16', 'DS-13', 'DS-03', 'DS-02', 'DS-18', 'DS-14', 'DS-06']
Q06830	N	108	D	P	FALSE	106	7	10	['DS-08', 'DS-13', 'DS-19', 'DS-03', 'DS-01', 'DS-05', 'DS-12']
P0A6A3	N	364	A	A	FALSE	363	7	10	['DS-46', 'DS-44', 'DS-40', 'DS-42', 'DS-39', 'DS-41', 'DS-38']
P06576	N	370	D	P	FALSE	322	7	11	['DS-08', 'DS-13', 'DS-09', 'DS-19', 'DS-03', 'DS-05', 'DS-12']
P05787	N	437	S	Y	FALSE	436	7	11	['DS-16', 'DS-13', 'DS-03', 'DS-02', 'DS-14', 'DS-05', 'DS-12']
P01009	N	384	S	I	FALSE	9	7	11	['DS-16', 'DS-08', 'DS-13', 'DS-03', 'DS-01', 'DS-14', 'DS-12']
P0ACF8	N	90	K	R	FALSE	88	7	12	['DS-43', 'DS-46', 'DS-44', 'DS-40', 'DS-42', 'DS-39', 'DS-37']
Q9BX68	N	31	G	A	FALSE	13	7	12	['DS-08', 'DS-13', 'DS-03', 'DS-01', 'DS-14', 'DS-05', 'DS-12']
P06733	C	32	R	A	FALSE	-402	7	13	['DS-16', 'DS-13', 'DS-03', 'DS-18', 'DS-14', 'DS-05', 'DS-12']
Q14247	C	45	Q	G	FALSE	-505	7	13	['DS-08', 'DS-13', 'DS-01', 'DS-04', 'DS-14', 'DS-05', 'DS-12']
P62987	N	77	G	I	TRUE	0	7	14	['DS-16', 'DS-13', 'DS-03', 'DS-14', 'DS-05', 'DS-12', 'DS-15']
P00441	N	28	N	G	FALSE	26	7	14	['DS-16', 'DS-08', 'DS-13', 'DS-01', 'DS-04', 'DS-14', 'DS-12']
P20962	C	80	K	R	FALSE	-22	7	15	['DS-16', 'DS-08', 'DS-03', 'DS-01', 'DS-14', 'DS-05', 'DS-12']
P63313	C	27	N	T	FALSE	-17	7	15	['DS-08', 'DS-13', 'DS-19', 'DS-03', 'DS-04', 'DS-14', 'DS-12']
P63165	C	97	G	H	TRUE	0	7	15	['DS-13', 'DS-03', 'DS-01', 'DS-04', 'DS-14', 'DS-05', 'DS-12']
P62861	N	75	G	K	TRUE	0	7	15	['DS-16', 'DS-13', 'DS-02', 'DS-14', 'DS-05', 'DS-12', 'DS-15']
P0CG47	N	76	G	G	FALSE	-1	7	15	['DS-17', 'DS-13', 'DS-19', 'DS-03', 'DS-14', 'DS-05', 'DS-12']
P04908	C	128	K	G	FALSE	-2	7	17	['DS-17', 'DS-13', 'DS-03', 'DS-02', 'DS-14', 'DS-05', 'DS-15']
Q9UII2	N	30	Q	S	FALSE	4	7	17	['DS-08', 'DS-13', 'DS-19', 'DS-03', 'DS-01', 'DS-05', 'DS-15']
P23528	N	119	A	S	FALSE	117	7	17	['DS-16', 'DS-08', 'DS-13', 'DS-19', 'DS-03', 'DS-01', 'DS-05']
P02358	C	132	E	E	FALSE	1	7	18	['DS-46', 'DS-44', 'DS-40', 'DS-36', 'DS-42', 'DS-49', 'DS-37']
P37802	C	197	Q	I	FALSE	-2	7	19	['DS-16', 'DS-13', 'DS-03', 'DS-01', 'DS-14', 'DS-12', 'DS-15']
P0CG47	C	228	G	C	TRUE	0	7	19	['DS-13', 'DS-19', 'DS-03', 'DS-18', 'DS-01', 'DS-10', 'DS-15']
P05787	N	428	Y	G	FALSE	427	7	19	['DS-16', 'DS-13', 'DS-03', 'DS-02', 'DS-14', 'DS-05', 'DS-06']
P23528	C	38	F	C	FALSE	-128	7	20	['DS-16', 'DS-08', 'DS-19', 'DS-03', 'DS-01', 'DS-05', 'DS-12']
P81605	C	109	V	L	TRUE	0	7	20	['DS-13', 'DS-03', 'DS-01', 'DS-10', 'DS-04', 'DS-05', 'DS-12']
P02654	N	29	P	D	TRUE	0	7	20	['DS-08', 'DS-13', 'DS-19', 'DS-01', 'DS-10', 'DS-14', 'DS-12']
P08727	C	54	S	S	FALSE	-346	7	21	['DS-16', 'DS-13', 'DS-03', 'DS-02', 'DS-14', 'DS-05', 'DS-12']
P05387	C	63	A	S	FALSE	-52	7	21	['DS-16', 'DS-13', 'DS-01', 'DS-04', 'DS-14', 'DS-05', 'DS-12']
P63313	C	39	K	R	FALSE	-5	7	23	['DS-08', 'DS-13', 'DS-19', 'DS-03', 'DS-18', 'DS-04', 'DS-14']
P81605	C	108	S	V	FALSE	-1	7	23	['DS-13', 'DS-03', 'DS-10', 'DS-04', 'DS-14', 'DS-05', 'DS-12']
P0A7M9	C	62	K	R	FALSE	-8	7	24	['DS-46', 'DS-43', 'DS-44', 'DS-40', 'DS-36', 'DS-49', 'DS-37']
Q9NQC3	C	64	S	A	FALSE	-1128	7	28	['DS-16', 'DS-08', 'DS-13', 'DS-01', 'DS-04', 'DS-14', 'DS-12']
P69905	C	95	D	P	FALSE	-9	7	29	['DS-16', 'DS-08', 'DS-09', 'DS-19', 'DS-01', 'DS-10', 'DS-05']
P08727	C	52	F	V	FALSE	-348	7	29	['DS-16', 'DS-13', 'DS-03', 'DS-02', 'DS-14', 'DS-05', 'DS-12']
P0CG47	C	72	R	L	FALSE	-4	7	29	['DS-08', 'DS-19', 'DS-03', 'DS-04', 'DS-14', 'DS-05', 'DS-12']
P07858	N	80	K	L	TRUE	0	7	29	['DS-08', 'DS-13', 'DS-19', 'DS-03', 'DS-14', 'DS-12', 'DS-15']
P04406	C	81	D	P	FALSE	-254	7	32	['DS-08', 'DS-13', 'DS-19', 'DS-01', 'DS-14', 'DS-05', 'DS-12']
P02359	C	78	R	R	FALSE	-101	7	34	['DS-46', 'DS-44', 'DS-42', 'DS-40', 'DS-36', 'DS-39', 'DS-37']
P00367	N	54	Y	S	TRUE	0	7	37	['DS-08', 'DS-13', 'DS-19', 'DS-03', 'DS-01', 'DS-14', 'DS-12']
P0ACF8	C	89	K	R	FALSE	-48	7	38	['DS-46', 'DS-40', 'DS-36', 'DS-42', 'DS-39', 'DS-49', 'DS-37']
Q99879	N	3	P	E	FALSE	1	7	44	['DS-17', 'DS-16', 'DS-13', 'DS-02', 'DS-01', 'DS-14', 'DS-12']
P69905	N	96	D	P	TRUE	0	7	46	['DS-16', 'DS-08', 'DS-09', 'DS-19', 'DS-01', 'DS-10', 'DS-05']
P60709	C	44	M	V	FALSE	-331	6	6	['DS-08', 'DS-13', 'DS-04', 'DS-14', 'DS-06', 'DS-12']
P30086	C	72	D	A	FALSE	60	6	6	['DS-08', 'DS-13', 'DS-19', 'DS-14', 'DS-05', 'DS-12']
P0DMV8	C	80	D	P	FALSE	-561	6	6	['DS-08', 'DS-13', 'DS-19', 'DS-14', 'DS-05', 'DS-12']
O60869	C	49	N	K	FALSE	-99	6	6	['DS-08', 'DS-13', 'DS-04', 'DS-14', 'DS-05', 'DS-12']
P31949	C	28	D	G	FALSE	-77	6	6	['DS-13', 'DS-03', 'DS-01', 'DS-14', 'DS-05', 'DS-12']
P22392	C	36	V	A	FALSE	-116	6	6	['DS-13', 'DS-19', 'DS-03', 'DS-01', 'DS-14', 'DS-05']
P07741	C	35	D	P	FALSE	-145	6	6	['DS-13', 'DS-03', 'DS-01', 'DS-14', 'DS-05', 'DS-12']
P48047	N	179	D	P	FALSE	155	6	6	['DS-08', 'DS-13', 'DS-19', 'DS-14', 'DS-05', 'DS-12']
P04406	N	312	I	S	FALSE	310	6	6	['DS-13', 'DS-19', 'DS-03', 'DS-01', 'DS-14', 'DS-12']
P04406	N	306	D	H	FALSE	304	6	6	['DS-08', 'DS-13', 'DS-03', 'DS-01', 'DS-05', 'DS-12']
O60814	N	65	N	S	FALSE	63	6	6	['DS-13', 'DS-19', 'DS-01', 'DS-14', 'DS-05', 'DS-12']
O60814	N	86	N	K	FALSE	84	6	6	['DS-13', 'DS-03', 'DS-01', 'DS-14', 'DS-05', 'DS-12']
Q9UI09	N	97	D	P	FALSE	96	6	6	['DS-16', 'DS-13', 'DS-09', 'DS-05', 'DS-12', 'DS-15']
P53999	N	50	L	S	FALSE	48	6	6	['DS-08', 'DS-13', 'DS-19', 'DS-01', 'DS-04', 'DS-14']
P05787	N	434	P	G	FALSE	433	6	6	['DS-13', 'DS-03', 'DS-02', 'DS-14', 'DS-05', 'DS-12']
P23527	N	71	I	F	FALSE	69	6	6	['DS-13', 'DS-18', 'DS-14', 'DS-05', 'DS-12', 'DS-15']
P23527	N	53	D	T	FALSE	51	6	6	['DS-13', 'DS-19', 'DS-01', 'DS-14', 'DS-05', 'DS-12']
P02765	N	341	R	T	TRUE	0	6	6	['DS-16', 'DS-08', 'DS-01', 'DS-10', 'DS-14', 'DS-12']
O14950	N	99	D	P	FALSE	98	6	6	['DS-13', 'DS-01', 'DS-14', 'DS-05', 'DS-12', 'DS-15']
Q9C005	N	41	K	S	FALSE	40	6	6	['DS-13', 'DS-19', 'DS-03', 'DS-14', 'DS-05', 'DS-12']
Q9HB71	N	187	D	P	FALSE	185	6	6	['DS-08', 'DS-13', 'DS-01', 'DS-14', 'DS-05', 'DS-12']
P06454	C	29	N	G	TRUE	0	6	7	['DS-16', 'DS-13', 'DS-03', 'DS-04', 'DS-14', 'DS-06']
P40926	C	88	D	C	FALSE	-250	6	7	['DS-08', 'DS-13', 'DS-01', 'DS-14', 'DS-05', 'DS-12']
P13073	C	102	T	V	FALSE	-67	6	7	['DS-08', 'DS-13', 'DS-01', 'DS-14', 'DS-05', 'DS-12']
P04406	C	40	L	N	FALSE	-295	6	7	['DS-13', 'DS-03', 'DS-01', 'DS-14', 'DS-05', 'DS-12']
P20962	C	66	D	E	FALSE	-36	6	7	['DS-16', 'DS-08', 'DS-03', 'DS-01', 'DS-04', 'DS-14']
P62857	C	68	L	R	FALSE	-1	6	7	['DS-08', 'DS-13', 'DS-01', 'DS-14', 'DS-05', 'DS-12']
Q9NZT1	C	76	A	R	FALSE	-70	6	7	['DS-13', 'DS-03', 'DS-01', 'DS-04', 'DS-05', 'DS-12']
P23528	C	79	D	C	FALSE	-87	6	7	['DS-08', 'DS-13', 'DS-19', 'DS-01', 'DS-05', 'DS-12']
P61604	C	57	G	G	FALSE	-45	6	7	['DS-08', 'DS-13', 'DS-19', 'DS-14', 'DS-05', 'DS-12']
Q9GZQ8	C	120	G	M	TRUE	0	6	7	['DS-17', 'DS-08', 'DS-13', 'DS-19', 'DS-01', 'DS-15']
P63173	C	37	R	C	FALSE	-33	6	7	['DS-08', 'DS-13', 'DS-03', 'DS-14', 'DS-05', 'DS-12']
P0C7P4	C	87	Y	S	FALSE	-196	6	7	['DS-13', 'DS-19', 'DS-03', 'DS-14', 'DS-05', 'DS-12']
P55209	C	39	T	V	FALSE	-349	6	7	['DS-13', 'DS-03', 'DS-01', 'DS-04', 'DS-14', 'DS-12']
P06748	N	230	K	K	FALSE	229	6	7	['DS-16', 'DS-13', 'DS-03', 'DS-01', 'DS-14', 'DS-05']
P04406	N	296	F	D	FALSE	294	6	7	['DS-13', 'DS-19', 'DS-03', 'DS-01', 'DS-04', 'DS-14']
P68104	N	428	R	D	FALSE	426	6	7	['DS-16', 'DS-08', 'DS-13', 'DS-19', 'DS-03', 'DS-18']
P68104	N	404	D	M	FALSE	402	6	7	['DS-08', 'DS-13', 'DS-19', 'DS-03', 'DS-01', 'DS-05']
P05787	N	445	G	S	FALSE	444	6	7	['DS-13', 'DS-03', 'DS-02', 'DS-14', 'DS-05', 'DS-12']
P23527	N	65	N	S	FALSE	63	6	7	['DS-13', 'DS-03', 'DS-01', 'DS-14', 'DS-05', 'DS-12']
P23527	N	54	T	G	FALSE	52	6	7	['DS-13', 'DS-03', 'DS-01', 'DS-14', 'DS-05', 'DS-12']
P09651	N	303	S	G	FALSE	301	6	7	['DS-13', 'DS-03', 'DS-01', 'DS-14', 'DS-05', 'DS-12']
P31949	N	57	D	P	FALSE	55	6	7	['DS-13', 'DS-01', 'DS-14', 'DS-05', 'DS-12', 'DS-15']
P31949	N	73	D	G	FALSE	71	6	7	['DS-13', 'DS-01', 'DS-14', 'DS-05', 'DS-12', 'DS-15']
Q9BQC6	N	9	W	R	FALSE	8	6	7	['DS-16', 'DS-13', 'DS-14', 'DS-05', 'DS-12', 'DS-15']
P63173	N	45	T	L	FALSE	44	6	7	['DS-08', 'DS-13', 'DS-19', 'DS-04', 'DS-14', 'DS-12']
P68431	N	112	C	A	FALSE	110	6	7	['DS-08', 'DS-13', 'DS-19', 'DS-01', 'DS-14', 'DS-12']
P50502	N	329	D	P	FALSE	328	6	7	['DS-08', 'DS-13', 'DS-01', 'DS-14', 'DS-05', 'DS-12']
P10619	N	29	A	A	TRUE	0	6	7	['DS-13', 'DS-03', 'DS-01', 'DS-14', 'DS-05', 'DS-12']
Q96IX5	C	56	K	A	FALSE	-2	6	8	['DS-08', 'DS-13', 'DS-09', 'DS-14', 'DS-05', 'DS-12']
Q14247	C	42	K	T	FALSE	-508	6	8	['DS-16', 'DS-08', 'DS-03', 'DS-04', 'DS-14', 'DS-06']
P23528	C	37	L	F	FALSE	-129	6	8	['DS-08', 'DS-19', 'DS-03', 'DS-14', 'DS-05', 'DS-12']
P58546	C	44	D	C	FALSE	-74	6	8	['DS-08', 'DS-13', 'DS-19', 'DS-01', 'DS-14', 'DS-12']
P06748	N	237	K	T	FALSE	236	6	8	['DS-16', 'DS-13', 'DS-03', 'DS-14', 'DS-05', 'DS-12']
P04406	N	290	D	T	FALSE	288	6	8	['DS-13', 'DS-19', 'DS-01', 'DS-14', 'DS-05', 'DS-12']
Q8NCU8	N	84	-	-	FALSE	82	6	8	['DS-13', 'DS-09', 'DS-01', 'DS-14', 'DS-05', 'DS-12']
P68104	N	423	G	R	FALSE	421	6	8	['DS-16', 'DS-08', 'DS-03', 'DS-01', 'DS-14', 'DS-05']
P60709	N	338	Y	S	FALSE	336	6	8	['DS-16', 'DS-08', 'DS-13', 'DS-01', 'DS-14', 'DS-12']
P53999	N	92	D	P	FALSE	90	6	8	['DS-13', 'DS-03', 'DS-01', 'DS-14', 'DS-05', 'DS-12']
P82909	N	4	G	S	FALSE	3	6	8	['DS-16', 'DS-08', 'DS-19', 'DS-01', 'DS-14', 'DS-15']
P23527	N	63	I	M	FALSE	61	6	8	['DS-13', 'DS-19', 'DS-03', 'DS-01', 'DS-14', 'DS-12']
P23527	N	70	D	I	FALSE	68	6	8	['DS-13', 'DS-03', 'DS-01', 'DS-14', 'DS-05', 'DS-12']
P62937	N	124	D	G	FALSE	122	6	8	['DS-08', 'DS-13', 'DS-19', 'DS-14', 'DS-05', 'DS-12']
P61604	N	37	K	S	FALSE	35	6	8	['DS-16', 'DS-13', 'DS-03', 'DS-04', 'DS-14', 'DS-12']
P68036	N	115	D	P	FALSE	114	6	8	['DS-08', 'DS-13', 'DS-03', 'DS-01', 'DS-05', 'DS-12']
P26641	N	404	D	P	FALSE	402	6	8	['DS-13', 'DS-03', 'DS-01', 'DS-14', 'DS-05', 'DS-12']
P76002	N	23	A	A	TRUE	0	6	8	['DS-43', 'DS-46', 'DS-42', 'DS-36', 'DS-41', 'DS-37']
O15347	C	199	D	E	FALSE	-1	6	9	['DS-16', 'DS-13', 'DS-07', 'DS-03', 'DS-01', 'DS-04']
P13073	C	96	G	S	FALSE	-73	6	9	['DS-08', 'DS-13', 'DS-01', 'DS-14', 'DS-05', 'DS-12']
Q99497	C	28	R	A	FALSE	-161	6	9	['DS-13', 'DS-03', 'DS-18', 'DS-14', 'DS-05', 'DS-12']
P14174	C	49	A	F	FALSE	-66	6	9	['DS-13', 'DS-19', 'DS-03', 'DS-14', 'DS-05', 'DS-12']
P05387	C	74	S	A	FALSE	-41	6	9	['DS-13', 'DS-19', 'DS-04', 'DS-14', 'DS-05', 'DS-06']
P61604	C	28	K	G	FALSE	-74	6	9	['DS-13', 'DS-03', 'DS-01', 'DS-14', 'DS-05', 'DS-12']
Q04323	C	61	G	R	FALSE	-236	6	9	['DS-08', 'DS-13', 'DS-04', 'DS-14', 'DS-05', 'DS-12']
P43487	C	57	R	F	FALSE	-144	6	9	['DS-13', 'DS-03', 'DS-04', 'DS-14', 'DS-05', 'DS-12']
Q16740	N	57	L	P	TRUE	0	6	9	['DS-13', 'DS-07', 'DS-03', 'DS-01', 'DS-05', 'DS-15']
P04406	N	36	D	P	FALSE	34	6	9	['DS-08', 'DS-13', 'DS-01', 'DS-14', 'DS-05', 'DS-12']
P62805	N	70	D	A	FALSE	68	6	9	['DS-13', 'DS-01', 'DS-14', 'DS-05', 'DS-12', 'DS-15']
P62805	N	74	Y	T	FALSE	72	6	9	['DS-08', 'DS-13', 'DS-19', 'DS-03', 'DS-01', 'DS-12']
P23527	N	83	A	H	FALSE	81	6	9	['DS-19', 'DS-03', 'DS-01', 'DS-14', 'DS-05', 'DS-12']
P23527	N	64	M	N	FALSE	62	6	9	['DS-13', 'DS-03', 'DS-01', 'DS-14', 'DS-05', 'DS-12']
P07339	N	380	S	G	FALSE	211	6	9	['DS-08', 'DS-13', 'DS-19', 'DS-01', 'DS-14', 'DS-12']
O75390	N	26	H	A	FALSE	-2	6	9	['DS-16', 'DS-13', 'DS-19', 'DS-03', 'DS-01', 'DS-05']
P04406	C	43	M	V	FALSE	-292	6	10	['DS-13', 'DS-19', 'DS-03', 'DS-14', 'DS-05', 'DS-12']
P00441	C	26	S	N	FALSE	-128	6	10	['DS-19', 'DS-03', 'DS-01', 'DS-04', 'DS-14', 'DS-12']
P62937	C	51	S	C	FALSE	-114	6	10	['DS-13', 'DS-19', 'DS-03', 'DS-14', 'DS-05', 'DS-12']
P31949	C	56	D	P	FALSE	-49	6	10	['DS-13', 'DS-02', 'DS-01', 'DS-14', 'DS-05', 'DS-12']
P05387	C	73	V	S	FALSE	-42	6	10	['DS-13', 'DS-19', 'DS-03', 'DS-01', 'DS-04', 'DS-05']
P0ACF0	C	46	G	F	FALSE	-44	6	10	['DS-44', 'DS-45', 'DS-36', 'DS-39', 'DS-41', 'DS-38']
O14561	N	65	L	C	FALSE	-4	6	10	['DS-08', 'DS-13', 'DS-09', 'DS-03', 'DS-01', 'DS-04']
O60814	N	82	L	A	FALSE	80	6	10	['DS-16', 'DS-13', 'DS-03', 'DS-01', 'DS-05', 'DS-12']
Q9H4I9	N	48	S	V	FALSE	-5	6	10	['DS-17', 'DS-13', 'DS-07', 'DS-01', 'DS-12', 'DS-15']
P63313	N	12	A	S	FALSE	10	6	10	['DS-08', 'DS-19', 'DS-03', 'DS-18', 'DS-01', 'DS-04']
P37802	N	148	D	P	FALSE	146	6	10	['DS-16', 'DS-13', 'DS-01', 'DS-14', 'DS-05', 'DS-12']
P30086	N	79	D	P	FALSE	77	6	10	['DS-08', 'DS-13', 'DS-19', 'DS-01', 'DS-05', 'DS-15']
P46783	N	130	R	S	FALSE	129	6	10	['DS-13', 'DS-03', 'DS-18', 'DS-04', 'DS-06', 'DS-12']
P69905	C	41	K	T	FALSE	-63	6	11	['DS-16', 'DS-08', 'DS-13', 'DS-03', 'DS-01', 'DS-12']
P08727	C	48	S	S	FALSE	-352	6	11	['DS-16', 'DS-13', 'DS-03', 'DS-02', 'DS-14', 'DS-12']
P63261	C	51	D	S	FALSE	-324	6	11	['DS-08', 'DS-13', 'DS-19', 'DS-01', 'DS-05', 'DS-12']
P0CG47	C	71	L	R	FALSE	-5	6	11	['DS-08', 'DS-03', 'DS-04', 'DS-14', 'DS-05', 'DS-12']
P05787	N	432	T	S	FALSE	431	6	11	['DS-16', 'DS-13', 'DS-03', 'DS-02', 'DS-14', 'DS-05']
P0A7L0	N	7	K	R	FALSE	5	6	11	['DS-46', 'DS-44', 'DS-40', 'DS-36', 'DS-39', 'DS-49']
P13861	C	60	G	H	FALSE	-344	6	12	['DS-08', 'DS-13', 'DS-19', 'DS-14', 'DS-05', 'DS-12']
O60814	N	88	R	S	FALSE	86	6	12	['DS-16', 'DS-13', 'DS-03', 'DS-14', 'DS-05', 'DS-12']
P68104	N	425	F	A	FALSE	423	6	12	['DS-16', 'DS-08', 'DS-13', 'DS-03', 'DS-02', 'DS-01']
P63313	N	11	I	A	FALSE	9	6	12	['DS-08', 'DS-13', 'DS-19', 'DS-03', 'DS-18', 'DS-15']
Q14247	N	473	S	A	FALSE	472	6	12	['DS-08', 'DS-13', 'DS-01', 'DS-04', 'DS-14', 'DS-05']
P62937	N	117	T	A	FALSE	115	6	12	['DS-16', 'DS-08', 'DS-13', 'DS-19', 'DS-01', 'DS-05']
P0A7U3	N	37	R	R	FALSE	35	6	12	['DS-44', 'DS-42', 'DS-36', 'DS-40', 'DS-49', 'DS-37']
P23827	N	21	A	A	TRUE	0	6	12	['DS-43', 'DS-46', 'DS-40', 'DS-36', 'DS-41', 'DS-49']
P50454	N	19	A	A	TRUE	0	6	12	['DS-13', 'DS-03', 'DS-14', 'DS-05', 'DS-12', 'DS-15']
P23857	N	20	A	A	TRUE	0	6	12	['DS-43', 'DS-40', 'DS-45', 'DS-42', 'DS-41', 'DS-38']
P06733	C	98	D	G	FALSE	-336	6	13	['DS-08', 'DS-13', 'DS-19', 'DS-14', 'DS-05', 'DS-12']
P60174	C	57	D	P	FALSE	-192	6	13	['DS-08', 'DS-13', 'DS-01', 'DS-14', 'DS-05', 'DS-12']
Q6P1L8	N	31	S	A	TRUE	0	6	13	['DS-08', 'DS-07', 'DS-01', 'DS-05', 'DS-12', 'DS-15']
P0A800	N	26	R	R	FALSE	24	6	13	['DS-44', 'DS-42', 'DS-36', 'DS-40', 'DS-41', 'DS-49']
P0AA57	N	27	A	H	TRUE	0	6	13	['DS-43', 'DS-46', 'DS-42', 'DS-36', 'DS-41', 'DS-37']
P69905	C	56	V	K	FALSE	-48	6	14	['DS-16', 'DS-08', 'DS-13', 'DS-01', 'DS-14', 'DS-12']
P05787	C	40	R	V	FALSE	-443	6	14	['DS-13', 'DS-03', 'DS-02', 'DS-18', 'DS-14', 'DS-12']
Q9UKY7	C	101	Q	A	FALSE	-157	6	14	['DS-13', 'DS-19', 'DS-01', 'DS-04', 'DS-14', 'DS-05']
P10809	N	521	D	P	FALSE	494	6	14	['DS-08', 'DS-13', 'DS-03', 'DS-14', 'DS-05', 'DS-12']
P61970	N	95	D	P	FALSE	94	6	14	['DS-08', 'DS-13', 'DS-19', 'DS-14', 'DS-05', 'DS-12']
P08727	C	53	V	S	FALSE	-347	6	15	['DS-16', 'DS-13', 'DS-03', 'DS-02', 'DS-14', 'DS-12']
P05787	C	42	G	S	FALSE	-441	6	15	['DS-13', 'DS-03', 'DS-02', 'DS-14', 'DS-05', 'DS-12']
P68104	N	426	A	V	FALSE	424	6	15	['DS-16', 'DS-08', 'DS-13', 'DS-19', 'DS-02', 'DS-01']
P05787	N	427	A	Y	FALSE	426	6	15	['DS-13', 'DS-03', 'DS-02', 'DS-14', 'DS-05', 'DS-12']
P05161	C	157	G	G	TRUE	0	6	16	['DS-13', 'DS-07', 'DS-01', 'DS-14', 'DS-12', 'DS-15']
Q6FI13	C	128	K	G	FALSE	-2	6	16	['DS-13', 'DS-02', 'DS-01', 'DS-14', 'DS-05', 'DS-15']
P60709	C	51	D	S	FALSE	-324	6	16	['DS-16', 'DS-08', 'DS-13', 'DS-01', 'DS-05', 'DS-12']
P60709	C	216	L	C	FALSE	-159	6	16	['DS-16', 'DS-08', 'DS-13', 'DS-19', 'DS-01', 'DS-05']
P09651	C	42	D	C	FALSE	-330	6	16	['DS-08', 'DS-13', 'DS-01', 'DS-14', 'DS-05', 'DS-12']
P62937	C	39	L	S	FALSE	-126	6	16	['DS-13', 'DS-19', 'DS-03', 'DS-04', 'DS-05', 'DS-06']
P0C018	C	76	K	A	FALSE	-41	6	16	['DS-44', 'DS-42', 'DS-36', 'DS-40', 'DS-39', 'DS-49']
P51571	N	24	A	E	TRUE	0	6	16	['DS-17', 'DS-13', 'DS-07', 'DS-01', 'DS-12', 'DS-15']
P24311	N	17	S	I	FALSE	-8	6	16	['DS-08', 'DS-13', 'DS-09', 'DS-01', 'DS-14', 'DS-15']
P68104	N	416	F	S	FALSE	414	6	16	['DS-16', 'DS-08', 'DS-13', 'DS-19', 'DS-03', 'DS-01']
P63313	N	3	A	D	FALSE	1	6	16	['DS-08', 'DS-19', 'DS-03', 'DS-18', 'DS-14', 'DS-15']
P14625	N	22	A	D	TRUE	0	6	16	['DS-08', 'DS-13', 'DS-03', 'DS-01', 'DS-04', 'DS-06']
P07339	C	411	R	L	FALSE	-1	6	17	['DS-08', 'DS-13', 'DS-19', 'DS-01', 'DS-14', 'DS-12']
P02358	C	134	E	E	FALSE	-1	6	18	['DS-43', 'DS-42', 'DS-36', 'DS-39', 'DS-49', 'DS-37']
O14521	N	57	H	S	TRUE	0	6	20	['DS-16', 'DS-13', 'DS-09', 'DS-07', 'DS-01', 'DS-15']
P60709	N	95	L	R	FALSE	93	6	20	['DS-08', 'DS-19', 'DS-03', 'DS-01', 'DS-04', 'DS-05']
P0C018	N	16	R	R	FALSE	15	6	20	['DS-44', 'DS-42', 'DS-36', 'DS-40', 'DS-49', 'DS-37']
P0A7W7	C	62	T	L	FALSE	-68	6	21	['DS-44', 'DS-40', 'DS-41', 'DS-38', 'DS-49', 'DS-37']
P81605	C	61	Q	R	FALSE	-1	6	21	['DS-08', 'DS-19', 'DS-03', 'DS-01', 'DS-10', 'DS-06']
P05787	N	425	S	S	FALSE	424	6	21	['DS-13', 'DS-03', 'DS-02', 'DS-14', 'DS-05', 'DS-12']
P53634	N	395	R	D	TRUE	0	6	21	['DS-13', 'DS-01', 'DS-14', 'DS-05', 'DS-12', 'DS-15']
P0AAV6	N	25	A	A	TRUE	0	6	21	['DS-40', 'DS-45', 'DS-36', 'DS-39', 'DS-41', 'DS-38']
P08670	C	71	R	S	FALSE	-395	6	22	['DS-08', 'DS-19', 'DS-03', 'DS-18', 'DS-01', 'DS-05']
P61604	C	23	A	E	FALSE	-79	6	22	['DS-13', 'DS-03', 'DS-04', 'DS-14', 'DS-05', 'DS-12']
P06748	N	143	R	S	FALSE	142	6	22	['DS-16', 'DS-08', 'DS-07', 'DS-03', 'DS-01', 'DS-04']
P05787	N	441	G	S	FALSE	440	6	22	['DS-13', 'DS-03', 'DS-02', 'DS-14', 'DS-05', 'DS-12']
P06703	N	4	C	P	FALSE	3	6	23	['DS-13', 'DS-09', 'DS-03', 'DS-01', 'DS-12', 'DS-15']
P05787	N	438	Y	S	FALSE	437	6	23	['DS-16', 'DS-13', 'DS-03', 'DS-02', 'DS-14', 'DS-05']
P81605	N	20	A	Y	TRUE	0	6	23	['DS-08', 'DS-19', 'DS-03', 'DS-01', 'DS-10', 'DS-06']
P60723	C	187	V	M	FALSE	-14	6	24	['DS-44', 'DS-42', 'DS-39', 'DS-41', 'DS-49', 'DS-37']
P05787	N	415	K	T	FALSE	414	6	24	['DS-13', 'DS-03', 'DS-18', 'DS-14', 'DS-06', 'DS-12']
P63313	C	40	R	S	FALSE	-4	6	25	['DS-08', 'DS-13', 'DS-19', 'DS-03', 'DS-04', 'DS-14']
P05787	C	72	L	L	FALSE	-411	6	25	['DS-16', 'DS-13', 'DS-02', 'DS-14', 'DS-05', 'DS-12']
P06748	N	222	R	S	FALSE	221	6	25	['DS-07', 'DS-03', 'DS-01', 'DS-14', 'DS-05', 'DS-12']
P60723	N	161	A	A	FALSE	160	6	25	['DS-44', 'DS-42', 'DS-40', 'DS-39', 'DS-41', 'DS-49']
P61175	C	83	K	R	FALSE	-27	6	28	['DS-44', 'DS-40', 'DS-36', 'DS-39', 'DS-49', 'DS-37']
P33778	N	3	P	E	FALSE	1	6	28	['DS-13', 'DS-02', 'DS-01', 'DS-14', 'DS-05', 'DS-12']
P68919	N	19	R	R	FALSE	18	6	28	['DS-46', 'DS-44', 'DS-40', 'DS-36', 'DS-39', 'DS-37']
P62987	C	76	G	I	TRUE	0	6	29	['DS-17', 'DS-19', 'DS-07', 'DS-03', 'DS-04', 'DS-15']
P60624	C	91	K	K	FALSE	-13	6	31	['DS-46', 'DS-44', 'DS-42', 'DS-40', 'DS-39', 'DS-49']
P0C0S8	N	87	L	A	FALSE	85	6	31	['DS-13', 'DS-03', 'DS-01', 'DS-14', 'DS-05', 'DS-12']
P17665	N	17	R	S	TRUE	0	6	31	['DS-21', 'DS-20', 'DS-25', 'DS-24', 'DS-22', 'DS-23']
P0C0S8	C	128	K	G	FALSE	-2	6	34	['DS-16', 'DS-13', 'DS-14', 'DS-05', 'DS-12', 'DS-15']
P38646	N	47	Y	A	TRUE	0	6	38	['DS-08', 'DS-13', 'DS-03', 'DS-18', 'DS-01', 'DS-06']
P68104	N	396	K	S	FALSE	394	6	61	['DS-13', 'DS-03', 'DS-01', 'DS-14', 'DS-05', 'DS-12']
P24539	N	43	V	P	TRUE	0	6	84	['DS-16', 'DS-13', 'DS-09', 'DS-07', 'DS-01', 'DS-15']
P0A8M6	C	95	K	K	FALSE	-14	6	86	['DS-44', 'DS-40', 'DS-36', 'DS-39', 'DS-49', 'DS-37']
P06454	C	32	D	A	FALSE	3	5	5	['DS-13', 'DS-03', 'DS-01', 'DS-14', 'DS-05']
P06454	C	36	N	G	FALSE	7	5	5	['DS-13', 'DS-04', 'DS-14', 'DS-06', 'DS-12']
Q15843	C	75	G	G	FALSE	-1	5	5	['DS-08', 'DS-13', 'DS-14', 'DS-05', 'DS-12']
P10606	C	60	D	P	FALSE	-69	5	5	['DS-13', 'DS-03', 'DS-14', 'DS-05', 'DS-12']
P56381	C	47	K	V	FALSE	-4	5	5	['DS-16', 'DS-13', 'DS-14', 'DS-05', 'DS-12']
P68104	C	30	K	C	FALSE	-432	5	5	['DS-16', 'DS-08', 'DS-13', 'DS-19', 'DS-14']
Q8NC51	C	64	N	A	FALSE	-344	5	5	['DS-08', 'DS-13', 'DS-04', 'DS-14', 'DS-12']
P30086	C	56	D	G	FALSE	44	5	5	['DS-08', 'DS-13', 'DS-19', 'DS-05', 'DS-12']
P22626	C	49	D	C	FALSE	-304	5	5	['DS-08', 'DS-13', 'DS-19', 'DS-05', 'DS-12']
P63261	C	46	G	M	FALSE	-329	5	5	['DS-08', 'DS-13', 'DS-14', 'DS-05', 'DS-12']
Q99497	C	36	A	G	FALSE	-153	5	5	['DS-13', 'DS-19', 'DS-14', 'DS-05', 'DS-12']
P27824	C	59	T	Y	FALSE	-533	5	5	['DS-13', 'DS-04', 'DS-14', 'DS-06', 'DS-12']
P27824	C	49	T	T	FALSE	-543	5	5	['DS-13', 'DS-01', 'DS-14', 'DS-05', 'DS-12']
Q99623	C	28	G	A	FALSE	-271	5	5	['DS-13', 'DS-03', 'DS-14', 'DS-05', 'DS-12']
P78371	C	53	L	S	FALSE	-482	5	5	['DS-13', 'DS-19', 'DS-14', 'DS-05', 'DS-12']
P78371	C	50	K	I	FALSE	-485	5	5	['DS-08', 'DS-13', 'DS-03', 'DS-14', 'DS-12']
P27816	C	30	E	A	FALSE	-1122	5	5	['DS-08', 'DS-13', 'DS-04', 'DS-14', 'DS-12']
Q9BPX5	C	40	D	P	FALSE	-113	5	5	['DS-08', 'DS-13', 'DS-14', 'DS-05', 'DS-12']
P61604	C	21	S	A	FALSE	-81	5	5	['DS-13', 'DS-04', 'DS-14', 'DS-05', 'DS-12']
P61604	C	37	S	Q	FALSE	-65	5	5	['DS-13', 'DS-18', 'DS-14', 'DS-05', 'DS-12']
P0CG47	C	52	D	G	FALSE	-24	5	5	['DS-08', 'DS-19', 'DS-14', 'DS-05', 'DS-12']
P62906	C	42	D	P	FALSE	-175	5	5	['DS-13', 'DS-01', 'DS-14', 'DS-05', 'DS-12']
Q15836	C	54	Q	A	FALSE	-46	5	5	['DS-08', 'DS-13', 'DS-14', 'DS-05', 'DS-12']
P49773	C	43	D	I	FALSE	-83	5	5	['DS-08', 'DS-13', 'DS-14', 'DS-05', 'DS-12']
P22392	C	37	A	M	FALSE	-115	5	5	['DS-13', 'DS-19', 'DS-01', 'DS-14', 'DS-05']
P62308	C	35	D	P	FALSE	-41	5	5	['DS-13', 'DS-01', 'DS-14', 'DS-05', 'DS-12']
P0DP23	C	21	D	K	FALSE	-128	5	5	['DS-08', 'DS-13', 'DS-19', 'DS-01', 'DS-05']
P18669	C	40	R	G	FALSE	-214	5	5	['DS-13', 'DS-03', 'DS-14', 'DS-05', 'DS-12']
P29966	C	61	N	G	FALSE	-271	5	5	['DS-08', 'DS-13', 'DS-19', 'DS-14', 'DS-12']
P62879	C	38	D	P	FALSE	-302	5	5	['DS-08', 'DS-13', 'DS-19', 'DS-03', 'DS-05']
Q9C005	C	40	K	S	FALSE	-59	5	5	['DS-08', 'DS-03', 'DS-04', 'DS-14', 'DS-12']
P17707	C	67	E	S	TRUE	0	5	5	['DS-08', 'DS-13', 'DS-19', 'DS-05', 'DS-12']
P27695	C	47	D	P	FALSE	-271	5	5	['DS-13', 'DS-03', 'DS-02', 'DS-01', 'DS-12']
Q9UNZ2	C	60	S	V	FALSE	-310	5	5	['DS-13', 'DS-19', 'DS-14', 'DS-05', 'DS-12']
O75083	C	26	D	P	FALSE	-580	5	5	['DS-08', 'DS-13', 'DS-01', 'DS-05', 'DS-12']
P05388	C	26	K	C	FALSE	-291	5	5	['DS-08', 'DS-13', 'DS-14', 'DS-05', 'DS-12']
Q15181	C	64	D	P	FALSE	-225	5	5	['DS-08', 'DS-13', 'DS-14', 'DS-05', 'DS-12']
Q07021	N	208	R	E	FALSE	134	5	5	['DS-13', 'DS-03', 'DS-04', 'DS-05', 'DS-06']
P04406	N	304	L	N	FALSE	302	5	5	['DS-08', 'DS-13', 'DS-19', 'DS-03', 'DS-12']
O60814	N	47	L	K	FALSE	45	5	5	['DS-13', 'DS-19', 'DS-03', 'DS-14', 'DS-05']
O60814	N	53	D	T	FALSE	51	5	5	['DS-13', 'DS-01', 'DS-14', 'DS-05', 'DS-12']
O60814	N	70	D	I	FALSE	68	5	5	['DS-13', 'DS-03', 'DS-14', 'DS-05', 'DS-12']
O43181	N	120	D	P	FALSE	77	5	5	['DS-08', 'DS-19', 'DS-05', 'DS-12', 'DS-15']
P04792	N	150	D	P	FALSE	149	5	5	['DS-08', 'DS-13', 'DS-01', 'DS-14', 'DS-12']
P07195	N	299	A	R	FALSE	297	5	5	['DS-13', 'DS-19', 'DS-01', 'DS-05', 'DS-12']
P10606	N	28	A	M	FALSE	-4	5	5	['DS-08', 'DS-09', 'DS-19', 'DS-03', 'DS-12']
P51970	N	150	D	P	FALSE	148	5	5	['DS-13', 'DS-09', 'DS-03', 'DS-14', 'DS-12']
P56385	N	18	S	A	FALSE	16	5	5	['DS-16', 'DS-19', 'DS-03', 'DS-01', 'DS-14']
P56385	N	33	Y	L	FALSE	31	5	5	['DS-13', 'DS-04', 'DS-14', 'DS-05', 'DS-12']
P20962	N	62	E	G	FALSE	60	5	5	['DS-13', 'DS-14', 'DS-05', 'DS-12', 'DS-15']
P68104	N	418	D	Y	FALSE	416	5	5	['DS-13', 'DS-03', 'DS-01', 'DS-05', 'DS-12']
P61353	N	104	D	P	FALSE	103	5	5	['DS-13', 'DS-14', 'DS-05', 'DS-12', 'DS-15']
P05787	N	433	S	P	FALSE	432	5	5	['DS-16', 'DS-13', 'DS-03', 'DS-14', 'DS-12']
P05787	N	429	G	G	FALSE	428	5	5	['DS-16', 'DS-13', 'DS-03', 'DS-14', 'DS-12']
P04908	N	110	L	P	FALSE	108	5	5	['DS-13', 'DS-18', 'DS-14', 'DS-05', 'DS-12']
P60468	N	63	D	S	FALSE	61	5	5	['DS-13', 'DS-02', 'DS-01', 'DS-14', 'DS-12']
P23527	N	68	V	N	FALSE	66	5	5	['DS-13', 'DS-19', 'DS-18', 'DS-01', 'DS-14']
P23527	N	72	F	E	FALSE	70	5	5	['DS-13', 'DS-03', 'DS-01', 'DS-14', 'DS-12']
P23527	N	55	G	I	FALSE	53	5	5	['DS-13', 'DS-03', 'DS-14', 'DS-05', 'DS-12']
P62857	N	37	D	D	FALSE	36	5	5	['DS-13', 'DS-14', 'DS-05', 'DS-12', 'DS-15']
P23528	N	123	D	A	FALSE	121	5	5	['DS-08', 'DS-13', 'DS-19', 'DS-05', 'DS-12']
P02647	N	226	S	T	FALSE	201	5	5	['DS-08', 'DS-13', 'DS-10', 'DS-14', 'DS-12']
P00505	N	383	C	F	FALSE	353	5	5	['DS-08', 'DS-13', 'DS-01', 'DS-14', 'DS-12']
Q93077	N	28	P	V	FALSE	26	5	5	['DS-13', 'DS-02', 'DS-01', 'DS-06', 'DS-12']
P62826	N	172	D	P	FALSE	170	5	5	['DS-13', 'DS-03', 'DS-14', 'DS-05', 'DS-12']
P61604	N	62	Q	P	FALSE	60	5	5	['DS-13', 'DS-19', 'DS-03', 'DS-18', 'DS-15']
P0A7K2	N	87	D	L	FALSE	85	5	5	['DS-42', 'DS-39', 'DS-41', 'DS-38', 'DS-49']
P0ACF8	N	72	D	P	FALSE	70	5	5	['DS-43', 'DS-46', 'DS-36', 'DS-49', 'DS-37']
P39310	N	83	Q	L	FALSE	82	5	5	['DS-40', 'DS-36', 'DS-39', 'DS-41', 'DS-49']
P46782	N	156	C	T	FALSE	154	5	5	['DS-13', 'DS-19', 'DS-14', 'DS-05', 'DS-12']
Q9NP97	N	62	D	P	FALSE	60	5	5	['DS-08', 'DS-13', 'DS-14', 'DS-05', 'DS-12']
Q15056	N	195	N	M	FALSE	193	5	5	['DS-08', 'DS-13', 'DS-03', 'DS-14', 'DS-12']
P0C7P4	N	44	V	P	FALSE	43	5	5	['DS-13', 'DS-19', 'DS-14', 'DS-05', 'DS-12']
Q9C005	N	38	N	A	FALSE	37	5	5	['DS-13', 'DS-19', 'DS-14', 'DS-05', 'DS-12']
P31948	N	493	D	P	FALSE	492	5	5	['DS-08', 'DS-13', 'DS-19', 'DS-14', 'DS-12']
O00154	N	314	D	P	FALSE	313	5	5	['DS-13', 'DS-19', 'DS-01', 'DS-05', 'DS-12']
Q04323	N	257	D	P	FALSE	255	5	5	['DS-08', 'DS-13', 'DS-14', 'DS-05', 'DS-12']
Q16543	N	326	D	P	FALSE	324	5	5	['DS-08', 'DS-13', 'DS-01', 'DS-05', 'DS-12']
Q96A49	N	285	N	L	FALSE	284	5	5	['DS-13', 'DS-04', 'DS-14', 'DS-05', 'DS-12']
P24666	N	122	D	P	FALSE	120	5	5	['DS-08', 'DS-13', 'DS-03', 'DS-14', 'DS-05']
Q02218	N	990	D	P	FALSE	949	5	5	['DS-08', 'DS-13', 'DS-03', 'DS-01', 'DS-12']
P0A905	N	85	R	S	FALSE	67	5	5	['DS-43', 'DS-44', 'DS-42', 'DS-40', 'DS-36']
P40926	C	74	K	A	FALSE	-264	5	6	['DS-13', 'DS-03', 'DS-01', 'DS-14', 'DS-05']
P04406	C	45	Y	M	FALSE	-290	5	6	['DS-13', 'DS-19', 'DS-03', 'DS-14', 'DS-05']
P04406	C	39	D	L	FALSE	-296	5	6	['DS-08', 'DS-13', 'DS-14', 'DS-05', 'DS-12']
P69905	C	57	K	G	FALSE	-47	5	6	['DS-16', 'DS-08', 'DS-13', 'DS-10', 'DS-12']
P20962	C	94	Q	K	FALSE	-8	5	6	['DS-08', 'DS-13', 'DS-03', 'DS-14', 'DS-15']
P08727	C	50	A	R	FALSE	-350	5	6	['DS-16', 'DS-13', 'DS-03', 'DS-14', 'DS-12']
P60174	C	86	D	C	FALSE	-163	5	6	['DS-08', 'DS-13', 'DS-01', 'DS-05', 'DS-12']
P63313	C	38	E	K	FALSE	-6	5	6	['DS-08', 'DS-19', 'DS-03', 'DS-04', 'DS-12']
P05787	C	464	K	K	FALSE	-19	5	6	['DS-16', 'DS-03', 'DS-02', 'DS-14', 'DS-06']
P11142	C	41	Y	V	FALSE	-605	5	6	['DS-13', 'DS-19', 'DS-03', 'DS-14', 'DS-12']
Q9NZT1	C	81	E	D	FALSE	-65	5	6	['DS-13', 'DS-03', 'DS-04', 'DS-05', 'DS-15']
Q9NZT1	C	75	K	A	FALSE	-71	5	6	['DS-13', 'DS-03', 'DS-01', 'DS-04', 'DS-05']
P07339	C	410	A	R	FALSE	-2	5	6	['DS-08', 'DS-13', 'DS-19', 'DS-14', 'DS-12']
P61088	C	54	L	E	FALSE	-98	5	6	['DS-13', 'DS-19', 'DS-03', 'DS-01', 'DS-05']
P61604	C	69	D	K	FALSE	-33	5	6	['DS-13', 'DS-19', 'DS-14', 'DS-05', 'DS-12']
P61604	C	47	V	A	FALSE	-55	5	6	['DS-13', 'DS-19', 'DS-03', 'DS-01', 'DS-05']
P61604	C	22	A	A	FALSE	-80	5	6	['DS-13', 'DS-03', 'DS-14', 'DS-05', 'DS-12']
Q9HB71	C	56	D	N	FALSE	-172	5	6	['DS-08', 'DS-19', 'DS-03', 'DS-05', 'DS-12']
P60896	C	65	Y	K	FALSE	-5	5	6	['DS-08', 'DS-13', 'DS-04', 'DS-14', 'DS-12']
P55209	C	42	M	M	FALSE	-346	5	6	['DS-08', 'DS-03', 'DS-04', 'DS-14', 'DS-12']
O75821	C	32	K	G	FALSE	-288	5	6	['DS-08', 'DS-13', 'DS-03', 'DS-04', 'DS-12']
P63208	C	68	D	P	FALSE	-95	5	6	['DS-13', 'DS-01', 'DS-14', 'DS-05', 'DS-12']
Q9UII2	N	44	A	G	FALSE	18	5	6	['DS-16', 'DS-08', 'DS-03', 'DS-01', 'DS-04']
P04406	N	257	D	D	FALSE	255	5	6	['DS-08', 'DS-13', 'DS-01', 'DS-05', 'DS-12']
P12074	N	24	P	M	FALSE	-1	5	6	['DS-08', 'DS-13', 'DS-01', 'DS-12', 'DS-15']
O00483	N	37	L	A	FALSE	36	5	6	['DS-08', 'DS-13', 'DS-19', 'DS-03', 'DS-05']
P30044	N	153	D	P	FALSE	100	5	6	['DS-08', 'DS-13', 'DS-19', 'DS-14', 'DS-05']
P69905	N	109	V	T	FALSE	13	5	6	['DS-16', 'DS-08', 'DS-19', 'DS-01', 'DS-05']
P06733	N	390	C	T	FALSE	388	5	6	['DS-08', 'DS-13', 'DS-14', 'DS-05', 'DS-12']
P82909	N	3	M	G	FALSE	2	5	6	['DS-16', 'DS-08', 'DS-19', 'DS-01', 'DS-15']
P23527	N	76	A	G	FALSE	74	5	6	['DS-13', 'DS-03', 'DS-14', 'DS-05', 'DS-12']
P23527	N	61	M	G	FALSE	59	5	6	['DS-13', 'DS-03', 'DS-14', 'DS-05', 'DS-12']
Q99497	N	136	N	G	FALSE	134	5	6	['DS-13', 'DS-03', 'DS-14', 'DS-05', 'DS-12']
P30740	N	346	M	L	FALSE	345	5	6	['DS-08', 'DS-13', 'DS-01', 'DS-14', 'DS-12']
P58876	N	18	K	A	FALSE	16	5	6	['DS-16', 'DS-03', 'DS-11', 'DS-01', 'DS-12']
P61604	N	70	D	K	FALSE	68	5	6	['DS-13', 'DS-04', 'DS-14', 'DS-05', 'DS-12']
P0A7K2	N	44	A	G	FALSE	42	5	6	['DS-46', 'DS-40', 'DS-41', 'DS-49', 'DS-37']
P0A7S3	N	15	R	K	FALSE	13	5	6	['DS-46', 'DS-42', 'DS-40', 'DS-49', 'DS-37']
P0AD49	N	3	T	M	FALSE	1	5	6	['DS-40', 'DS-36', 'DS-38', 'DS-49', 'DS-37']
P26885	N	23	A	T	FALSE	1	5	6	['DS-08', 'DS-13', 'DS-19', 'DS-01', 'DS-05']
P68431	N	103	V	G	FALSE	101	5	6	['DS-19', 'DS-03', 'DS-01', 'DS-14', 'DS-12']
P62942	N	68	M	S	FALSE	66	5	6	['DS-13', 'DS-19', 'DS-03', 'DS-14', 'DS-05']
Q15056	N	213	Q	L	FALSE	211	5	6	['DS-08', 'DS-13', 'DS-04', 'DS-14', 'DS-12']
P18669	N	219	Y	E	FALSE	217	5	6	['DS-13', 'DS-19', 'DS-03', 'DS-04', 'DS-05']
P18669	N	221	L	D	FALSE	219	5	6	['DS-08', 'DS-19', 'DS-03', 'DS-04', 'DS-05']
O14602	N	102	R	S	FALSE	101	5	6	['DS-13', 'DS-03', 'DS-04', 'DS-14', 'DS-06']
P24666	N	131	D	P	FALSE	129	5	6	['DS-08', 'DS-13', 'DS-14', 'DS-05', 'DS-12']
P02656	N	21	A	S	TRUE	0	5	6	['DS-13', 'DS-01', 'DS-10', 'DS-14', 'DS-12']
P18859	C	97	D	P	FALSE	-11	5	7	['DS-13', 'DS-19', 'DS-14', 'DS-05', 'DS-12']
P06733	C	38	G	A	FALSE	-396	5	7	['DS-13', 'DS-03', 'DS-14', 'DS-05', 'DS-12']
P20962	C	55	D	G	FALSE	-47	5	7	['DS-08', 'DS-03', 'DS-14', 'DS-05', 'DS-12']
P08727	C	56	S	S	FALSE	-344	5	7	['DS-16', 'DS-13', 'DS-03', 'DS-14', 'DS-12']
Q9NZT1	C	80	L	E	FALSE	-66	5	7	['DS-03', 'DS-01', 'DS-04', 'DS-05', 'DS-15']
P27824	C	57	K	V	FALSE	-535	5	7	['DS-13', 'DS-03', 'DS-04', 'DS-14', 'DS-12']
P62847	C	130	K	P	FALSE	-3	5	7	['DS-17', 'DS-13', 'DS-01', 'DS-12', 'DS-15']
P61604	C	42	L	Q	FALSE	-60	5	7	['DS-13', 'DS-19', 'DS-03', 'DS-14', 'DS-05']
P61604	C	36	K	S	FALSE	-66	5	7	['DS-13', 'DS-03', 'DS-14', 'DS-05', 'DS-12']
P0A7W7	C	87	K	R	FALSE	-43	5	7	['DS-44', 'DS-40', 'DS-36', 'DS-49', 'DS-37']
P0ACF0	C	45	V	G	FALSE	-45	5	7	['DS-44', 'DS-40', 'DS-36', 'DS-41', 'DS-37']
P0A7J3	C	152	V	R	FALSE	-13	5	7	['DS-46', 'DS-44', 'DS-39', 'DS-41', 'DS-37']
P61923	C	175	L	L	FALSE	-2	5	7	['DS-17', 'DS-13', 'DS-01', 'DS-12', 'DS-15']
P12236	C	56	D	C	FALSE	-242	5	7	['DS-08', 'DS-13', 'DS-14', 'DS-05', 'DS-12']
O43768	C	45	G	Q	FALSE	-76	5	7	['DS-08', 'DS-19', 'DS-03', 'DS-01', 'DS-04']
P81605	C	104	D	V	FALSE	-5	5	7	['DS-13', 'DS-03', 'DS-10', 'DS-05', 'DS-12']
P06454	N	72	D	G	FALSE	70	5	7	['DS-16', 'DS-03', 'DS-01', 'DS-14', 'DS-12']
Q7L7L0	N	3	S	G	FALSE	1	5	7	['DS-17', 'DS-13', 'DS-01', 'DS-14', 'DS-05']
P0C0S8	N	77	K	T	FALSE	75	5	7	['DS-16', 'DS-13', 'DS-03', 'DS-05', 'DS-12']
P04406	N	313	S	W	FALSE	311	5	7	['DS-13', 'DS-03', 'DS-01', 'DS-14', 'DS-12']
Q9Y6G3	N	33	H	K	TRUE	0	5	7	['DS-08', 'DS-13', 'DS-07', 'DS-05', 'DS-15']
P56385	N	3	V	P	FALSE	1	5	7	['DS-08', 'DS-13', 'DS-19', 'DS-01', 'DS-15']
P14618	N	477	D	P	FALSE	475	5	7	['DS-08', 'DS-13', 'DS-03', 'DS-01', 'DS-12']
P05787	N	460	R	A	FALSE	459	5	7	['DS-16', 'DS-03', 'DS-02', 'DS-14', 'DS-06']
P05787	N	417	T	S	FALSE	416	5	7	['DS-13', 'DS-02', 'DS-14', 'DS-05', 'DS-12']
P05787	N	459	S	R	FALSE	458	5	7	['DS-13', 'DS-02', 'DS-14', 'DS-05', 'DS-12']
P04908	N	67	L	A	FALSE	65	5	7	['DS-13', 'DS-19', 'DS-03', 'DS-01', 'DS-05']
Q16777	N	87	L	A	FALSE	85	5	7	['DS-16', 'DS-13', 'DS-03', 'DS-01', 'DS-06']
P23527	N	86	N	K	FALSE	84	5	7	['DS-03', 'DS-01', 'DS-14', 'DS-05', 'DS-12']
P60723	N	162	A	R	FALSE	161	5	7	['DS-44', 'DS-40', 'DS-42', 'DS-39', 'DS-41']
P0A7N9	N	28	K	R	FALSE	26	5	7	['DS-44', 'DS-42', 'DS-40', 'DS-49', 'DS-37']
P0CG47	N	22	D	T	FALSE	21	5	7	['DS-08', 'DS-19', 'DS-14', 'DS-05', 'DS-12']
P0CG47	N	33	D	K	FALSE	32	5	7	['DS-08', 'DS-19', 'DS-14', 'DS-05', 'DS-12']
Q9BVK6	N	38	A	L	TRUE	0	5	7	['DS-13', 'DS-14', 'DS-05', 'DS-12', 'DS-15']
O75347	N	4	D	P	FALSE	2	5	7	['DS-08', 'DS-13', 'DS-05', 'DS-12', 'DS-15']
P68431	N	79	D	F	FALSE	77	5	7	['DS-13', 'DS-01', 'DS-14', 'DS-12', 'DS-15']
Q9NS69	N	94	M	I	FALSE	92	5	7	['DS-19', 'DS-03', 'DS-14', 'DS-05', 'DS-12']
Q96C19	N	205	S	S	FALSE	203	5	7	['DS-08', 'DS-13', 'DS-01', 'DS-05', 'DS-12']
P02359	N	5	R	R	FALSE	3	5	7	['DS-46', 'DS-44', 'DS-40', 'DS-36', 'DS-37']
P04406	C	89	D	A	FALSE	-246	5	8	['DS-08', 'DS-13', 'DS-01', 'DS-05', 'DS-12']
P35232	C	68	D	C	FALSE	-204	5	8	['DS-08', 'DS-13', 'DS-19', 'DS-05', 'DS-12']
P06733	C	45	E	A	FALSE	-389	5	8	['DS-13', 'DS-03', 'DS-14', 'DS-05', 'DS-12']
Q9Y2S6	C	63	K	K	FALSE	-1	5	8	['DS-16', 'DS-08', 'DS-13', 'DS-19', 'DS-01']
P60709	C	46	G	M	FALSE	-329	5	8	['DS-08', 'DS-13', 'DS-14', 'DS-05', 'DS-12']
P04908	C	86	L	A	FALSE	-44	5	8	['DS-13', 'DS-19', 'DS-03', 'DS-01', 'DS-05']
P30086	C	29	Y	A	FALSE	17	5	8	['DS-03', 'DS-04', 'DS-05', 'DS-06', 'DS-12']
P00558	C	49	F	C	FALSE	-368	5	8	['DS-08', 'DS-13', 'DS-19', 'DS-03', 'DS-05']
P60903	C	96	K	K	FALSE	-1	5	8	['DS-08', 'DS-13', 'DS-01', 'DS-12', 'DS-15']
P07858	C	333	D	Q	TRUE	0	5	8	['DS-08', 'DS-13', 'DS-03', 'DS-14', 'DS-12']
P0ACF4	C	83	K	A	FALSE	-7	5	8	['DS-46', 'DS-44', 'DS-40', 'DS-42', 'DS-37']
P0CG47	C	70	V	L	FALSE	-6	5	8	['DS-03', 'DS-04', 'DS-14', 'DS-05', 'DS-12']
Q9UK76	C	150	S	L	FALSE	-4	5	8	['DS-08', 'DS-13', 'DS-01', 'DS-14', 'DS-12']
P60896	C	68	E	T	FALSE	-2	5	8	['DS-08', 'DS-13', 'DS-04', 'DS-14', 'DS-12']
P0DJI8	N	20	R	S	TRUE	0	5	8	['DS-16', 'DS-08', 'DS-19', 'DS-01', 'DS-10']
P69905	N	18	K	V	FALSE	16	5	8	['DS-16', 'DS-13', 'DS-03', 'DS-01', 'DS-14']
P62328	N	20	K	K	FALSE	18	5	8	['DS-08', 'DS-03', 'DS-14', 'DS-12', 'DS-15']
P23527	N	75	I	A	FALSE	73	5	8	['DS-13', 'DS-19', 'DS-03', 'DS-14', 'DS-12']
P23527	N	48	K	Q	FALSE	46	5	8	['DS-13', 'DS-03', 'DS-14', 'DS-05', 'DS-12']
P23527	N	47	L	K	FALSE	45	5	8	['DS-13', 'DS-03', 'DS-14', 'DS-05', 'DS-12']
Q8TCC3	N	35	H	K	TRUE	0	5	8	['DS-16', 'DS-19', 'DS-01', 'DS-12', 'DS-15']
P0A7N4	N	26	V	T	FALSE	24	5	8	['DS-43', 'DS-44', 'DS-42', 'DS-49', 'DS-37']
O95881	N	27	G	H	TRUE	0	5	8	['DS-13', 'DS-01', 'DS-04', 'DS-05', 'DS-15']
P68431	N	92	M	A	FALSE	90	5	8	['DS-13', 'DS-03', 'DS-01', 'DS-14', 'DS-12']
Q86SX6	N	32	A	A	TRUE	0	5	8	['DS-03', 'DS-04', 'DS-14', 'DS-05', 'DS-12']
P39656	N	43	A	S	TRUE	0	5	8	['DS-13', 'DS-03', 'DS-01', 'DS-05', 'DS-12']
P05783	C	397	D	S	FALSE	-33	5	9	['DS-13', 'DS-07', 'DS-03', 'DS-14', 'DS-12']
P60174	C	41	V	C	FALSE	-208	5	9	['DS-16', 'DS-08', 'DS-13', 'DS-01', 'DS-05']
P60709	C	66	T	L	FALSE	-309	5	9	['DS-08', 'DS-13', 'DS-01', 'DS-14', 'DS-12']
Q9UKY7	C	99	R	V	FALSE	-159	5	9	['DS-13', 'DS-03', 'DS-01', 'DS-14', 'DS-05']
P23528	C	34	K	A	FALSE	-132	5	9	['DS-08', 'DS-03', 'DS-18', 'DS-01', 'DS-05']
P27816	C	51	L	D	FALSE	-1101	5	9	['DS-08', 'DS-13', 'DS-14', 'DS-05', 'DS-12']
P61604	C	44	A	T	FALSE	-58	5	9	['DS-13', 'DS-19', 'DS-03', 'DS-14', 'DS-05']
P61604	C	55	G	K	FALSE	-47	5	9	['DS-13', 'DS-03', 'DS-14', 'DS-05', 'DS-12']
P0A7W7	C	84	R	I	FALSE	-46	5	9	['DS-44', 'DS-40', 'DS-36', 'DS-49', 'DS-37']
P0DP23	C	79	D	T	FALSE	-70	5	9	['DS-08', 'DS-13', 'DS-19', 'DS-05', 'DS-12']
Q9UII2	N	33	N	V	FALSE	7	5	9	['DS-08', 'DS-13', 'DS-19', 'DS-03', 'DS-01']
Q04837	N	23	T	S	FALSE	6	5	9	['DS-13', 'DS-01', 'DS-14', 'DS-12', 'DS-15']
P0C0S8	N	89	I	R	FALSE	87	5	9	['DS-16', 'DS-13', 'DS-19', 'DS-03', 'DS-01']
P0DJI8	N	19	S	R	TRUE	0	5	9	['DS-08', 'DS-09', 'DS-19', 'DS-01', 'DS-10']
P06733	N	400	C	R	FALSE	398	5	9	['DS-08', 'DS-13', 'DS-19', 'DS-01', 'DS-12']
P68104	N	390	D	G	FALSE	388	5	9	['DS-13', 'DS-03', 'DS-01', 'DS-05', 'DS-12']
P60709	N	340	V	W	FALSE	338	5	9	['DS-16', 'DS-08', 'DS-19', 'DS-03', 'DS-01']
P23527	N	59	K	A	FALSE	57	5	9	['DS-13', 'DS-03', 'DS-01', 'DS-14', 'DS-12']
Q9Y2R9	N	35	W	S	FALSE	-3	5	9	['DS-13', 'DS-03', 'DS-05', 'DS-12', 'DS-15']
P11177	N	320	D	A	FALSE	289	5	9	['DS-08', 'DS-13', 'DS-19', 'DS-05', 'DS-12']
P0A8H6	N	92	P	M	FALSE	91	5	9	['DS-46', 'DS-40', 'DS-36', 'DS-41', 'DS-37']
P08727	C	70	T	A	FALSE	-330	5	10	['DS-16', 'DS-13', 'DS-14', 'DS-05', 'DS-12']
P60709	C	56	D	E	FALSE	-319	5	10	['DS-08', 'DS-13', 'DS-01', 'DS-05', 'DS-12']
P62937	C	160	D	C	FALSE	-5	5	10	['DS-08', 'DS-13', 'DS-19', 'DS-05', 'DS-12']
P49773	C	125	P	G	FALSE	-1	5	10	['DS-13', 'DS-01', 'DS-14', 'DS-05', 'DS-12']
P68363	C	83	Y	R	FALSE	-367	5	10	['DS-08', 'DS-19', 'DS-01', 'DS-04', 'DS-05']
P0A7F6	C	111	K	S	TRUE	0	5	10	['DS-43', 'DS-46', 'DS-42', 'DS-39', 'DS-37']
P04179	N	169	D	P	FALSE	144	5	10	['DS-08', 'DS-13', 'DS-19', 'DS-01', 'DS-05']
O43674	N	47	H	S	TRUE	0	5	10	['DS-17', 'DS-09', 'DS-02', 'DS-01', 'DS-15']
O43677	N	31	Y	V	FALSE	3	5	10	['DS-16', 'DS-08', 'DS-13', 'DS-09', 'DS-01']
P62328	N	7	D	M	FALSE	5	5	10	['DS-08', 'DS-19', 'DS-03', 'DS-01', 'DS-04']
P60709	N	286	C	D	FALSE	284	5	10	['DS-08', 'DS-19', 'DS-03', 'DS-01', 'DS-05']
P04908	N	83	R	H	FALSE	81	5	10	['DS-13', 'DS-03', 'DS-01', 'DS-05', 'DS-12']
P23528	N	6	V	A	FALSE	4	5	10	['DS-19', 'DS-03', 'DS-18', 'DS-01', 'DS-15']
P0AG59	N	13	K	R	FALSE	11	5	10	['DS-44', 'DS-42', 'DS-40', 'DS-49', 'DS-37']
P01034	N	27	G	S	TRUE	0	5	10	['DS-08', 'DS-13', 'DS-19', 'DS-12', 'DS-15']
P26583	C	208	E	E	FALSE	-1	5	11	['DS-16', 'DS-13', 'DS-07', 'DS-03', 'DS-01']
P21796	C	267	N	V	FALSE	-16	5	11	['DS-08', 'DS-13', 'DS-03', 'DS-14', 'DS-12']
P09651	C	48	D	P	FALSE	-324	5	11	['DS-08', 'DS-13', 'DS-14', 'DS-05', 'DS-12']
P62937	C	37	R	A	FALSE	-128	5	11	['DS-08', 'DS-13', 'DS-03', 'DS-14', 'DS-12']
P0AG48	C	78	R	R	FALSE	-25	5	11	['DS-44', 'DS-40', 'DS-36', 'DS-49', 'DS-37']
P43487	C	56	F	R	FALSE	-145	5	11	['DS-08', 'DS-13', 'DS-03', 'DS-04', 'DS-05']
P0C0S8	N	85	L	Q	FALSE	83	5	11	['DS-13', 'DS-03', 'DS-18', 'DS-01', 'DS-12']
Q99436	N	44	G	T	TRUE	0	5	11	['DS-07', 'DS-03', 'DS-01', 'DS-04', 'DS-05']
P04350	N	367	T	F	FALSE	366	5	11	['DS-13', 'DS-19', 'DS-14', 'DS-05', 'DS-12']
P64534	N	27	A	G	FALSE	1	5	11	['DS-43', 'DS-42', 'DS-40', 'DS-36', 'DS-37']
P04406	C	149	N	A	FALSE	-186	5	12	['DS-13', 'DS-19', 'DS-03', 'DS-01', 'DS-05']
P20962	C	90	D	P	FALSE	-12	5	12	['DS-08', 'DS-03', 'DS-01', 'DS-14', 'DS-05']
P05787	C	81	D	P	FALSE	-402	5	12	['DS-16', 'DS-13', 'DS-14', 'DS-05', 'DS-12']
P04908	C	82	R	H	FALSE	-48	5	12	['DS-13', 'DS-03', 'DS-01', 'DS-14', 'DS-12']
P63261	C	39	R	H	FALSE	-336	5	12	['DS-13', 'DS-03', 'DS-14', 'DS-06', 'DS-12']
P62857	C	66	R	R	FALSE	-3	5	12	['DS-16', 'DS-08', 'DS-13', 'DS-03', 'DS-05']
P31949	C	104	R	T	FALSE	-1	5	12	['DS-13', 'DS-03', 'DS-01', 'DS-12', 'DS-15']
P0A7J7	C	81	K	K	FALSE	-61	5	12	['DS-44', 'DS-40', 'DS-36', 'DS-49', 'DS-37']
P0AD49	C	95	R	R	FALSE	-18	5	12	['DS-44', 'DS-40', 'DS-45', 'DS-49', 'DS-37']
P0AEU7	C	69	K	K	FALSE	-92	5	12	['DS-44', 'DS-42', 'DS-40', 'DS-36', 'DS-39']
P0DP23	C	94	D	K	FALSE	-55	5	12	['DS-08', 'DS-13', 'DS-01', 'DS-05', 'DS-12']
O60814	N	85	Y	N	FALSE	83	5	12	['DS-13', 'DS-03', 'DS-01', 'DS-05', 'DS-12']
P60709	N	339	S	V	FALSE	337	5	12	['DS-08', 'DS-13', 'DS-01', 'DS-14', 'DS-12']
P62805	N	41	R	R	FALSE	39	5	12	['DS-13', 'DS-03', 'DS-01', 'DS-14', 'DS-12']
P22626	N	113	K	K	FALSE	112	5	12	['DS-13', 'DS-03', 'DS-01', 'DS-14', 'DS-12']
P23527	N	42	Y	V	FALSE	40	5	12	['DS-13', 'DS-19', 'DS-03', 'DS-05', 'DS-12']
P14174	N	82	C	G	FALSE	80	5	12	['DS-13', 'DS-19', 'DS-14', 'DS-05', 'DS-12']
P0C018	N	77	K	A	FALSE	76	5	12	['DS-44', 'DS-42', 'DS-40', 'DS-39', 'DS-49']
P64506	N	21	A	A	TRUE	0	5	12	['DS-43', 'DS-42', 'DS-40', 'DS-36', 'DS-41']
O60814	C	122	Y	T	FALSE	-4	5	13	['DS-19', 'DS-03', 'DS-01', 'DS-05', 'DS-06']
P60709	C	200	F	T	FALSE	-175	5	13	['DS-13', 'DS-19', 'DS-01', 'DS-05', 'DS-12']
Q9UNZ2	C	63	R	G	FALSE	-307	5	13	['DS-13', 'DS-03', 'DS-14', 'DS-05', 'DS-12']
P60896	C	66	K	M	FALSE	-4	5	13	['DS-08', 'DS-04', 'DS-14', 'DS-05', 'DS-12']
P0A790	C	24	G	S	TRUE	0	5	13	['DS-43', 'DS-44', 'DS-42', 'DS-38', 'DS-37']
P0C0S8	N	83	R	H	FALSE	81	5	13	['DS-13', 'DS-03', 'DS-01', 'DS-05', 'DS-12']
P10606	N	38	V	P	FALSE	6	5	13	['DS-08', 'DS-09', 'DS-19', 'DS-03', 'DS-15']
P60709	N	326	M	K	FALSE	324	5	13	['DS-16', 'DS-08', 'DS-13', 'DS-01', 'DS-05']
P07339	N	169	A	L	TRUE	0	5	13	['DS-13', 'DS-19', 'DS-01', 'DS-14', 'DS-12']
P0A7N4	N	17	R	R	FALSE	15	5	13	['DS-44', 'DS-42', 'DS-39', 'DS-49', 'DS-37']
P0AA10	N	35	R	R	FALSE	34	5	13	['DS-44', 'DS-40', 'DS-36', 'DS-49', 'DS-37']
P04406	C	265	A	S	FALSE	-70	5	14	['DS-13', 'DS-19', 'DS-03', 'DS-01', 'DS-05']
P68104	C	452	T	K	FALSE	-10	5	14	['DS-08', 'DS-13', 'DS-03', 'DS-01', 'DS-12']
P10412	C	85	K	S	FALSE	-134	5	14	['DS-16', 'DS-19', 'DS-03', 'DS-01', 'DS-04']
P60709	C	39	R	H	FALSE	-336	5	14	['DS-13', 'DS-03', 'DS-14', 'DS-06', 'DS-12']
P43487	C	54	K	L	FALSE	-147	5	14	['DS-08', 'DS-03', 'DS-04', 'DS-05', 'DS-06']
P0C0S8	N	74	D	N	FALSE	72	5	14	['DS-13', 'DS-01', 'DS-14', 'DS-05', 'DS-12']
P69905	N	13	K	A	FALSE	11	5	14	['DS-16', 'DS-13', 'DS-01', 'DS-14', 'DS-12']
P60709	N	177	L	R	FALSE	175	5	14	['DS-13', 'DS-19', 'DS-01', 'DS-05', 'DS-12']
P60709	N	327	K	I	FALSE	325	5	14	['DS-13', 'DS-03', 'DS-01', 'DS-14', 'DS-12']
P62805	N	48	I	S	FALSE	46	5	14	['DS-13', 'DS-19', 'DS-01', 'DS-14', 'DS-12']
P05204	N	30	S	A	FALSE	28	5	14	['DS-17', 'DS-08', 'DS-13', 'DS-03', 'DS-06']
P24752	N	34	Y	V	TRUE	0	5	14	['DS-16', 'DS-13', 'DS-03', 'DS-01', 'DS-05']
P0A7K2	N	72	K	A	FALSE	70	5	14	['DS-44', 'DS-42', 'DS-40', 'DS-39', 'DS-49']
P04406	C	127	D	A	FALSE	-208	5	15	['DS-08', 'DS-13', 'DS-01', 'DS-05', 'DS-12']
P04406	C	97	E	S	FALSE	-238	5	15	['DS-13', 'DS-03', 'DS-01', 'DS-14', 'DS-05']
P0C0S8	N	67	L	A	FALSE	65	5	15	['DS-13', 'DS-19', 'DS-03', 'DS-01', 'DS-05']
O60814	N	48	K	Q	FALSE	46	5	15	['DS-19', 'DS-03', 'DS-14', 'DS-05', 'DS-12']
O95169	N	29	T	A	TRUE	0	5	15	['DS-16', 'DS-09', 'DS-01', 'DS-12', 'DS-15']
P49411	N	47	L	A	TRUE	0	5	15	['DS-16', 'DS-13', 'DS-14', 'DS-05', 'DS-12']
P60709	N	154	M	D	FALSE	152	5	15	['DS-16', 'DS-13', 'DS-01', 'DS-14', 'DS-12']
P00505	N	30	A	S	TRUE	0	5	15	['DS-16', 'DS-08', 'DS-13', 'DS-03', 'DS-01']
P0A7U3	N	54	N	G	FALSE	52	5	15	['DS-44', 'DS-40', 'DS-39', 'DS-49', 'DS-37']
P0A8K1	N	254	G	S	TRUE	0	5	15	['DS-44', 'DS-42', 'DS-40', 'DS-36', 'DS-39']
O60814	C	38	Y	S	FALSE	-88	5	16	['DS-16', 'DS-19', 'DS-03', 'DS-01', 'DS-15']
P68104	C	461	A	K	FALSE	-1	5	16	['DS-16', 'DS-08', 'DS-13', 'DS-03', 'DS-01']
P68104	C	443	K	K	FALSE	-19	5	16	['DS-16', 'DS-13', 'DS-03', 'DS-01', 'DS-12']
P06454	N	16	K	D	FALSE	14	5	16	['DS-16', 'DS-03', 'DS-01', 'DS-04', 'DS-06']
P04406	N	248	C	R	FALSE	246	5	16	['DS-08', 'DS-13', 'DS-19', 'DS-01', 'DS-05']
P05787	N	419	G	Y	FALSE	418	5	16	['DS-16', 'DS-13', 'DS-02', 'DS-14', 'DS-12']
Q9NQC3	N	27	Q	F	FALSE	26	5	16	['DS-08', 'DS-13', 'DS-01', 'DS-04', 'DS-14']
P23527	N	88	R	S	FALSE	86	5	16	['DS-03', 'DS-18', 'DS-14', 'DS-05', 'DS-12']
P02925	N	26	A	K	TRUE	0	5	16	['DS-43', 'DS-42', 'DS-45', 'DS-36', 'DS-49']
P02808	N	29	R	R	FALSE	9	5	16	['DS-13', 'DS-03', 'DS-01', 'DS-05', 'DS-12']
P0A7U3	C	87	K	K	FALSE	-5	5	17	['DS-44', 'DS-42', 'DS-40', 'DS-49', 'DS-37']
P04406	C	240	V	S	FALSE	-95	5	18	['DS-16', 'DS-13', 'DS-03', 'DS-01', 'DS-05']
P04406	C	103	T	T	FALSE	-232	5	18	['DS-13', 'DS-03', 'DS-01', 'DS-14', 'DS-05']
P10412	C	46	K	A	FALSE	-173	5	18	['DS-16', 'DS-19', 'DS-03', 'DS-01', 'DS-06']
P60709	C	370	V	H	FALSE	-5	5	18	['DS-16', 'DS-13', 'DS-01', 'DS-14', 'DS-12']
P0A7N4	C	52	R	K	FALSE	-5	5	18	['DS-44', 'DS-42', 'DS-40', 'DS-49', 'DS-37']
O95994	N	21	A	R	TRUE	0	5	18	['DS-16', 'DS-13', 'DS-07', 'DS-14', 'DS-12']
P60709	N	341	W	I	FALSE	339	5	18	['DS-16', 'DS-08', 'DS-13', 'DS-03', 'DS-12']
P60709	N	170	Y	A	FALSE	168	5	18	['DS-16', 'DS-13', 'DS-01', 'DS-14', 'DS-05']
P0A7W1	N	127	K	A	FALSE	125	5	18	['DS-44', 'DS-40', 'DS-36', 'DS-39', 'DS-49']
P60709	C	104	L	L	FALSE	-271	5	19	['DS-08', 'DS-13', 'DS-03', 'DS-01', 'DS-12']
P05787	C	73	L	S	FALSE	-410	5	19	['DS-13', 'DS-03', 'DS-02', 'DS-14', 'DS-12']
P0A7U7	C	71	K	A	FALSE	-16	5	19	['DS-44', 'DS-42', 'DS-40', 'DS-49', 'DS-37']
Q00059	N	43	F	S	TRUE	0	5	19	['DS-13', 'DS-19', 'DS-07', 'DS-03', 'DS-01']
P23527	N	85	Y	N	FALSE	83	5	19	['DS-03', 'DS-01', 'DS-14', 'DS-05', 'DS-12']
P76172	N	22	A	A	TRUE	0	5	19	['DS-43', 'DS-42', 'DS-40', 'DS-36', 'DS-41']
Q99643	N	30	P	L	TRUE	0	5	20	['DS-17', 'DS-09', 'DS-07', 'DS-01', 'DS-15']
P05787	N	453	F	S	FALSE	452	5	20	['DS-16', 'DS-03', 'DS-02', 'DS-14', 'DS-06']
P10412	C	97	K	G	FALSE	-122	5	20	['DS-16', 'DS-19', 'DS-03', 'DS-01', 'DS-04']
P06899	C	58	K	A	FALSE	-68	5	20	['DS-16', 'DS-19', 'DS-03', 'DS-01', 'DS-12']
P61175	N	42	K	K	FALSE	41	5	20	['DS-44', 'DS-40', 'DS-36', 'DS-39', 'DS-49']
P0A7V8	N	151	K	K	FALSE	149	5	20	['DS-46', 'DS-44', 'DS-42', 'DS-40', 'DS-36']
P25705	N	44	L	Q	TRUE	0	5	21	['DS-19', 'DS-03', 'DS-01', 'DS-14', 'DS-06']
P0A7U7	N	34	K	K	FALSE	32	5	21	['DS-44', 'DS-42', 'DS-40', 'DS-39', 'DS-49']
P60709	C	373	K	C	FALSE	-2	5	21	['DS-13', 'DS-03', 'DS-01', 'DS-14', 'DS-12']
P08670	N	422	L	N	FALSE	420	5	22	['DS-08', 'DS-19', 'DS-01', 'DS-04', 'DS-05']
P60709	N	331	I	A	FALSE	329	5	22	['DS-13', 'DS-01', 'DS-14', 'DS-05', 'DS-12']
P60624	N	44	K	K	FALSE	42	5	22	['DS-44', 'DS-42', 'DS-40', 'DS-39', 'DS-49']
P0A7J7	N	82	K	K	FALSE	80	5	22	['DS-44', 'DS-42', 'DS-40', 'DS-36', 'DS-39']
P60438	N	160	K	K	FALSE	159	5	23	['DS-44', 'DS-42', 'DS-40', 'DS-36', 'DS-39']
Q59385	C	70	A	K	FALSE	-764	5	23	['DS-40', 'DS-45', 'DS-36', 'DS-39', 'DS-38']
P08727	C	51	R	F	FALSE	-349	5	24	['DS-16', 'DS-13', 'DS-03', 'DS-14', 'DS-12']
P0A7L0	C	71	R	S	FALSE	-163	5	24	['DS-46', 'DS-44', 'DS-40', 'DS-36', 'DS-39']
P60709	C	67	L	K	FALSE	-308	5	25	['DS-16', 'DS-08', 'DS-19', 'DS-01', 'DS-05']
P0ADZ0	N	10	K	V	FALSE	9	5	26	['DS-44', 'DS-40', 'DS-36', 'DS-49', 'DS-37']
P04406	C	332	A	S	FALSE	-3	5	26	['DS-13', 'DS-19', 'DS-03', 'DS-01', 'DS-05']
Q16555	N	518	S	S	FALSE	517	5	30	['DS-08', 'DS-13', 'DS-19', 'DS-03', 'DS-01']
P48771	N	24	H	F	TRUE	0	5	31	['DS-21', 'DS-20', 'DS-24', 'DS-22', 'DS-23']
P62805	C	100	G	F	FALSE	-3	5	32	['DS-13', 'DS-01', 'DS-14', 'DS-06', 'DS-12']
P60709	N	156	S	G	FALSE	154	5	33	['DS-16', 'DS-13', 'DS-01', 'DS-14', 'DS-12']
P02808	N	20	A	D	TRUE	0	5	33	['DS-13', 'DS-01', 'DS-10', 'DS-05', 'DS-12']
P0AF36	N	4	M	S	FALSE	3	5	34	['DS-44', 'DS-40', 'DS-36', 'DS-41', 'DS-37']
P60709	N	179	L	D	FALSE	177	5	35	['DS-08', 'DS-19', 'DS-01', 'DS-05', 'DS-12']
P0A6Y8	C	70	K	R	FALSE	-568	5	36	['DS-44', 'DS-42', 'DS-40', 'DS-36', 'DS-39']
P06748	C	45	R	T	FALSE	-249	5	42	['DS-03', 'DS-04', 'DS-14', 'DS-05', 'DS-06']
O60814	C	58	K	A	FALSE	-68	5	42	['DS-16', 'DS-19', 'DS-03', 'DS-01', 'DS-12']
Q16555	N	521	K	T	FALSE	520	5	43	['DS-16', 'DS-08', 'DS-19', 'DS-03', 'DS-01']
P23527	N	44	Y	K	FALSE	42	5	43	['DS-13', 'DS-03', 'DS-14', 'DS-05', 'DS-12']
P00738	C	160	Q	R	TRUE	0	5	45	['DS-16', 'DS-08', 'DS-19', 'DS-01', 'DS-10']
P62328	C	42	G	E	FALSE	-2	5	46	['DS-08', 'DS-19', 'DS-03', 'DS-18', 'DS-14']
P60709	C	103	V	L	FALSE	-272	5	49	['DS-16', 'DS-13', 'DS-03', 'DS-01', 'DS-12']
P60709	C	105	L	T	FALSE	-270	5	49	['DS-16', 'DS-13', 'DS-19', 'DS-01', 'DS-05']
P60709	N	106	L	T	FALSE	104	5	51	['DS-16', 'DS-13', 'DS-19', 'DS-01', 'DS-05']
P0AET2	N	30	A	A	TRUE	0	5	53	['DS-43', 'DS-42', 'DS-40', 'DS-36', 'DS-39']
P0CG48	N	609	G	M	TRUE	0	5	54	['DS-16', 'DS-08', 'DS-13', 'DS-19', 'DS-03']
P0AD59	N	29	A	Q	TRUE	0	5	55	['DS-43', 'DS-46', 'DS-42', 'DS-40', 'DS-36']
Q64445	N	26	Q	V	TRUE	0	5	56	['DS-21', 'DS-20', 'DS-25', 'DS-24', 'DS-23']
P0CG49	C	76	G	M	TRUE	0	5	57	['DS-21', 'DS-20', 'DS-24', 'DS-22', 'DS-23']
P00738	N	19	A	V	TRUE	0	5	67	['DS-16', 'DS-08', 'DS-19', 'DS-01', 'DS-10']
P56393	N	25	Q	S	TRUE	0	5	84	['DS-21', 'DS-20', 'DS-24', 'DS-22', 'DS-23']
P02647	N	25	Q	D	TRUE	0	5	112	['DS-16', 'DS-08', 'DS-01', 'DS-10', 'DS-12']
P84243	N	3	A	R	FALSE	1	5	286	['DS-13', 'DS-02', 'DS-01', 'DS-12', 'DS-15']
P06748	C	122	D	A	FALSE	-172	4	4	['DS-14', 'DS-05', 'DS-13', 'DS-12']
Q04837	C	42	D	P	FALSE	-106	4	4	['DS-05', 'DS-08', 'DS-13', 'DS-12']
P40926	C	78	K	G	FALSE	-260	4	4	['DS-14', 'DS-05', 'DS-13', 'DS-03']
Q15843	C	71	L	A	FALSE	-5	4	4	['DS-14', 'DS-08', 'DS-19', 'DS-13']
P13073	C	93	M	N	FALSE	-76	4	4	['DS-14', 'DS-13', 'DS-12', 'DS-01']
P13073	C	105	G	G	FALSE	-64	4	4	['DS-14', 'DS-13', 'DS-12', 'DS-01']
P04406	C	44	V	Y	FALSE	-291	4	4	['DS-14', 'DS-05', 'DS-19', 'DS-13']
P04406	C	42	Y	M	FALSE	-293	4	4	['DS-14', 'DS-05', 'DS-13', 'DS-12']
P06576	C	399	D	P	FALSE	-130	4	4	['DS-05', 'DS-03', 'DS-13', 'DS-12']
O60814	C	26	D	G	FALSE	-100	4	4	['DS-14', 'DS-05', 'DS-13', 'DS-12']
O75306	C	70	D	P	FALSE	-393	4	4	['DS-03', 'DS-13', 'DS-12', 'DS-09']
P12277	C	90	D	P	FALSE	-291	4	4	['DS-05', 'DS-08', 'DS-19', 'DS-13']
P35232	C	47	D	I	FALSE	-225	4	4	['DS-05', 'DS-08', 'DS-13', 'DS-12']
P49411	C	120	T	A	FALSE	-335	4	4	['DS-05', 'DS-16', 'DS-13', 'DS-01']
P69905	C	32	R	M	FALSE	-72	4	4	['DS-16', 'DS-08', 'DS-01', 'DS-10']
P69905	C	37	F	P	FALSE	-67	4	4	['DS-05', 'DS-08', 'DS-19', 'DS-01']
Q9NZ45	C	42	K	A	FALSE	-66	4	4	['DS-14', 'DS-08', 'DS-13', 'DS-12']
P27797	C	75	Y	A	FALSE	-342	4	4	['DS-14', 'DS-03', 'DS-13', 'DS-12']
P27797	C	51	L	S	FALSE	-366	4	4	['DS-14', 'DS-05', 'DS-13', 'DS-01']
P61978	C	50	Q	S	FALSE	-413	4	4	['DS-14', 'DS-05', 'DS-12', 'DS-04']
P06733	C	39	A	S	FALSE	-395	4	4	['DS-05', 'DS-13', 'DS-12', 'DS-01']
P20962	C	101	S	A	FALSE	-1	4	4	['DS-14', 'DS-16', 'DS-13', 'DS-15']
P14618	C	101	D	P	FALSE	-430	4	4	['DS-05', 'DS-08', 'DS-13', 'DS-01']
P60174	C	37	D	T	FALSE	-212	4	4	['DS-05', 'DS-08', 'DS-13', 'DS-12']
Q9Y2S6	C	62	G	K	FALSE	-2	4	4	['DS-08', 'DS-16', 'DS-19', 'DS-15']
P05787	C	32	R	I	FALSE	-451	4	4	['DS-14', 'DS-16', 'DS-18', 'DS-02']
P05787	C	47	R	G	FALSE	-436	4	4	['DS-14', 'DS-16', 'DS-13', 'DS-03']
P05787	C	25	Y	T	FALSE	-458	4	4	['DS-14', 'DS-02', 'DS-16', 'DS-03']
P05787	C	22	S	R	FALSE	-461	4	4	['DS-14', 'DS-16', 'DS-13', 'DS-02']
P05787	C	18	R	A	FALSE	-465	4	4	['DS-14', 'DS-02', 'DS-16', 'DS-12']
P05787	C	19	A	F	FALSE	-464	4	4	['DS-14', 'DS-16', 'DS-13', 'DS-02']
P05787	C	51	G	G	FALSE	-432	4	4	['DS-14', 'DS-02', 'DS-13', 'DS-12']
P05787	C	39	S	R	FALSE	-444	4	4	['DS-14', 'DS-02', 'DS-13', 'DS-03']
Q14247	C	59	R	E	FALSE	-491	4	4	['DS-16', 'DS-08', 'DS-13', 'DS-01']
Q14247	C	46	G	S	FALSE	-504	4	4	['DS-14', 'DS-08', 'DS-13', 'DS-01']
Q14247	C	67	Q	T	FALSE	-483	4	4	['DS-14', 'DS-08', 'DS-13', 'DS-12']
P07437	C	74	D	S	FALSE	-370	4	4	['DS-05', 'DS-08', 'DS-13', 'DS-12']
P63261	C	56	D	E	FALSE	-319	4	4	['DS-05', 'DS-08', 'DS-13', 'DS-01']
P37108	C	34	D	G	FALSE	-102	4	4	['DS-14', 'DS-05', 'DS-13', 'DS-12']
P51149	C	38	K	A	FALSE	-169	4	4	['DS-14', 'DS-08', 'DS-13', 'DS-12']
Q9H299	C	35	Y	Q	FALSE	-58	4	4	['DS-05', 'DS-16', 'DS-01', 'DS-03']
P00441	C	54	N	T	FALSE	-100	4	4	['DS-14', 'DS-13', 'DS-12', 'DS-04']
Q99497	C	32	K	V	FALSE	-157	4	4	['DS-14', 'DS-03', 'DS-13', 'DS-12']
P23528	C	43	D	K	FALSE	-123	4	4	['DS-05', 'DS-08', 'DS-13', 'DS-12']
P23528	C	65	D	D	FALSE	-101	4	4	['DS-05', 'DS-08', 'DS-13', 'DS-01']
P30041	C	37	F	S	FALSE	-187	4	4	['DS-14', 'DS-05', 'DS-19', 'DS-13']
P30041	C	31	D	S	FALSE	-193	4	4	['DS-14', 'DS-05', 'DS-13', 'DS-12']
P30041	C	42	D	F	FALSE	-182	4	4	['DS-14', 'DS-05', 'DS-13', 'DS-12']
P39019	C	23	K	K	FALSE	-122	4	4	['DS-14', 'DS-03', 'DS-13', 'DS-12']
Q06830	C	39	V	V	FALSE	-160	4	4	['DS-05', 'DS-16', 'DS-01', 'DS-03']
Q99623	C	27	L	G	FALSE	-272	4	4	['DS-14', 'DS-05', 'DS-13', 'DS-12']
Q99623	C	29	A	G	FALSE	-270	4	4	['DS-14', 'DS-05', 'DS-13', 'DS-12']
P78371	C	54	S	S	FALSE	-481	4	4	['DS-14', 'DS-05', 'DS-13', 'DS-12']
P62937	C	38	A	L	FALSE	-127	4	4	['DS-14', 'DS-08', 'DS-13', 'DS-12']
P06744	C	31	D	A	FALSE	-527	4	4	['DS-14', 'DS-13', 'DS-12', 'DS-01']
P08865	C	44	D	G	FALSE	-251	4	4	['DS-14', 'DS-05', 'DS-13', 'DS-12']
P60981	C	38	F	C	FALSE	-127	4	4	['DS-08', 'DS-19', 'DS-05', 'DS-03']
P63220	C	81	K	N	FALSE	-2	4	4	['DS-14', 'DS-05', 'DS-13', 'DS-12']
P38117	C	32	D	G	FALSE	-223	4	4	['DS-14', 'DS-05', 'DS-13', 'DS-12']
P60903	C	48	D	P	FALSE	-49	4	4	['DS-14', 'DS-13', 'DS-12', 'DS-01']
P62269	C	40	Y	A	FALSE	-112	4	4	['DS-05', 'DS-03', 'DS-13', 'DS-12']
P61604	C	25	T	V	FALSE	-77	4	4	['DS-14', 'DS-05', 'DS-13', 'DS-12']
P61604	C	58	G	E	FALSE	-44	4	4	['DS-14', 'DS-05', 'DS-13', 'DS-12']
P61604	C	39	G	K	FALSE	-63	4	4	['DS-14', 'DS-05', 'DS-13', 'DS-12']
P61604	C	20	R	S	FALSE	-82	4	4	['DS-14', 'DS-05', 'DS-13', 'DS-12']
P61604	C	24	E	T	FALSE	-78	4	4	['DS-14', 'DS-05', 'DS-13', 'DS-12']
P61604	C	33	L	P	FALSE	-69	4	4	['DS-14', 'DS-05', 'DS-13', 'DS-12']
P0AG59	C	63	R	C	FALSE	-38	4	4	['DS-46', 'DS-42', 'DS-40', 'DS-49']
P0AG55	C	56	D	G	FALSE	-121	4	4	['DS-43', 'DS-46', 'DS-49', 'DS-37']
P62399	C	72	K	S	FALSE	-107	4	4	['DS-36', 'DS-40', 'DS-49', 'DS-37']
P50454	C	82	S	L	FALSE	-336	4	4	['DS-14', 'DS-13', 'DS-12', 'DS-15']
O75347	C	44	D	G	FALSE	-64	4	4	['DS-14', 'DS-05', 'DS-13', 'DS-12']
P63173	C	44	T	L	FALSE	-26	4	4	['DS-14', 'DS-08', 'DS-13', 'DS-12']
Q9P0U1	C	41	D	P	FALSE	-14	4	4	['DS-14', 'DS-05', 'DS-13', 'DS-12']
P49773	C	35	D	D	FALSE	-91	4	4	['DS-05', 'DS-08', 'DS-13', 'DS-12']
P22392	C	38	M	K	FALSE	-114	4	4	['DS-05', 'DS-19', 'DS-13', 'DS-03']
P22392	C	34	R	L	FALSE	-118	4	4	['DS-14', 'DS-05', 'DS-03', 'DS-12']
P22392	C	57	D	R	FALSE	-95	4	4	['DS-14', 'DS-05', 'DS-13', 'DS-12']
P12236	C	48	D	K	FALSE	-250	4	4	['DS-05', 'DS-08', 'DS-13', 'DS-12']
P12236	C	41	A	S	FALSE	-257	4	4	['DS-14', 'DS-08', 'DS-13', 'DS-12']
P12236	C	36	L	Q	FALSE	-262	4	4	['DS-14', 'DS-05', 'DS-13', 'DS-12']
P62888	C	92	C	T	FALSE	-23	4	4	['DS-05', 'DS-19', 'DS-01', 'DS-03']
P84090	C	103	G	K	FALSE	-1	4	4	['DS-19', 'DS-13', 'DS-12', 'DS-01']
P0DP23	C	59	D	G	FALSE	-90	4	4	['DS-05', 'DS-08', 'DS-13', 'DS-12']
P0DP23	C	57	D	A	FALSE	-92	4	4	['DS-05', 'DS-08', 'DS-13', 'DS-12']
P18669	C	22	F	S	FALSE	-232	4	4	['DS-05', 'DS-19', 'DS-13', 'DS-03']
P18669	C	47	D	A	FALSE	-207	4	4	['DS-05', 'DS-08', 'DS-13', 'DS-12']
P18669	C	27	D	A	FALSE	-227	4	4	['DS-14', 'DS-05', 'DS-13', 'DS-12']
P05141	C	36	L	Q	FALSE	-262	4	4	['DS-14', 'DS-05', 'DS-13', 'DS-12']
P05141	C	41	A	S	FALSE	-257	4	4	['DS-14', 'DS-05', 'DS-13', 'DS-12']
P05141	C	43	K	Q	FALSE	-255	4	4	['DS-14', 'DS-03', 'DS-13', 'DS-12']
P05141	C	35	L	L	FALSE	-263	4	4	['DS-14', 'DS-05', 'DS-13', 'DS-12']
P00367	C	92	R	E	FALSE	-466	4	4	['DS-14', 'DS-03', 'DS-13', 'DS-12']
Q9UNZ2	C	52	T	I	FALSE	-318	4	4	['DS-14', 'DS-13', 'DS-12', 'DS-04']
P49458	C	35	D	G	FALSE	-51	4	4	['DS-14', 'DS-05', 'DS-13', 'DS-12']
Q04323	C	45	D	P	FALSE	-252	4	4	['DS-14', 'DS-05', 'DS-13', 'DS-12']
Q01518	C	30	G	Y	FALSE	-445	4	4	['DS-14', 'DS-08', 'DS-13', 'DS-12']
P22234	C	43	N	A	FALSE	-382	4	4	['DS-14', 'DS-08', 'DS-13', 'DS-12']
P22234	C	48	N	H	FALSE	-377	4	4	['DS-14', 'DS-05', 'DS-13', 'DS-12']
P22234	C	34	Q	S	FALSE	-391	4	4	['DS-14', 'DS-05', 'DS-13', 'DS-12']
P55209	C	34	K	A	FALSE	-354	4	4	['DS-14', 'DS-13', 'DS-12', 'DS-01']
P43487	C	59	A	S	FALSE	-142	4	4	['DS-05', 'DS-13', 'DS-03', 'DS-04']
P05388	C	28	F	I	FALSE	-289	4	4	['DS-14', 'DS-05', 'DS-13', 'DS-12']
P40227	C	46	M	L	FALSE	-485	4	4	['DS-14', 'DS-08', 'DS-13', 'DS-12']
Q14320	C	49	F	S	FALSE	-290	4	4	['DS-05', 'DS-08', 'DS-13', 'DS-12']
P31939	C	588	R	L	FALSE	-4	4	4	['DS-14', 'DS-03', 'DS-13', 'DS-12']
O95721	C	59	S	T	FALSE	-199	4	4	['DS-14', 'DS-05', 'DS-08', 'DS-13']
Q06323	C	67	D	P	FALSE	-182	4	4	['DS-14', 'DS-05', 'DS-13', 'DS-12']
O00584	C	52	Q	N	FALSE	-204	4	4	['DS-14', 'DS-13', 'DS-12', 'DS-04']
Q9BV40	C	42	E	H	FALSE	-58	4	4	['DS-14', 'DS-05', 'DS-13', 'DS-12']
Q01105	C	231	Q	Y	FALSE	-59	4	4	['DS-14', 'DS-05', 'DS-13', 'DS-04']
Q01105	C	233	Y	L	FALSE	-57	4	4	['DS-14', 'DS-05', 'DS-13', 'DS-04']
P29692	C	38	R	Q	FALSE	-243	4	4	['DS-14', 'DS-03', 'DS-13', 'DS-12']
Q07955	C	63	D	P	FALSE	-185	4	4	['DS-14', 'DS-05', 'DS-13', 'DS-12']
Q16629	C	56	D	P	FALSE	-182	4	4	['DS-14', 'DS-05', 'DS-13', 'DS-12']
O95070	C	55	L	G	FALSE	-238	4	4	['DS-14', 'DS-05', 'DS-13', 'DS-12']
Q9UMR2	C	40	K	T	FALSE	-439	4	4	['DS-14', 'DS-13', 'DS-12', 'DS-04']
P25685	C	86	N	G	FALSE	-254	4	4	['DS-14', 'DS-13', 'DS-12', 'DS-04']
Q9NPE3	C	21	D	P	FALSE	-43	4	4	['DS-14', 'DS-05', 'DS-13', 'DS-12']
O43813	C	55	D	P	FALSE	-344	4	4	['DS-14', 'DS-05', 'DS-13', 'DS-12']
Q8N5M4	C	42	D	P	FALSE	-129	4	4	['DS-14', 'DS-05', 'DS-13', 'DS-12']
Q9UMS4	C	40	D	P	FALSE	-464	4	4	['DS-14', 'DS-05', 'DS-13', 'DS-12']
Q15050	C	51	R	C	FALSE	-314	4	4	['DS-14', 'DS-03', 'DS-13', 'DS-12']
P10619	C	72	D	P	FALSE	-254	4	4	['DS-14', 'DS-05', 'DS-13', 'DS-12']
Q9BY77	C	50	F	Q	FALSE	-371	4	4	['DS-14', 'DS-05', 'DS-13', 'DS-01']
P39656	C	81	D	P	FALSE	-375	4	4	['DS-05', 'DS-13', 'DS-12', 'DS-01']
P0A9B2	C	79	D	P	FALSE	-252	4	4	['DS-43', 'DS-46', 'DS-36', 'DS-37']
P0CE47	C	76	H	Y	FALSE	-318	4	4	['DS-41', 'DS-39', 'DS-43', 'DS-42']
P30049	N	25	E	A	FALSE	2	4	4	['DS-16', 'DS-08', 'DS-13', 'DS-01']
Q7Z429	N	339	S	L	FALSE	338	4	4	['DS-04', 'DS-07', 'DS-13', 'DS-01']
P06748	N	258	K	G	FALSE	257	4	4	['DS-14', 'DS-05', 'DS-16', 'DS-13']
P06748	N	231	K	Q	FALSE	230	4	4	['DS-14', 'DS-05', 'DS-13', 'DS-01']
Q9UII2	N	39	G	S	FALSE	13	4	4	['DS-08', 'DS-16', 'DS-19', 'DS-03']
Q9UII2	N	35	D	R	FALSE	9	4	4	['DS-05', 'DS-08', 'DS-13', 'DS-03']
P05783	N	354	R	A	FALSE	352	4	4	['DS-14', 'DS-03', 'DS-13', 'DS-12']
P07711	N	293	N	N	FALSE	1	4	4	['DS-14', 'DS-16', 'DS-01', 'DS-12']
P0C0S8	N	13	R	A	FALSE	11	4	4	['DS-16', 'DS-03', 'DS-07', 'DS-13']
P0C0S8	N	91	N	D	FALSE	89	4	4	['DS-14', 'DS-05', 'DS-03', 'DS-12']
P0C0S8	N	69	G	N	FALSE	67	4	4	['DS-14', 'DS-05', 'DS-13', 'DS-12']
P04406	N	305	N	D	FALSE	303	4	4	['DS-14', 'DS-08', 'DS-13', 'DS-12']
P04406	N	311	L	I	FALSE	309	4	4	['DS-14', 'DS-13', 'DS-03', 'DS-01']
P04406	N	285	S	D	FALSE	283	4	4	['DS-04', 'DS-13', 'DS-03', 'DS-01']
P06576	N	410	D	P	FALSE	362	4	4	['DS-08', 'DS-19', 'DS-05', 'DS-15']
O60814	N	71	I	F	FALSE	69	4	4	['DS-14', 'DS-05', 'DS-13', 'DS-12']
O60814	N	66	S	F	FALSE	64	4	4	['DS-14', 'DS-13', 'DS-03', 'DS-01']
O60814	N	87	K	R	FALSE	85	4	4	['DS-05', 'DS-03', 'DS-13', 'DS-12']
O60814	N	27	D	G	FALSE	25	4	4	['DS-05', 'DS-03', 'DS-13', 'DS-12']
Q6FI13	N	19	R	S	FALSE	17	4	4	['DS-06', 'DS-16', 'DS-07', 'DS-01']
O75306	N	34	G	V	TRUE	0	4	4	['DS-03', 'DS-13', 'DS-12', 'DS-09']
P00338	N	299	N	G	FALSE	297	4	4	['DS-14', 'DS-05', 'DS-13', 'DS-12']
P07195	N	293	L	P	FALSE	291	4	4	['DS-05', 'DS-19', 'DS-13', 'DS-09']
P07195	N	312	D	D	FALSE	310	4	4	['DS-14', 'DS-03', 'DS-13', 'DS-12']
P12277	N	341	D	R	FALSE	339	4	4	['DS-08', 'DS-19', 'DS-13', 'DS-12']
P56385	N	20	L	F	FALSE	18	4	4	['DS-14', 'DS-05', 'DS-19', 'DS-03']
P56385	N	26	Y	G	FALSE	24	4	4	['DS-05', 'DS-03', 'DS-13', 'DS-12']
P68871	N	5	L	T	FALSE	3	4	4	['DS-16', 'DS-08', 'DS-01', 'DS-09']
P69905	N	112	A	A	FALSE	16	4	4	['DS-05', 'DS-08', 'DS-19', 'DS-01']
P27797	N	334	T	N	FALSE	316	4	4	['DS-04', 'DS-16', 'DS-13', 'DS-01']
P62750	N	118	Y	D	FALSE	116	4	4	['DS-05', 'DS-13', 'DS-03', 'DS-04']
P08670	N	440	K	R	FALSE	438	4	4	['DS-16', 'DS-01', 'DS-03', 'DS-04']
P60709	N	174	H	A	FALSE	172	4	4	['DS-14', 'DS-13', 'DS-12', 'DS-01']
P62805	N	52	I	Y	FALSE	50	4	4	['DS-14', 'DS-19', 'DS-13', 'DS-12']
P62805	N	53	Y	E	FALSE	51	4	4	['DS-14', 'DS-13', 'DS-12', 'DS-01']
P05787	N	431	L	T	FALSE	430	4	4	['DS-14', 'DS-16', 'DS-13', 'DS-03']
P05787	N	409	N	M	FALSE	408	4	4	['DS-14', 'DS-03', 'DS-13', 'DS-12']
P05787	N	413	H	T	FALSE	412	4	4	['DS-14', 'DS-03', 'DS-13', 'DS-12']
P04908	N	89	I	R	FALSE	87	4	4	['DS-16', 'DS-19', 'DS-13', 'DS-01']
O14818	N	101	D	P	FALSE	100	4	4	['DS-05', 'DS-13', 'DS-12', 'DS-01']
A0A2R8Y619	N	83	G	R	FALSE	81	4	4	['DS-14', 'DS-05', 'DS-13', 'DS-12']
P61160	N	347	D	P	FALSE	346	4	4	['DS-05', 'DS-13', 'DS-12', 'DS-01']
P22626	N	290	N	Y	FALSE	289	4	4	['DS-14', 'DS-03', 'DS-13', 'DS-12']
P22626	N	289	D	N	FALSE	288	4	4	['DS-05', 'DS-03', 'DS-13', 'DS-12']
P22626	N	303	D	F	FALSE	302	4	4	['DS-03', 'DS-01', 'DS-12', 'DS-06']
P30101	N	427	D	P	FALSE	402	4	4	['DS-08', 'DS-13', 'DS-12', 'DS-01']
P00558	N	384	W	N	FALSE	382	4	4	['DS-03', 'DS-13', 'DS-12', 'DS-01']
P60468	N	43	R	S	FALSE	41	4	4	['DS-13', 'DS-12', 'DS-15', 'DS-01']
Q9NQC3	N	12	S	S	FALSE	11	4	4	['DS-14', 'DS-08', 'DS-13', 'DS-01']
Q9NQC3	N	26	Y	Q	FALSE	25	4	4	['DS-14', 'DS-13', 'DS-04', 'DS-01']
P82909	N	8	A	S	FALSE	7	4	4	['DS-08', 'DS-19', 'DS-01', 'DS-03']
P23527	N	79	A	S	FALSE	77	4	4	['DS-14', 'DS-05', 'DS-01', 'DS-12']
P23527	N	51	H	P	FALSE	49	4	4	['DS-14', 'DS-05', 'DS-13', 'DS-12']
P23527	N	74	R	I	FALSE	72	4	4	['DS-14', 'DS-03', 'DS-13', 'DS-12']
P23527	N	62	G	I	FALSE	60	4	4	['DS-14', 'DS-05', 'DS-03', 'DS-12']
P23527	N	57	S	S	FALSE	55	4	4	['DS-14', 'DS-03', 'DS-13', 'DS-12']
P23527	N	27	D	G	FALSE	25	4	4	['DS-05', 'DS-03', 'DS-13', 'DS-12']
P07237	N	459	N	G	FALSE	441	4	4	['DS-14', 'DS-13', 'DS-12', 'DS-04']
P09651	N	325	N	F	FALSE	323	4	4	['DS-14', 'DS-13', 'DS-03', 'DS-01']
P51991	N	311	D	G	FALSE	310	4	4	['DS-14', 'DS-05', 'DS-13', 'DS-12']
P23528	N	111	P	L	FALSE	109	4	4	['DS-14', 'DS-16', 'DS-01', 'DS-03']
P23528	N	130	T	G	FALSE	128	4	4	['DS-03', 'DS-19', 'DS-05', 'DS-12']
P58876	N	27	D	G	FALSE	25	4	4	['DS-05', 'DS-13', 'DS-12', 'DS-01']
P30041	N	184	D	G	FALSE	182	4	4	['DS-05', 'DS-08', 'DS-13', 'DS-12']
P05154	N	379	N	S	FALSE	353	4	4	['DS-14', 'DS-16', 'DS-13', 'DS-12']
Q14847	N	173	Q	Q	FALSE	172	4	4	['DS-05', 'DS-08', 'DS-13', 'DS-01']
Q99623	N	256	R	A	FALSE	254	4	4	['DS-05', 'DS-19', 'DS-13', 'DS-03']
P62826	N	165	L	A	FALSE	163	4	4	['DS-14', 'DS-03', 'DS-13', 'DS-12']
P61088	N	120	D	P	FALSE	119	4	4	['DS-14', 'DS-05', 'DS-13', 'DS-12']
P01011	N	387	L	V	FALSE	361	4	4	['DS-08', 'DS-19', 'DS-01', 'DS-10']
P61604	N	74	L	P	FALSE	72	4	4	['DS-14', 'DS-13', 'DS-03', 'DS-15']
P61604	N	41	K	V	FALSE	39	4	4	['DS-19', 'DS-13', 'DS-03', 'DS-01']
P61604	N	66	V	K	FALSE	64	4	4	['DS-05', 'DS-19', 'DS-13', 'DS-03']
P61604	N	58	G	G	FALSE	56	4	4	['DS-14', 'DS-08', 'DS-13', 'DS-12']
P61604	N	36	E	K	FALSE	34	4	4	['DS-14', 'DS-03', 'DS-13', 'DS-12']
P61604	N	39	Q	G	FALSE	37	4	4	['DS-14', 'DS-03', 'DS-13', 'DS-12']
P61604	N	40	G	K	FALSE	38	4	4	['DS-14', 'DS-05', 'DS-13', 'DS-12']
P61604	N	60	E	I	FALSE	58	4	4	['DS-14', 'DS-03', 'DS-13', 'DS-12']
P61604	N	38	S	Q	FALSE	36	4	4	['DS-14', 'DS-13', 'DS-12', 'DS-01']
P61604	N	56	G	K	FALSE	54	4	4	['DS-14', 'DS-03', 'DS-13', 'DS-12']
P61604	N	46	T	V	FALSE	44	4	4	['DS-14', 'DS-13', 'DS-03', 'DS-04']
P0A800	N	52	L	R	FALSE	50	4	4	['DS-41', 'DS-36', 'DS-38', 'DS-49']
P0AE08	N	127	D	P	FALSE	125	4	4	['DS-43', 'DS-42', 'DS-36', 'DS-37']
P0ADY3	N	67	K	K	FALSE	66	4	4	['DS-36', 'DS-40', 'DS-49', 'DS-37']
P0AC62	N	20	K	A	FALSE	18	4	4	['DS-39', 'DS-42', 'DS-40', 'DS-49']
O95881	N	120	D	P	FALSE	93	4	4	['DS-14', 'DS-05', 'DS-13', 'DS-12']
P63173	N	31	D	N	FALSE	30	4	4	['DS-14', 'DS-05', 'DS-13', 'DS-12']
P63241	N	104	Q	D	FALSE	102	4	4	['DS-08', 'DS-13', 'DS-12', 'DS-04']
P68431	N	102	L	V	FALSE	100	4	4	['DS-14', 'DS-01', 'DS-12', 'DS-15']
P68431	N	104	G	L	FALSE	102	4	4	['DS-14', 'DS-01', 'DS-12', 'DS-15']
P68431	N	87	Q	S	FALSE	85	4	4	['DS-14', 'DS-03', 'DS-13', 'DS-12']
P68431	N	83	D	L	FALSE	81	4	4	['DS-14', 'DS-03', 'DS-13', 'DS-12']
P68431	N	95	Q	E	FALSE	93	4	4	['DS-14', 'DS-13', 'DS-12', 'DS-01']
Q9Y237	N	114	D	P	FALSE	113	4	4	['DS-14', 'DS-13', 'DS-12', 'DS-15']
Q9HD34	N	49	D	P	FALSE	48	4	4	['DS-14', 'DS-05', 'DS-13', 'DS-12']
Q99714	N	230	D	P	FALSE	228	4	4	['DS-05', 'DS-08', 'DS-13', 'DS-12']
P62701	N	215	N	G	FALSE	213	4	4	['DS-14', 'DS-05', 'DS-13', 'DS-12']
Q15056	N	197	D	F	FALSE	195	4	4	['DS-05', 'DS-13', 'DS-12', 'DS-15']
Q15056	N	187	D	G	FALSE	185	4	4	['DS-05', 'DS-08', 'DS-13', 'DS-12']
O95292	N	150	E	T	FALSE	148	4	4	['DS-17', 'DS-02', 'DS-08', 'DS-01']
P0DP23	N	97	D	G	FALSE	95	4	4	['DS-08', 'DS-19', 'DS-13', 'DS-12']
P18669	N	209	L	N	FALSE	207	4	4	['DS-05', 'DS-19', 'DS-13', 'DS-04']
P18669	N	207	M	E	FALSE	205	4	4	['DS-05', 'DS-13', 'DS-03', 'DS-04']
P50502	N	320	D	P	FALSE	319	4	4	['DS-14', 'DS-08', 'DS-13', 'DS-01']
Q9C005	N	48	D	L	FALSE	47	4	4	['DS-14', 'DS-05', 'DS-13', 'DS-12']
Q8WUW1	N	7	D	P	FALSE	5	4	4	['DS-05', 'DS-08', 'DS-19', 'DS-13']
O14745	N	319	D	P	FALSE	317	4	4	['DS-14', 'DS-05', 'DS-13', 'DS-12']
P31948	N	515	D	P	FALSE	514	4	4	['DS-14', 'DS-08', 'DS-13', 'DS-12']
P50991	N	515	V	S	FALSE	513	4	4	['DS-14', 'DS-05', 'DS-19', 'DS-12']
P50991	N	516	S	V	FALSE	514	4	4	['DS-14', 'DS-05', 'DS-13', 'DS-12']
P50991	N	514	L	V	FALSE	512	4	4	['DS-14', 'DS-05', 'DS-13', 'DS-12']
O14979	N	376	G	G	FALSE	375	4	4	['DS-14', 'DS-05', 'DS-13', 'DS-12']
P35237	N	343	C	A	FALSE	342	4	4	['DS-05', 'DS-08', 'DS-19', 'DS-01']
P61077	N	118	D	P	FALSE	117	4	4	['DS-14', 'DS-05', 'DS-13', 'DS-12']
Q96C19	N	200	Q	A	FALSE	198	4	4	['DS-14', 'DS-13', 'DS-12', 'DS-01']
Q15691	N	237	D	P	FALSE	235	4	4	['DS-14', 'DS-05', 'DS-13', 'DS-12']
Q15417	N	274	C	A	FALSE	273	4	4	['DS-14', 'DS-13', 'DS-03', 'DS-04']
O75083	N	564	D	P	FALSE	563	4	4	['DS-08', 'DS-13', 'DS-12', 'DS-01']
P15848	N	466	S	D	FALSE	429	4	4	['DS-14', 'DS-08', 'DS-13', 'DS-12']
P10909	N	414	D	P	FALSE	186	4	4	['DS-08', 'DS-13', 'DS-10', 'DS-01']
O43716	N	21	F	T	FALSE	20	4	4	['DS-14', 'DS-05', 'DS-08', 'DS-13']
Q15233	N	397	N	N	FALSE	396	4	4	['DS-14', 'DS-13', 'DS-12', 'DS-04']
Q15084	N	409	E	R	FALSE	389	4	4	['DS-14', 'DS-13', 'DS-12', 'DS-04']
Q99439	N	271	D	P	FALSE	269	4	4	['DS-14', 'DS-05', 'DS-13', 'DS-12']
Q14254	N	377	T	K	FALSE	375	4	4	['DS-14', 'DS-05', 'DS-13', 'DS-12']
P08397	N	308	D	G	FALSE	306	4	4	['DS-14', 'DS-05', 'DS-13', 'DS-12']
P15927	N	194	N	F	FALSE	193	4	4	['DS-14', 'DS-13', 'DS-12', 'DS-04']
P05198	N	273	Q	M	FALSE	272	4	4	['DS-14', 'DS-05', 'DS-13', 'DS-04']
P29692	N	252	D	D	FALSE	250	4	4	['DS-05', 'DS-03', 'DS-13', 'DS-12']
O00161	N	134	G	A	FALSE	133	4	4	['DS-05', 'DS-13', 'DS-12', 'DS-01']
O43583	N	168	Q	G	FALSE	166	4	4	['DS-14', 'DS-05', 'DS-13', 'DS-04']
P63279	N	95	L	S	FALSE	93	4	4	['DS-14', 'DS-05', 'DS-13', 'DS-01']
P52597	N	147	D	P	FALSE	145	4	4	['DS-05', 'DS-13', 'DS-12', 'DS-01']
P0A7V0	N	193	D	P	FALSE	191	4	4	['DS-43', 'DS-46', 'DS-42', 'DS-37']
P0A7V0	N	185	F	A	FALSE	183	4	4	['DS-39', 'DS-41', 'DS-44', 'DS-42']
P0A9B2	N	71	K	K	FALSE	69	4	4	['DS-39', 'DS-42', 'DS-40', 'DS-36']
P0ADT8	N	23	A	E	TRUE	0	4	4	['DS-43', 'DS-46', 'DS-42', 'DS-37']
P40926	C	63	G	V	FALSE	-275	4	5	['DS-14', 'DS-03', 'DS-13', 'DS-12']
P40926	C	75	A	A	FALSE	-263	4	5	['DS-05', 'DS-13', 'DS-03', 'DS-04']
P40926	C	188	D	P	FALSE	-150	4	5	['DS-05', 'DS-13', 'DS-12', 'DS-01']
P26583	C	91	D	P	FALSE	-118	4	5	['DS-05', 'DS-13', 'DS-12', 'DS-01']
P05783	C	36	Y	A	FALSE	-394	4	5	['DS-14', 'DS-03', 'DS-13', 'DS-12']
P61960	C	81	R	V	FALSE	-2	4	5	['DS-14', 'DS-08', 'DS-13', 'DS-15']
P12277	C	45	K	S	FALSE	-336	4	5	['DS-05', 'DS-13', 'DS-03', 'DS-04']
P21796	C	269	N	A	FALSE	-14	4	5	['DS-14', 'DS-03', 'DS-13', 'DS-12']
P68871	C	86	F	A	FALSE	44	4	5	['DS-16', 'DS-08', 'DS-01', 'DS-09']
P69905	C	79	N	A	FALSE	-25	4	5	['DS-08', 'DS-16', 'DS-19', 'DS-01']
P69905	C	49	L	S	FALSE	-55	4	5	['DS-16', 'DS-08', 'DS-01', 'DS-12']
P69905	C	63	V	A	FALSE	-41	4	5	['DS-05', 'DS-16', 'DS-19', 'DS-01']
P69905	C	75	D	D	FALSE	-29	4	5	['DS-08', 'DS-19', 'DS-01', 'DS-10']
P06733	C	290	V	S	FALSE	-144	4	5	['DS-05', 'DS-19', 'DS-01', 'DS-03']
P06733	C	31	F	R	FALSE	-403	4	5	['DS-14', 'DS-05', 'DS-13', 'DS-03']
P02671	C	490	D	C	FALSE	-376	4	5	['DS-08', 'DS-16', 'DS-19', 'DS-01']
P20962	C	60	D	E	FALSE	-42	4	5	['DS-14', 'DS-05', 'DS-08', 'DS-03']
P68104	C	362	D	C	FALSE	-100	4	5	['DS-05', 'DS-08', 'DS-13', 'DS-12']
P68104	C	253	V	Y	FALSE	-209	4	5	['DS-14', 'DS-03', 'DS-13', 'DS-12']
P62328	C	26	K	N	FALSE	-18	4	5	['DS-08', 'DS-19', 'DS-03', 'DS-04']
P62328	C	38	E	K	FALSE	-6	4	5	['DS-08', 'DS-19', 'DS-03', 'DS-04']
P62328	C	25	E	K	FALSE	-19	4	5	['DS-08', 'DS-19', 'DS-03', 'DS-04']
P62328	C	35	I	E	FALSE	-9	4	5	['DS-08', 'DS-19', 'DS-03', 'DS-04']
Q8NC51	C	62	N	S	FALSE	-346	4	5	['DS-14', 'DS-08', 'DS-13', 'DS-04']
P60709	C	41	Q	G	FALSE	-334	4	5	['DS-16', 'DS-08', 'DS-12', 'DS-04']
P60709	C	210	R	D	FALSE	-165	4	5	['DS-05', 'DS-03', 'DS-01', 'DS-12']
P05787	C	20	F	S	FALSE	-463	4	5	['DS-14', 'DS-02', 'DS-16', 'DS-03']
P04908	C	103	I	A	FALSE	-27	4	5	['DS-19', 'DS-13', 'DS-03', 'DS-01']
Q14247	C	43	T	V	FALSE	-507	4	5	['DS-14', 'DS-08', 'DS-13', 'DS-12']
P30086	C	66	L	V	FALSE	54	4	5	['DS-05', 'DS-19', 'DS-13', 'DS-03']
P22626	C	55	D	P	FALSE	-298	4	5	['DS-05', 'DS-08', 'DS-13', 'DS-12']
P07437	C	65	L	V	FALSE	-379	4	5	['DS-08', 'DS-19', 'DS-13', 'DS-01']
Q9UKY7	C	106	S	S	FALSE	-152	4	5	['DS-05', 'DS-13', 'DS-03', 'DS-01']
P00558	C	68	D	G	FALSE	-349	4	5	['DS-05', 'DS-08', 'DS-13', 'DS-12']
Q01130	C	37	Y	G	FALSE	-184	4	5	['DS-05', 'DS-03', 'DS-13', 'DS-12']
P16152	C	99	D	P	FALSE	-178	4	5	['DS-05', 'DS-08', 'DS-19', 'DS-13']
P04075	C	34	D	E	FALSE	-330	4	5	['DS-05', 'DS-08', 'DS-13', 'DS-12']
P23528	C	59	D	V	FALSE	-107	4	5	['DS-05', 'DS-08', 'DS-13', 'DS-12']
P14174	C	27	L	A	FALSE	-88	4	5	['DS-14', 'DS-19', 'DS-13', 'DS-12']
P14174	C	47	L	M	FALSE	-68	4	5	['DS-14', 'DS-05', 'DS-19', 'DS-03']
Q9P0L0	C	151	N	A	FALSE	-98	4	5	['DS-05', 'DS-08', 'DS-19', 'DS-01']
P61254	C	143	M	Q	FALSE	-2	4	5	['DS-16', 'DS-19', 'DS-01', 'DS-15']
P35268	C	24	D	C	FALSE	-104	4	5	['DS-14', 'DS-08', 'DS-13', 'DS-12']
P05387	C	53	D	V	FALSE	-62	4	5	['DS-14', 'DS-05', 'DS-13', 'DS-12']
P61604	C	43	Q	A	FALSE	-59	4	5	['DS-14', 'DS-05', 'DS-13', 'DS-12']
P0ACF4	C	72	A	A	FALSE	-18	4	5	['DS-46', 'DS-44', 'DS-40', 'DS-36']
P32685	C	65	K	K	FALSE	-25	4	5	['DS-46', 'DS-44', 'DS-40', 'DS-49']
P68066	C	101	S	G	FALSE	-26	4	5	['DS-45', 'DS-40', 'DS-36', 'DS-37']
P0A7J3	C	52	M	R	FALSE	-113	4	5	['DS-39', 'DS-41', 'DS-44', 'DS-40']
P0CG47	C	32	D	K	FALSE	-44	4	5	['DS-08', 'DS-19', 'DS-05', 'DS-12']
O75531	C	76	D	C	FALSE	-13	4	5	['DS-14', 'DS-13', 'DS-12', 'DS-15']
O14907	C	122	M	L	FALSE	-2	4	5	['DS-14', 'DS-08', 'DS-13', 'DS-15']
P22392	C	45	E	E	FALSE	-107	4	5	['DS-14', 'DS-05', 'DS-13', 'DS-12']
O43768	C	36	K	L	FALSE	-85	4	5	['DS-08', 'DS-19', 'DS-03', 'DS-04']
O43768	C	38	K	A	FALSE	-83	4	5	['DS-08', 'DS-19', 'DS-03', 'DS-04']
P56211	C	40	G	Q	FALSE	-72	4	5	['DS-08', 'DS-19', 'DS-12', 'DS-04']
P0DP23	C	81	D	S	FALSE	-68	4	5	['DS-05', 'DS-08', 'DS-13', 'DS-12']
P0DP23	C	96	D	G	FALSE	-53	4	5	['DS-05', 'DS-08', 'DS-13', 'DS-12']
P16949	C	70	K	Q	FALSE	-79	4	5	['DS-08', 'DS-19', 'DS-05', 'DS-03']
P16949	C	44	D	L	FALSE	-105	4	5	['DS-05', 'DS-03', 'DS-13', 'DS-12']
O43175	C	47	D	C	FALSE	-486	4	5	['DS-05', 'DS-08', 'DS-19', 'DS-13']
P62258	C	29	K	V	FALSE	-226	4	5	['DS-03', 'DS-06', 'DS-12', 'DS-04']
P82979	C	94	T	S	FALSE	-116	4	5	['DS-05', 'DS-08', 'DS-01', 'DS-04']
O00193	C	44	L	M	FALSE	-139	4	5	['DS-14', 'DS-08', 'DS-13', 'DS-12']
O00193	C	45	M	G	FALSE	-138	4	5	['DS-08', 'DS-13', 'DS-12', 'DS-04']
P60900	C	46	D	C	FALSE	-200	4	5	['DS-05', 'DS-08', 'DS-13', 'DS-01']
P63218	C	38	F	C	FALSE	-27	4	5	['DS-05', 'DS-08', 'DS-13', 'DS-03']
Q86U42	C	60	L	L	FALSE	-246	4	5	['DS-05', 'DS-08', 'DS-13', 'DS-01']
O75937	C	65	D	P	FALSE	-188	4	5	['DS-14', 'DS-05', 'DS-13', 'DS-12']
O95994	N	133	D	P	FALSE	112	4	5	['DS-14', 'DS-05', 'DS-13', 'DS-12']
P62899	N	3	A	P	FALSE	2	4	5	['DS-13', 'DS-12', 'DS-15', 'DS-01']
O14561	N	67	R	Q	FALSE	-2	4	5	['DS-04', 'DS-08', 'DS-06', 'DS-09']
P07737	N	35	A	V	FALSE	33	4	5	['DS-05', 'DS-01', 'DS-12', 'DS-15']
O75380	N	28	C	F	FALSE	-1	4	5	['DS-08', 'DS-19', 'DS-05', 'DS-03']
P04406	N	302	I	A	FALSE	300	4	5	['DS-08', 'DS-19', 'DS-13', 'DS-01']
P04406	N	301	G	I	FALSE	299	4	5	['DS-14', 'DS-08', 'DS-13', 'DS-12']
P04406	N	258	D	I	FALSE	256	4	5	['DS-05', 'DS-08', 'DS-13', 'DS-01']
P04406	N	288	N	S	FALSE	286	4	5	['DS-14', 'DS-13', 'DS-12', 'DS-01']
P04406	N	310	K	L	FALSE	308	4	5	['DS-14', 'DS-03', 'DS-13', 'DS-12']
P04406	N	299	G	A	FALSE	297	4	5	['DS-14', 'DS-05', 'DS-13', 'DS-12']
P04406	N	82	D	P	FALSE	80	4	5	['DS-05', 'DS-13', 'DS-12', 'DS-01']
O60814	N	64	M	N	FALSE	62	4	5	['DS-05', 'DS-19', 'DS-13', 'DS-12']
O60814	N	55	G	I	FALSE	53	4	5	['DS-14', 'DS-05', 'DS-03', 'DS-12']
O60814	N	94	R	E	FALSE	92	4	5	['DS-05', 'DS-03', 'DS-06', 'DS-12']
Q13162	N	38	G	W	TRUE	0	4	5	['DS-05', 'DS-07', 'DS-15', 'DS-01']
Q9HCN8	N	29	A	A	TRUE	0	4	5	['DS-05', 'DS-07', 'DS-15', 'DS-01']
P10606	N	61	D	P	FALSE	29	4	5	['DS-08', 'DS-19', 'DS-05', 'DS-09']
P56381	N	11	L	S	FALSE	10	4	5	['DS-05', 'DS-16', 'DS-08', 'DS-01']
P69905	N	103	L	S	FALSE	7	4	5	['DS-08', 'DS-16', 'DS-19', 'DS-01']
P69905	N	111	L	A	FALSE	15	4	5	['DS-05', 'DS-08', 'DS-19', 'DS-01']
P69905	N	113	A	H	FALSE	17	4	5	['DS-05', 'DS-08', 'DS-19', 'DS-01']
P20962	N	16	K	D	FALSE	14	4	5	['DS-04', 'DS-13', 'DS-03', 'DS-01']
P68104	N	434	V	A	FALSE	432	4	5	['DS-08', 'DS-16', 'DS-19', 'DS-01']
P68104	N	399	D	A	FALSE	397	4	5	['DS-05', 'DS-13', 'DS-03', 'DS-01']
P0DJI9	N	20	R	S	FALSE	1	4	5	['DS-08', 'DS-16', 'DS-19', 'DS-01']
P08670	N	434	L	V	FALSE	432	4	5	['DS-16', 'DS-08', 'DS-01', 'DS-04']
P63313	N	10	E	I	FALSE	8	4	5	['DS-08', 'DS-19', 'DS-03', 'DS-18']
P60709	N	163	T	V	FALSE	161	4	5	['DS-14', 'DS-13', 'DS-12', 'DS-01']
P62805	N	62	V	F	FALSE	60	4	5	['DS-14', 'DS-19', 'DS-13', 'DS-12']
P62805	N	66	N	V	FALSE	64	4	5	['DS-14', 'DS-13', 'DS-12', 'DS-01']
P62805	N	60	L	K	FALSE	58	4	5	['DS-14', 'DS-03', 'DS-13', 'DS-12']
P62805	N	46	K	R	FALSE	44	4	5	['DS-14', 'DS-03', 'DS-13', 'DS-12']
P05787	N	449	G	S	FALSE	448	4	5	['DS-14', 'DS-02', 'DS-13', 'DS-03']
P05787	N	444	F	G	FALSE	443	4	5	['DS-14', 'DS-02', 'DS-13', 'DS-03']
Q14247	N	515	D	P	FALSE	514	4	5	['DS-14', 'DS-08', 'DS-13', 'DS-12']
Q02878	N	255	D	S	FALSE	253	4	5	['DS-14', 'DS-05', 'DS-13', 'DS-12']
A0A2R8Y619	N	84	R	T	FALSE	82	4	5	['DS-14', 'DS-16', 'DS-05', 'DS-12']
P22626	N	313	N	Y	FALSE	312	4	5	['DS-14', 'DS-16', 'DS-13', 'DS-03']
P07437	N	32	D	P	FALSE	31	4	5	['DS-03', 'DS-13', 'DS-12', 'DS-01']
P23527	N	80	S	R	FALSE	78	4	5	['DS-03', 'DS-19', 'DS-01', 'DS-12']
P23527	N	84	H	Y	FALSE	82	4	5	['DS-14', 'DS-05', 'DS-03', 'DS-12']
P23527	N	69	N	D	FALSE	67	4	5	['DS-14', 'DS-03', 'DS-13', 'DS-12']
P23527	N	78	E	A	FALSE	76	4	5	['DS-14', 'DS-03', 'DS-01', 'DS-12']
P23527	N	87	K	R	FALSE	85	4	5	['DS-14', 'DS-05', 'DS-03', 'DS-12']
P23527	N	58	S	K	FALSE	56	4	5	['DS-14', 'DS-13', 'DS-03', 'DS-01']
P23527	N	82	L	A	FALSE	80	4	5	['DS-05', 'DS-03', 'DS-01', 'DS-12']
P07237	N	445	K	F	FALSE	427	4	5	['DS-14', 'DS-06', 'DS-13', 'DS-04']
P99999	N	50	Y	T	FALSE	48	4	5	['DS-05', 'DS-16', 'DS-08', 'DS-13']
P99999	N	48	Y	S	FALSE	46	4	5	['DS-05', 'DS-08', 'DS-19', 'DS-13']
Q99497	N	150	D	G	FALSE	148	4	5	['DS-14', 'DS-05', 'DS-08', 'DS-13']
P09651	N	306	N	F	FALSE	304	4	5	['DS-14', 'DS-03', 'DS-13', 'DS-12']
P09651	N	333	N	F	FALSE	331	4	5	['DS-14', 'DS-03', 'DS-13', 'DS-12']
P39019	N	95	R	G	FALSE	93	4	5	['DS-16', 'DS-13', 'DS-03', 'DS-01']
P39019	N	85	R	N	FALSE	83	4	5	['DS-05', 'DS-03', 'DS-13', 'DS-12']
P14174	N	83	G	L	FALSE	81	4	5	['DS-14', 'DS-19', 'DS-13', 'DS-12']
P01009	N	383	M	S	FALSE	8	4	5	['DS-16', 'DS-08', 'DS-13', 'DS-12']
P31949	N	69	D	T	FALSE	67	4	5	['DS-14', 'DS-05', 'DS-13', 'DS-12']
P60903	N	49	D	P	FALSE	48	4	5	['DS-14', 'DS-03', 'DS-13', 'DS-12']
P07858	N	290	N	G	FALSE	-44	4	5	['DS-14', 'DS-08', 'DS-13', 'DS-12']
P61604	N	61	I	Q	FALSE	59	4	5	['DS-14', 'DS-03', 'DS-13', 'DS-12']
P61604	N	45	A	T	FALSE	43	4	5	['DS-05', 'DS-13', 'DS-03', 'DS-04']
P61604	N	50	V	G	FALSE	48	4	5	['DS-18', 'DS-13', 'DS-03', 'DS-01']
P0A800	N	29	R	Q	FALSE	27	4	5	['DS-41', 'DS-36', 'DS-40', 'DS-49']
P0AE08	N	100	D	P	FALSE	98	4	5	['DS-43', 'DS-42', 'DS-36', 'DS-37']
P0A7T7	N	7	R	R	FALSE	5	4	5	['DS-42', 'DS-40', 'DS-36', 'DS-37']
P0AG63	N	40	K	R	FALSE	38	4	5	['DS-39', 'DS-40', 'DS-36', 'DS-37']
P62399	N	15	K	K	FALSE	13	4	5	['DS-39', 'DS-44', 'DS-40', 'DS-36']
P69441	N	124	R	R	FALSE	123	4	5	['DS-39', 'DS-42', 'DS-40', 'DS-49']
P50454	N	384	Y	A	FALSE	365	4	5	['DS-14', 'DS-05', 'DS-13', 'DS-12']
P02810	N	123	R	G	TRUE	0	4	5	['DS-01', 'DS-03', 'DS-15', 'DS-04']
P63241	N	80	M	D	FALSE	78	4	5	['DS-05', 'DS-13', 'DS-12', 'DS-04']
P10599	N	75	M	P	FALSE	73	4	5	['DS-05', 'DS-19', 'DS-13', 'DS-03']
P23396	N	163	D	P	FALSE	161	4	5	['DS-14', 'DS-05', 'DS-13', 'DS-12']
P23396	N	194	D	P	FALSE	192	4	5	['DS-05', 'DS-03', 'DS-01', 'DS-12']
P80723	N	166	D	G	FALSE	164	4	5	['DS-08', 'DS-19', 'DS-03', 'DS-18']
P35237	N	346	F	V	FALSE	345	4	5	['DS-14', 'DS-13', 'DS-12', 'DS-01']
P61077	N	113	D	P	FALSE	112	4	5	['DS-14', 'DS-05', 'DS-13', 'DS-12']
P31939	N	559	Y	I	FALSE	557	4	5	['DS-14', 'DS-08', 'DS-13', 'DS-12']
P08397	N	313	D	P	FALSE	311	4	5	['DS-14', 'DS-05', 'DS-13', 'DS-12']
P08397	N	318	G	I	FALSE	316	4	5	['DS-14', 'DS-05', 'DS-13', 'DS-12']
Q9BRA2	N	80	D	P	FALSE	78	4	5	['DS-14', 'DS-05', 'DS-13', 'DS-12']
P28482	N	319	D	P	FALSE	317	4	5	['DS-14', 'DS-05', 'DS-13', 'DS-12']
Q9UBE0	N	323	D	P	FALSE	321	4	5	['DS-05', 'DS-03', 'DS-13', 'DS-12']
P02814	N	23	S	Q	TRUE	0	4	5	['DS-05', 'DS-13', 'DS-12', 'DS-01']
P0AEE5	N	24	A	A	TRUE	0	4	5	['DS-45', 'DS-42', 'DS-36', 'DS-37']
P0A905	N	86	S	L	FALSE	68	4	5	['DS-41', 'DS-43', 'DS-40', 'DS-42']
P33219	N	22	A	A	TRUE	0	4	5	['DS-43', 'DS-46', 'DS-42', 'DS-36']
P04406	C	33	I	N	FALSE	-302	4	6	['DS-16', 'DS-19', 'DS-13', 'DS-01']
P04406	C	151	S	C	FALSE	-184	4	6	['DS-08', 'DS-19', 'DS-05', 'DS-03']
P04406	C	50	D	S	FALSE	-285	4	6	['DS-05', 'DS-08', 'DS-19', 'DS-13']
O60814	C	124	S	A	FALSE	-2	4	6	['DS-14', 'DS-19', 'DS-13', 'DS-03']
P06733	C	42	G	I	FALSE	-392	4	6	['DS-14', 'DS-08', 'DS-13', 'DS-12']
P08727	C	71	A	S	FALSE	-329	4	6	['DS-14', 'DS-16', 'DS-13', 'DS-03']
P08727	C	46	S	V	FALSE	-354	4	6	['DS-14', 'DS-16', 'DS-13', 'DS-12']
P08727	C	73	D	G	FALSE	-327	4	6	['DS-14', 'DS-03', 'DS-13', 'DS-12']
P08670	C	36	R	T	FALSE	-430	4	6	['DS-16', 'DS-18', 'DS-01', 'DS-03']
P36578	C	52	Y	A	FALSE	-375	4	6	['DS-05', 'DS-16', 'DS-01', 'DS-03']
P60709	C	147	R	T	FALSE	-228	4	6	['DS-03', 'DS-19', 'DS-01', 'DS-12']
Q99497	C	45	Q	C	FALSE	-144	4	6	['DS-14', 'DS-08', 'DS-19', 'DS-13']
P18077	C	35	A	R	FALSE	-75	4	6	['DS-05', 'DS-16', 'DS-13', 'DS-01']
P61247	C	37	A	M	FALSE	-227	4	6	['DS-19', 'DS-01', 'DS-03', 'DS-04']
P62937	C	31	K	T	FALSE	-134	4	6	['DS-14', 'DS-03', 'DS-13', 'DS-12']
P05387	C	72	A	V	FALSE	-43	4	6	['DS-14', 'DS-13', 'DS-12', 'DS-04']
P61604	C	38	Q	G	FALSE	-64	4	6	['DS-14', 'DS-05', 'DS-13', 'DS-12']
P42766	C	35	K	V	FALSE	-88	4	6	['DS-14', 'DS-03', 'DS-13', 'DS-12']
P0A7R9	C	56	R	K	FALSE	-73	4	6	['DS-44', 'DS-42', 'DS-40', 'DS-49']
P0AA10	C	120	R	K	FALSE	-22	4	6	['DS-44', 'DS-40', 'DS-36', 'DS-37']
P63173	C	68	E	L	FALSE	-2	4	6	['DS-14', 'DS-08', 'DS-12', 'DS-15']
P31151	C	100	S	Q	FALSE	-1	4	6	['DS-05', 'DS-13', 'DS-12', 'DS-01']
P49773	C	37	R	C	FALSE	-89	4	6	['DS-08', 'DS-13', 'DS-12', 'DS-04']
P62873	C	38	D	P	FALSE	-302	4	6	['DS-08', 'DS-19', 'DS-13', 'DS-03']
P81605	C	96	K	G	FALSE	-13	4	6	['DS-05', 'DS-13', 'DS-12', 'DS-04']
P81605	C	91	L	E	FALSE	-18	4	6	['DS-05', 'DS-03', 'DS-13', 'DS-12']
P31948	C	34	D	P	FALSE	-509	4	6	['DS-14', 'DS-03', 'DS-13', 'DS-12']
P84103	C	55	D	P	FALSE	-109	4	6	['DS-14', 'DS-05', 'DS-13', 'DS-12']
Q9UII2	N	31	S	E	FALSE	5	4	6	['DS-08', 'DS-19', 'DS-01', 'DS-15']
Q04837	N	18	E	S	FALSE	1	4	6	['DS-08', 'DS-19', 'DS-13', 'DS-01']
P56181	N	35	L	S	TRUE	0	4	6	['DS-08', 'DS-19', 'DS-07', 'DS-15']
P0C0S8	N	88	A	I	FALSE	86	4	6	['DS-05', 'DS-16', 'DS-13', 'DS-12']
P0C0S8	N	70	N	A	FALSE	68	4	6	['DS-14', 'DS-03', 'DS-13', 'DS-12']
P0C0S8	N	75	N	K	FALSE	73	4	6	['DS-14', 'DS-03', 'DS-13', 'DS-12']
P07195	N	295	C	I	FALSE	293	4	6	['DS-08', 'DS-19', 'DS-01', 'DS-12']
P56381	N	6	W	R	FALSE	5	4	6	['DS-05', 'DS-03', 'DS-13', 'DS-12']
P68871	N	112	L	V	FALSE	79	4	6	['DS-08', 'DS-16', 'DS-19', 'DS-01']
P69905	N	78	M	P	FALSE	-18	4	6	['DS-08', 'DS-16', 'DS-19', 'DS-01']
Q9UDW1	N	5	A	T	FALSE	3	4	6	['DS-01', 'DS-16', 'DS-13', 'DS-09']
P68104	N	333	D	P	FALSE	331	4	6	['DS-05', 'DS-13', 'DS-12', 'DS-01']
P61353	N	82	M	P	FALSE	81	4	6	['DS-05', 'DS-13', 'DS-15', 'DS-01']
P60709	N	336	R	K	FALSE	334	4	6	['DS-14', 'DS-16', 'DS-01', 'DS-03']
P62805	N	56	T	R	FALSE	54	4	6	['DS-14', 'DS-13', 'DS-12', 'DS-01']
P05787	N	426	S	A	FALSE	425	4	6	['DS-14', 'DS-16', 'DS-13', 'DS-03']
P05787	N	443	S	F	FALSE	442	4	6	['DS-14', 'DS-05', 'DS-13', 'DS-03']
Q13510	N	22	A	Q	TRUE	0	4	6	['DS-16', 'DS-13', 'DS-15', 'DS-01']
P22626	N	291	Y	G	FALSE	290	4	6	['DS-05', 'DS-13', 'DS-03', 'DS-01']
P82909	N	7	M	A	FALSE	6	4	6	['DS-08', 'DS-19', 'DS-01', 'DS-15']
Q99497	N	155	T	S	FALSE	153	4	6	['DS-14', 'DS-05', 'DS-13', 'DS-12']
P09651	N	313	Y	N	FALSE	311	4	6	['DS-05', 'DS-16', 'DS-01', 'DS-03']
Q13011	N	34	L	T	TRUE	0	4	6	['DS-16', 'DS-08', 'DS-01', 'DS-03']
P23528	N	106	A	P	FALSE	104	4	6	['DS-08', 'DS-19', 'DS-01', 'DS-15']
P15311	N	468	M	T	FALSE	467	4	6	['DS-08', 'DS-16', 'DS-19', 'DS-04']
P26373	N	162	Y	K	FALSE	161	4	6	['DS-05', 'DS-03', 'DS-13', 'DS-12']
P61604	N	29	K	G	FALSE	27	4	6	['DS-14', 'DS-16', 'DS-01', 'DS-03']
P61604	N	64	V	S	FALSE	62	4	6	['DS-05', 'DS-19', 'DS-13', 'DS-04']
P0C0S5	N	90	L	A	FALSE	88	4	6	['DS-03', 'DS-19', 'DS-13', 'DS-12']
P0A6A8	N	51	E	F	FALSE	49	4	6	['DS-39', 'DS-41', 'DS-38', 'DS-36']
P68191	N	22	R	K	FALSE	21	4	6	['DS-39', 'DS-44', 'DS-42', 'DS-49']
P68191	N	9	R	H	FALSE	8	4	6	['DS-44', 'DS-40', 'DS-49', 'DS-37']
P0A7T7	N	9	R	K	FALSE	7	4	6	['DS-39', 'DS-42', 'DS-40', 'DS-49']
P0C018	N	17	R	K	FALSE	16	4	6	['DS-36', 'DS-40', 'DS-49', 'DS-37']
P28074	N	60	G	T	TRUE	0	4	6	['DS-05', 'DS-13', 'DS-15', 'DS-01']
Q9Y2B0	N	21	A	R	TRUE	0	4	6	['DS-05', 'DS-13', 'DS-15', 'DS-01']
P04080	N	6	A	P	FALSE	5	4	6	['DS-08', 'DS-19', 'DS-01', 'DS-15']
P84243	N	92	G	A	FALSE	90	4	6	['DS-14', 'DS-03', 'DS-13', 'DS-12']
P0DP23	N	95	D	K	FALSE	93	4	6	['DS-08', 'DS-13', 'DS-03', 'DS-01']
P0DP23	N	74	M	A	FALSE	72	4	6	['DS-08', 'DS-13', 'DS-03', 'DS-04']
P11177	N	31	A	L	TRUE	0	4	6	['DS-06', 'DS-13', 'DS-03', 'DS-04']
Q9UM22	N	38	G	A	TRUE	0	4	6	['DS-08', 'DS-19', 'DS-01', 'DS-03']
Q15691	N	171	A	A	FALSE	169	4	6	['DS-05', 'DS-08', 'DS-01', 'DS-04']
Q15691	N	189	N	G	FALSE	187	4	6	['DS-14', 'DS-05', 'DS-13', 'DS-12']
Q9UBS4	N	23	A	G	TRUE	0	4	6	['DS-05', 'DS-03', 'DS-13', 'DS-12']
P64534	N	22	A	A	FALSE	-4	4	6	['DS-43', 'DS-42', 'DS-36', 'DS-37']
P0A9G6	N	389	A	A	FALSE	387	4	6	['DS-39', 'DS-43', 'DS-44', 'DS-42']
P76170	N	29	A	E	TRUE	0	4	6	['DS-43', 'DS-46', 'DS-40', 'DS-42']
P06748	C	203	N	A	FALSE	-91	4	7	['DS-04', 'DS-16', 'DS-13', 'DS-01']
P06748	C	292	K	S	FALSE	-2	4	7	['DS-03', 'DS-13', 'DS-12', 'DS-01']
P04406	C	31	V	A	FALSE	-304	4	7	['DS-05', 'DS-16', 'DS-19', 'DS-01']
P04406	C	118	R	V	FALSE	-217	4	7	['DS-05', 'DS-03', 'DS-01', 'DS-12']
P06733	C	28	K	G	FALSE	-406	4	7	['DS-05', 'DS-18', 'DS-03', 'DS-04']
P62328	C	39	K	Q	FALSE	-5	4	7	['DS-08', 'DS-16', 'DS-19', 'DS-03']
P62328	C	43	E	S	FALSE	-1	4	7	['DS-08', 'DS-19', 'DS-03', 'DS-18']
P05787	C	45	N	F	FALSE	-438	4	7	['DS-14', 'DS-16', 'DS-13', 'DS-02']
P05787	C	474	V	S	FALSE	-9	4	7	['DS-14', 'DS-16', 'DS-13', 'DS-02']
P05787	C	71	S	L	FALSE	-412	4	7	['DS-14', 'DS-16', 'DS-13', 'DS-03']
P37802	C	182	R	G	FALSE	-17	4	7	['DS-16', 'DS-13', 'DS-03', 'DS-01']
P04908	C	84	L	Q	FALSE	-46	4	7	['DS-05', 'DS-19', 'DS-01', 'DS-03']
P30086	C	90	V	N	FALSE	78	4	7	['DS-05', 'DS-16', 'DS-19', 'DS-01']
P22626	C	150	G	K	FALSE	-203	4	7	['DS-14', 'DS-03', 'DS-13', 'DS-12']
P00558	C	98	D	C	FALSE	-319	4	7	['DS-08', 'DS-19', 'DS-13', 'DS-01']
P00558	C	39	R	I	FALSE	-378	4	7	['DS-08', 'DS-01', 'DS-03', 'DS-18']
P51991	C	63	D	C	FALSE	-315	4	7	['DS-08', 'DS-19', 'DS-13', 'DS-12']
P51991	C	69	D	P	FALSE	-309	4	7	['DS-05', 'DS-08', 'DS-13', 'DS-12']
P62937	C	49	K	G	FALSE	-116	4	7	['DS-14', 'DS-03', 'DS-13', 'DS-12']
P31949	C	72	D	G	FALSE	-33	4	7	['DS-14', 'DS-05', 'DS-01', 'DS-12']
P60903	C	95	G	K	FALSE	-2	4	7	['DS-16', 'DS-13', 'DS-12', 'DS-01']
P0AG59	C	65	R	Q	FALSE	-36	4	7	['DS-46', 'DS-40', 'DS-49', 'DS-37']
P60723	C	98	K	K	FALSE	-103	4	7	['DS-44', 'DS-42', 'DS-49', 'DS-37']
P0A7U7	C	64	K	G	FALSE	-23	4	7	['DS-39', 'DS-44', 'DS-40', 'DS-42']
P60624	C	26	K	N	FALSE	-78	4	7	['DS-39', 'DS-44', 'DS-42', 'DS-37']
P0CG47	C	148	R	L	FALSE	-4	4	7	['DS-14', 'DS-13', 'DS-12', 'DS-01']
P63173	C	34	F	K	FALSE	-36	4	7	['DS-19', 'DS-13', 'DS-03', 'DS-01']
Q00839	C	69	R	S	FALSE	-756	4	7	['DS-04', 'DS-13', 'DS-03', 'DS-01']
P60520	C	116	G	F	TRUE	0	4	7	['DS-08', 'DS-19', 'DS-05', 'DS-03']
Q8WUW1	C	73	T	L	FALSE	-2	4	7	['DS-14', 'DS-08', 'DS-19', 'DS-13']
Q9HB71	C	43	K	M	FALSE	-185	4	7	['DS-14', 'DS-03', 'DS-13', 'DS-12']
Q01469	C	33	R	K	FALSE	-102	4	7	['DS-05', 'DS-03', 'DS-13', 'DS-12']
P06865	C	76	G	S	FALSE	-12	4	7	['DS-14', 'DS-08', 'DS-13', 'DS-12']
P55209	C	41	Q	M	FALSE	-347	4	7	['DS-06', 'DS-13', 'DS-03', 'DS-04']
P06454	N	5	A	A	FALSE	3	4	7	['DS-02', 'DS-01', 'DS-03', 'DS-06']
Q04837	N	79	V	S	FALSE	62	4	7	['DS-14', 'DS-13', 'DS-12', 'DS-01']
P05783	N	263	K	N	FALSE	261	4	7	['DS-14', 'DS-03', 'DS-13', 'DS-12']
P04406	N	106	M	E	FALSE	104	4	7	['DS-05', 'DS-19', 'DS-01', 'DS-03']
P06576	N	48	A	A	TRUE	0	4	7	['DS-16', 'DS-07', 'DS-15', 'DS-01']
P30084	N	28	F	A	TRUE	0	4	7	['DS-08', 'DS-07', 'DS-13', 'DS-01']
P06733	N	263	K	S	FALSE	261	4	7	['DS-14', 'DS-03', 'DS-13', 'DS-12']
P20962	N	54	A	E	FALSE	52	4	7	['DS-14', 'DS-05', 'DS-13', 'DS-03']
P68104	N	413	V	E	FALSE	411	4	7	['DS-16', 'DS-13', 'DS-12', 'DS-01']
P08670	N	39	Y	S	FALSE	37	4	7	['DS-16', 'DS-18', 'DS-01', 'DS-03']
P62328	N	9	A	E	FALSE	7	4	7	['DS-08', 'DS-01', 'DS-03', 'DS-04']
Q16555	N	526	K	Q	FALSE	525	4	7	['DS-14', 'DS-08', 'DS-01', 'DS-03']
P60174	N	206	T	R	FALSE	204	4	7	['DS-05', 'DS-16', 'DS-19', 'DS-01']
P05787	N	439	S	L	FALSE	438	4	7	['DS-14', 'DS-16', 'DS-13', 'DS-03']
P23527	N	81	R	L	FALSE	79	4	7	['DS-14', 'DS-03', 'DS-19', 'DS-12']
P30740	N	347	L	M	FALSE	346	4	7	['DS-14', 'DS-13', 'DS-12', 'DS-01']
P14174	N	61	C	S	FALSE	59	4	7	['DS-14', 'DS-05', 'DS-19', 'DS-01']
P62937	N	103	N	A	FALSE	101	4	7	['DS-14', 'DS-03', 'DS-13', 'DS-12']
P08708	N	108	K	L	FALSE	106	4	7	['DS-03', 'DS-13', 'DS-12', 'DS-01']
P35268	N	3	A	P	FALSE	1	4	7	['DS-08', 'DS-13', 'DS-12', 'DS-01']
P61604	N	3	A	G	FALSE	1	4	7	['DS-19', 'DS-13', 'DS-12', 'DS-01']
P0A7N9	N	26	K	N	FALSE	24	4	7	['DS-44', 'DS-40', 'DS-49', 'DS-37']
P0A7N9	N	4	K	G	FALSE	2	4	7	['DS-44', 'DS-42', 'DS-49', 'DS-37']
P0A8M6	N	34	K	K	FALSE	33	4	7	['DS-41', 'DS-44', 'DS-40', 'DS-36']
P60624	N	20	K	G	FALSE	18	4	7	['DS-39', 'DS-44', 'DS-40', 'DS-42']
P45523	N	26	A	A	TRUE	0	4	7	['DS-46', 'DS-42', 'DS-49', 'DS-37']
P63241	N	103	L	Q	FALSE	101	4	7	['DS-05', 'DS-01', 'DS-15', 'DS-04']
Q15056	N	186	R	D	FALSE	184	4	7	['DS-05', 'DS-03', 'DS-13', 'DS-12']
P09211	N	180	A	Y	FALSE	178	4	7	['DS-14', 'DS-05', 'DS-19', 'DS-03']
Q8N257	N	42	Y	V	FALSE	40	4	7	['DS-05', 'DS-19', 'DS-13', 'DS-03']
P81605	N	76	K	A	FALSE	13	4	7	['DS-05', 'DS-13', 'DS-12', 'DS-04']
O00487	N	280	D	P	FALSE	279	4	7	['DS-05', 'DS-08', 'DS-13', 'DS-12']
P02359	N	11	R	K	FALSE	9	4	7	['DS-46', 'DS-44', 'DS-40', 'DS-36']
P0A7V0	N	113	K	R	FALSE	111	4	7	['DS-44', 'DS-42', 'DS-40', 'DS-36']
P05783	C	299	L	R	FALSE	-131	4	8	['DS-14', 'DS-03', 'DS-13', 'DS-12']
P12277	C	73	G	C	FALSE	-308	4	8	['DS-14', 'DS-08', 'DS-19', 'DS-13']
P68871	C	42	F	F	TRUE	0	4	8	['DS-16', 'DS-08', 'DS-01', 'DS-09']
P68871	C	100	D	P	FALSE	-47	4	8	['DS-08', 'DS-16', 'DS-19', 'DS-01']
Q9Y2S6	C	59	K	K	FALSE	-5	4	8	['DS-16', 'DS-08', 'DS-01', 'DS-03']
P60709	C	52	S	Y	FALSE	-323	4	8	['DS-16', 'DS-08', 'DS-01', 'DS-12']
P05787	C	77	V	L	FALSE	-406	4	8	['DS-14', 'DS-16', 'DS-13', 'DS-12']
Q16777	C	127	K	S	FALSE	-2	4	8	['DS-14', 'DS-13', 'DS-03', 'DS-15']
P05204	C	78	D	Q	FALSE	-12	4	8	['DS-02', 'DS-01', 'DS-03', 'DS-06']
Q9UKY7	C	103	M	Q	FALSE	-155	4	8	['DS-14', 'DS-05', 'DS-03', 'DS-04']
P10809	C	82	K	S	FALSE	-491	4	8	['DS-14', 'DS-16', 'DS-13', 'DS-03']
P0ACF4	C	45	V	G	FALSE	-45	4	8	['DS-41', 'DS-44', 'DS-40', 'DS-36']
P68679	C	46	K	R	FALSE	-25	4	8	['DS-46', 'DS-40', 'DS-49', 'DS-37']
P30046	C	116	T	F	FALSE	-2	4	8	['DS-14', 'DS-05', 'DS-08', 'DS-15']
P68363	C	186	N	S	FALSE	-264	4	8	['DS-05', 'DS-19', 'DS-13', 'DS-01']
P17174	C	45	D	C	FALSE	-368	4	8	['DS-08', 'DS-19', 'DS-13', 'DS-12']
P22234	C	79	R	K	FALSE	-346	4	8	['DS-14', 'DS-05', 'DS-13', 'DS-12']
P43487	C	50	K	M	FALSE	-151	4	8	['DS-08', 'DS-13', 'DS-03', 'DS-04']
P29692	C	123	R	A	FALSE	-158	4	8	['DS-14', 'DS-03', 'DS-13', 'DS-12']
Q13405	C	59	D	P	FALSE	-107	4	8	['DS-05', 'DS-03', 'DS-13', 'DS-12']
P06748	N	137	L	S	FALSE	136	4	8	['DS-05', 'DS-13', 'DS-03', 'DS-01']
P07737	N	92	K	S	FALSE	90	4	8	['DS-03', 'DS-07', 'DS-12', 'DS-01']
P0C0S8	N	19	R	S	FALSE	17	4	8	['DS-06', 'DS-07', 'DS-03', 'DS-01']
P35232	N	229	L	A	FALSE	227	4	8	['DS-14', 'DS-05', 'DS-19', 'DS-12']
P10412	N	9	A	P	FALSE	7	4	8	['DS-16', 'DS-19', 'DS-01', 'DS-03']
P08670	N	443	L	L	FALSE	441	4	8	['DS-08', 'DS-19', 'DS-01', 'DS-04']
P36578	N	12	Y	S	FALSE	10	4	8	['DS-19', 'DS-01', 'DS-03', 'DS-04']
P60709	N	300	L	S	FALSE	298	4	8	['DS-05', 'DS-08', 'DS-19', 'DS-01']
P60709	N	348	A	S	FALSE	346	4	8	['DS-14', 'DS-05', 'DS-03', 'DS-12']
P62805	N	63	F	L	FALSE	61	4	8	['DS-14', 'DS-13', 'DS-12', 'DS-01']
P05787	N	440	L	G	FALSE	439	4	8	['DS-14', 'DS-02', 'DS-13', 'DS-03']
P05787	N	435	G	L	FALSE	434	4	8	['DS-14', 'DS-03', 'DS-13', 'DS-12']
P04075	N	315	W	G	FALSE	313	4	8	['DS-05', 'DS-08', 'DS-13', 'DS-03']
P58876	N	26	K	D	FALSE	24	4	8	['DS-03', 'DS-01', 'DS-12', 'DS-18']
P14174	N	86	A	E	FALSE	84	4	8	['DS-14', 'DS-05', 'DS-13', 'DS-03']
P60903	N	3	P	S	FALSE	2	4	8	['DS-13', 'DS-12', 'DS-15', 'DS-01']
P0A7M2	N	28	R	R	FALSE	26	4	8	['DS-44', 'DS-40', 'DS-49', 'DS-37']
P0ADX7	N	19	Q	P	FALSE	1	4	8	['DS-39', 'DS-41', 'DS-40', 'DS-49']
Q9NQ50	N	47	R	S	TRUE	0	4	8	['DS-13', 'DS-03', 'DS-15', 'DS-01']
P63241	N	102	L	L	FALSE	100	4	8	['DS-08', 'DS-19', 'DS-05', 'DS-15']
Q15056	N	184	R	F	FALSE	182	4	8	['DS-05', 'DS-03', 'DS-12', 'DS-04']
Q15056	N	217	R	T	FALSE	215	4	8	['DS-03', 'DS-06', 'DS-12', 'DS-04']
P68363	N	105	A	R	FALSE	104	4	8	['DS-14', 'DS-05', 'DS-13', 'DS-12']
Q99519	N	383	G	E	FALSE	335	4	8	['DS-14', 'DS-08', 'DS-13', 'DS-12']
Q07666	N	349	R	T	FALSE	348	4	8	['DS-05', 'DS-13', 'DS-03', 'DS-01']
Q9UEE9	N	221	R	S	FALSE	220	4	8	['DS-14', 'DS-08', 'DS-13', 'DS-12']
P00995	N	24	A	D	TRUE	0	4	8	['DS-14', 'DS-03', 'DS-13', 'DS-12']
O00584	N	32	N	H	FALSE	7	4	8	['DS-14', 'DS-13', 'DS-12', 'DS-04']
Q13405	N	26	L	L	FALSE	25	4	8	['DS-05', 'DS-03', 'DS-13', 'DS-12']
P0A917	N	24	A	A	TRUE	0	4	8	['DS-43', 'DS-46', 'DS-42', 'DS-37']
P0C0S8	C	104	A	Q	FALSE	-26	4	9	['DS-05', 'DS-13', 'DS-03', 'DS-01']
P04406	C	69	I	N	FALSE	-266	4	9	['DS-05', 'DS-19', 'DS-13', 'DS-01']
P04406	C	229	T	G	FALSE	-106	4	9	['DS-14', 'DS-13', 'DS-12', 'DS-01']
P20671	C	128	K	G	FALSE	-2	4	9	['DS-14', 'DS-13', 'DS-15', 'DS-01']
P04350	C	255	V	N	FALSE	-189	4	9	['DS-05', 'DS-16', 'DS-19', 'DS-01']
P62263	C	55	R	V	FALSE	-96	4	9	['DS-14', 'DS-03', 'DS-13', 'DS-12']
Q8NI60	C	143	G	R	FALSE	-504	4	9	['DS-05', 'DS-16', 'DS-13', 'DS-09']
P68104	C	444	K	A	FALSE	-18	4	9	['DS-14', 'DS-03', 'DS-13', 'DS-12']
P08727	C	66	G	G	FALSE	-334	4	9	['DS-14', 'DS-03', 'DS-13', 'DS-12']
P62328	C	29	L	P	FALSE	-15	4	9	['DS-08', 'DS-19', 'DS-03', 'DS-18']
P14618	C	120	R	T	FALSE	-411	4	9	['DS-14', 'DS-03', 'DS-13', 'DS-12']
P60709	C	45	V	G	FALSE	-330	4	9	['DS-05', 'DS-16', 'DS-19', 'DS-01']
P60709	C	299	L	S	FALSE	-76	4	9	['DS-16', 'DS-19', 'DS-05', 'DS-03']
P62805	C	93	R	Q	FALSE	-10	4	9	['DS-03', 'DS-13', 'DS-12', 'DS-15']
P05787	C	300	L	R	FALSE	-183	4	9	['DS-14', 'DS-03', 'DS-13', 'DS-12']
P37802	C	177	Q	M	FALSE	-22	4	9	['DS-05', 'DS-13', 'DS-15', 'DS-01']
P07437	C	62	R	A	FALSE	-382	4	9	['DS-08', 'DS-13', 'DS-03', 'DS-18']
P14174	C	114	F	A	FALSE	-1	4	9	['DS-14', 'DS-05', 'DS-13', 'DS-03']
P0A7N9	C	27	K	R	FALSE	-28	4	9	['DS-44', 'DS-42', 'DS-49', 'DS-37']
P0A7K6	C	93	R	K	FALSE	-22	4	9	['DS-44', 'DS-40', 'DS-49', 'DS-37']
P02358	C	131	E	E	TRUE	0	4	9	['DS-46', 'DS-44', 'DS-40', 'DS-37']
P16949	C	27	R	S	FALSE	-122	4	9	['DS-05', 'DS-03', 'DS-12', 'DS-04']
Q9UK76	C	148	K	S	FALSE	-6	4	9	['DS-08', 'DS-01', 'DS-03', 'DS-04']
P0A6P1	C	51	K	K	FALSE	-232	4	9	['DS-39', 'DS-42', 'DS-40', 'DS-36']
P06454	N	60	E	G	FALSE	58	4	9	['DS-05', 'DS-03', 'DS-01', 'DS-12']
P06748	N	10	M	S	FALSE	9	4	9	['DS-14', 'DS-03', 'DS-13', 'DS-12']
P20618	N	29	L	R	TRUE	0	4	9	['DS-05', 'DS-08', 'DS-07', 'DS-01']
P49755	N	32	A	I	TRUE	0	4	9	['DS-05', 'DS-07', 'DS-15', 'DS-01']
P04406	N	266	A	S	FALSE	264	4	9	['DS-05', 'DS-19', 'DS-01', 'DS-03']
A0A096LP55	N	14	S	G	TRUE	0	4	9	['DS-08', 'DS-13', 'DS-03', 'DS-09']
P12277	N	75	C	V	FALSE	73	4	9	['DS-08', 'DS-19', 'DS-05', 'DS-04']
P12277	N	284	C	P	FALSE	282	4	9	['DS-05', 'DS-08', 'DS-19', 'DS-13']
P07910	N	190	K	G	FALSE	188	4	9	['DS-14', 'DS-03', 'DS-13', 'DS-12']
P02671	N	444	R	T	FALSE	408	4	9	['DS-16', 'DS-08', 'DS-01', 'DS-10']
P68104	N	219	R	K	FALSE	217	4	9	['DS-14', 'DS-03', 'DS-13', 'DS-12']
Q9BVC6	N	34	A	Q	TRUE	0	4	9	['DS-16', 'DS-01', 'DS-02', 'DS-15']
P08670	N	29	R	S	FALSE	27	4	9	['DS-16', 'DS-18', 'DS-01', 'DS-03']
P62328	N	8	M	A	FALSE	6	4	9	['DS-08', 'DS-19', 'DS-01', 'DS-03']
P60174	N	4	P	S	FALSE	2	4	9	['DS-05', 'DS-16', 'DS-08', 'DS-01']
P05114	N	26	S	A	FALSE	25	4	9	['DS-02', 'DS-16', 'DS-08', 'DS-03']
P10809	N	532	D	A	FALSE	505	4	9	['DS-14', 'DS-03', 'DS-13', 'DS-12']
P62937	N	116	C	T	FALSE	114	4	9	['DS-05', 'DS-08', 'DS-19', 'DS-01']
P08708	N	100	D	P	FALSE	98	4	9	['DS-14', 'DS-05', 'DS-13', 'DS-12']
P0A8M6	N	21	R	K	FALSE	20	4	9	['DS-36', 'DS-44', 'DS-40', 'DS-49']
P60624	N	27	K	N	FALSE	25	4	9	['DS-44', 'DS-42', 'DS-40', 'DS-49']
P62266	N	3	G	K	FALSE	1	4	9	['DS-14', 'DS-05', 'DS-13', 'DS-12']
P52503	N	21	F	G	TRUE	0	4	9	['DS-20', 'DS-21', 'DS-23', 'DS-22']
P31939	N	561	A	A	FALSE	559	4	9	['DS-14', 'DS-05', 'DS-13', 'DS-12']
P0CG48	C	76	G	M	TRUE	0	4	10	['DS-19', 'DS-07', 'DS-03', 'DS-15']
P04406	C	62	A	E	FALSE	-273	4	10	['DS-05', 'DS-19', 'DS-13', 'DS-03']
P00338	C	125	V	K	FALSE	-207	4	10	['DS-05', 'DS-19', 'DS-13', 'DS-01']
P35232	C	42	F	R	FALSE	-230	4	10	['DS-05', 'DS-19', 'DS-13', 'DS-03']
P68871	C	48	D	L	FALSE	6	4	10	['DS-08', 'DS-16', 'DS-19', 'DS-01']
P69905	C	33	M	F	FALSE	-71	4	10	['DS-16', 'DS-08', 'DS-03', 'DS-09']
P20962	C	93	R	Q	FALSE	-9	4	10	['DS-14', 'DS-08', 'DS-03', 'DS-15']
P60709	C	150	G	I	FALSE	-225	4	10	['DS-14', 'DS-13', 'DS-12', 'DS-01']
P05787	C	38	F	S	FALSE	-445	4	10	['DS-14', 'DS-02', 'DS-16', 'DS-03']
P07437	C	167	F	S	FALSE	-277	4	10	['DS-08', 'DS-19', 'DS-05', 'DS-12']
P51397	C	101	R	K	FALSE	-1	4	10	['DS-16', 'DS-13', 'DS-15', 'DS-01']
P23528	C	159	I	S	FALSE	-7	4	10	['DS-05', 'DS-16', 'DS-13', 'DS-01']
P62937	C	45	G	F	FALSE	-120	4	10	['DS-14', 'DS-08', 'DS-13', 'DS-12']
P0A7M6	C	44	K	Q	FALSE	-19	4	10	['DS-44', 'DS-42', 'DS-40', 'DS-36']
P0CG47	C	39	D	Q	FALSE	-37	4	10	['DS-03', 'DS-08', 'DS-05', 'DS-12']
Q9UK76	C	64	K	S	FALSE	-90	4	10	['DS-14', 'DS-01', 'DS-03', 'DS-04']
P06454	N	55	D	E	FALSE	53	4	10	['DS-16', 'DS-01', 'DS-03', 'DS-15']
P06454	N	58	E	E	FALSE	56	4	10	['DS-13', 'DS-03', 'DS-15', 'DS-04']
P06748	N	36	N	D	FALSE	35	4	10	['DS-14', 'DS-03', 'DS-13', 'DS-12']
P04406	N	261	K	V	FALSE	259	4	10	['DS-16', 'DS-13', 'DS-03', 'DS-01']
P04406	N	190	D	G	FALSE	188	4	10	['DS-05', 'DS-13', 'DS-12', 'DS-01']
P68871	N	52	T	P	FALSE	19	4	10	['DS-08', 'DS-16', 'DS-19', 'DS-01']
P68104	N	412	C	V	FALSE	410	4	10	['DS-14', 'DS-08', 'DS-13', 'DS-12']
P60709	N	280	F	N	FALSE	278	4	10	['DS-05', 'DS-16', 'DS-19', 'DS-01']
P60709	N	178	R	L	FALSE	176	4	10	['DS-14', 'DS-05', 'DS-13', 'DS-12']
P62805	N	47	R	I	FALSE	45	4	10	['DS-14', 'DS-03', 'DS-13', 'DS-12']
P05787	N	420	Y	A	FALSE	419	4	10	['DS-14', 'DS-16', 'DS-13', 'DS-03']
P05204	N	25	R	S	FALSE	23	4	10	['DS-16', 'DS-18', 'DS-01', 'DS-03']
P62937	N	63	C	Q	FALSE	61	4	10	['DS-05', 'DS-19', 'DS-13', 'DS-01']
P62937	N	101	M	A	FALSE	99	4	10	['DS-05', 'DS-19', 'DS-01', 'DS-03']
P61604	N	4	G	Q	FALSE	2	4	10	['DS-14', 'DS-13', 'DS-12', 'DS-01']
P31946	N	3	T	M	FALSE	1	4	10	['DS-14', 'DS-01', 'DS-12', 'DS-04']
P0A910	N	188	V	S	FALSE	166	4	10	['DS-41', 'DS-42', 'DS-40', 'DS-36']
Q04837	C	66	R	S	FALSE	-82	4	11	['DS-14', 'DS-03', 'DS-13', 'DS-12']
P0C0S8	C	103	I	A	FALSE	-27	4	11	['DS-19', 'DS-13', 'DS-03', 'DS-01']
P04406	C	217	V	G	FALSE	-118	4	11	['DS-05', 'DS-19', 'DS-01', 'DS-03']
P04406	C	105	M	E	FALSE	-230	4	11	['DS-05', 'DS-19', 'DS-01', 'DS-03']
P04406	C	61	K	A	FALSE	-274	4	11	['DS-03', 'DS-13', 'DS-12', 'DS-01']
O60814	C	125	A	K	FALSE	-1	4	11	['DS-16', 'DS-19', 'DS-13', 'DS-01']
P04350	C	392	K	A	FALSE	-52	4	11	['DS-14', 'DS-05', 'DS-13', 'DS-12']
P69905	C	46	H	F	FALSE	-58	4	11	['DS-16', 'DS-08', 'DS-13', 'DS-12']
P68104	C	453	K	S	FALSE	-9	4	11	['DS-16', 'DS-08', 'DS-01', 'DS-03']
P68104	C	254	Y	K	FALSE	-208	4	11	['DS-14', 'DS-03', 'DS-13', 'DS-12']
P08670	C	38	Y	S	FALSE	-428	4	11	['DS-16', 'DS-19', 'DS-01', 'DS-03']
P08670	C	41	G	S	FALSE	-425	4	11	['DS-05', 'DS-08', 'DS-19', 'DS-01']
P37802	C	191	G	Y	FALSE	-8	4	11	['DS-05', 'DS-13', 'DS-15', 'DS-01']
Q16777	C	115	V	L	FALSE	-14	4	11	['DS-05', 'DS-16', 'DS-19', 'DS-01']
P0AA10	C	34	R	R	FALSE	-108	4	11	['DS-44', 'DS-42', 'DS-40', 'DS-36']
P21513	C	796	R	R	FALSE	-265	4	11	['DS-39', 'DS-44', 'DS-40', 'DS-49']
P0A7J3	C	53	R	V	FALSE	-112	4	11	['DS-39', 'DS-44', 'DS-40', 'DS-42']
P18669	C	117	R	S	FALSE	-137	4	11	['DS-05', 'DS-19', 'DS-01', 'DS-03']
Q9UM22	C	84	A	L	FALSE	-140	4	11	['DS-08', 'DS-19', 'DS-01', 'DS-03']
P20671	N	3	S	G	FALSE	1	4	11	['DS-07', 'DS-13', 'DS-15', 'DS-01']
P08727	N	318	K	A	FALSE	317	4	11	['DS-14', 'DS-03', 'DS-13', 'DS-12']
P04908	N	3	S	G	FALSE	1	4	11	['DS-02', 'DS-13', 'DS-15', 'DS-01']
P55084	N	34	R	A	TRUE	0	4	11	['DS-16', 'DS-19', 'DS-01', 'DS-03']
P62937	N	118	A	K	FALSE	116	4	11	['DS-05', 'DS-19', 'DS-13', 'DS-01']
P60438	N	56	K	K	FALSE	55	4	11	['DS-44', 'DS-40', 'DS-36', 'DS-37']
P0A7W7	N	36	A	I	FALSE	34	4	11	['DS-39', 'DS-41', 'DS-44', 'DS-38']
Q99519	N	384	E	E	FALSE	336	4	11	['DS-14', 'DS-08', 'DS-13', 'DS-12']
P02359	N	79	R	R	FALSE	77	4	11	['DS-46', 'DS-44', 'DS-42', 'DS-37']
Q9Y2S6	C	60	K	S	FALSE	-4	4	12	['DS-08', 'DS-01', 'DS-03', 'DS-15']
P60709	C	364	E	S	FALSE	-11	4	12	['DS-14', 'DS-13', 'DS-12', 'DS-01']
Q13510	C	142	I	C	TRUE	0	4	12	['DS-16', 'DS-13', 'DS-15', 'DS-01']
P31949	C	103	K	R	FALSE	-2	4	12	['DS-03', 'DS-01', 'DS-12', 'DS-15']
P0A7T7	C	57	R	A	FALSE	-18	4	12	['DS-42', 'DS-36', 'DS-49', 'DS-37']
P0A7L8	C	77	R	K	FALSE	-8	4	12	['DS-46', 'DS-44', 'DS-40', 'DS-37']
P0AG55	C	85	K	K	FALSE	-92	4	12	['DS-36', 'DS-44', 'DS-40', 'DS-49']
P0A9B2	C	115	K	K	FALSE	-216	4	12	['DS-39', 'DS-42', 'DS-40', 'DS-36']
P04406	N	109	A	G	FALSE	107	4	12	['DS-05', 'DS-19', 'DS-01', 'DS-03']
P68104	N	417	S	D	FALSE	415	4	12	['DS-05', 'DS-03', 'DS-13', 'DS-12']
P08670	N	424	L	R	FALSE	422	4	12	['DS-05', 'DS-16', 'DS-08', 'DS-01']
P60709	N	273	C	G	FALSE	271	4	12	['DS-05', 'DS-16', 'DS-19', 'DS-01']
P05787	N	14	S	T	FALSE	13	4	12	['DS-14', 'DS-02', 'DS-13', 'DS-12']
P05787	N	265	K	A	FALSE	264	4	12	['DS-14', 'DS-03', 'DS-13', 'DS-12']
P0C018	N	10	R	R	FALSE	9	4	12	['DS-42', 'DS-36', 'DS-49', 'DS-37']
P55145	N	25	A	L	TRUE	0	4	12	['DS-13', 'DS-03', 'DS-15', 'DS-01']
P68363	N	399	M	Y	FALSE	398	4	12	['DS-05', 'DS-08', 'DS-13', 'DS-01']
P06865	N	23	A	L	TRUE	0	4	12	['DS-14', 'DS-08', 'DS-13', 'DS-12']
P0AEM9	N	30	A	D	TRUE	0	4	12	['DS-46', 'DS-42', 'DS-36', 'DS-37']
P0AEU0	N	23	A	A	TRUE	0	4	12	['DS-43', 'DS-46', 'DS-42', 'DS-37']
P06748	C	202	K	N	FALSE	-92	4	13	['DS-16', 'DS-08', 'DS-01', 'DS-03']
P60709	C	62	R	G	FALSE	-313	4	13	['DS-16', 'DS-18', 'DS-01', 'DS-03']
P60709	C	113	K	A	FALSE	-262	4	13	['DS-04', 'DS-13', 'DS-03', 'DS-01']
P04908	C	115	V	L	FALSE	-15	4	13	['DS-16', 'DS-19', 'DS-01', 'DS-03']
P62424	C	48	K	R	FALSE	-218	4	13	['DS-16', 'DS-19', 'DS-01', 'DS-03']
P61604	C	54	K	G	FALSE	-48	4	13	['DS-14', 'DS-03', 'DS-13', 'DS-12']
P60624	C	43	K	K	FALSE	-61	4	13	['DS-39', 'DS-44', 'DS-40', 'DS-42']
P31949	N	4	K	I	FALSE	2	4	13	['DS-13', 'DS-03', 'DS-15', 'DS-01']
P0A7W1	N	94	R	V	FALSE	92	4	13	['DS-39', 'DS-44', 'DS-40', 'DS-37']
P61175	N	49	K	K	FALSE	48	4	13	['DS-39', 'DS-44', 'DS-40', 'DS-49']
P61175	N	28	K	K	FALSE	27	4	13	['DS-39', 'DS-44', 'DS-40', 'DS-49']
P0A7N4	N	13	K	R	FALSE	11	4	13	['DS-42', 'DS-40', 'DS-49', 'DS-37']
P0AG44	N	23	R	N	FALSE	22	4	13	['DS-39', 'DS-44', 'DS-40', 'DS-42']
P0ADV7	N	22	A	A	TRUE	0	4	13	['DS-39', 'DS-46', 'DS-36', 'DS-49']
P68363	N	104	Y	A	FALSE	103	4	13	['DS-05', 'DS-19', 'DS-13', 'DS-01']
P05783	C	54	F	R	FALSE	-376	4	14	['DS-14', 'DS-02', 'DS-16', 'DS-03']
P19338	C	288	K	A	FALSE	-422	4	14	['DS-16', 'DS-01', 'DS-03', 'DS-04']
P05787	C	88	R	T	FALSE	-395	4	14	['DS-14', 'DS-16', 'DS-03', 'DS-12']
Q9NQC3	C	60	A	A	FALSE	-1132	4	14	['DS-14', 'DS-08', 'DS-13', 'DS-01']
P18669	C	69	T	V	FALSE	-185	4	14	['DS-05', 'DS-19', 'DS-13', 'DS-01']
P0CG49	C	74	R	G	FALSE	-2	4	14	['DS-20', 'DS-21', 'DS-23', 'DS-22']
P11021	N	19	A	E	TRUE	0	4	14	['DS-16', 'DS-13', 'DS-03', 'DS-01']
P0CG38	N	1048	A	S	FALSE	1047	4	14	['DS-19', 'DS-13', 'DS-03', 'DS-01']
Q9CQY9	N	28	S	K	TRUE	0	4	14	['DS-20', 'DS-24', 'DS-21', 'DS-23']
P06748	N	158	K	L	FALSE	157	4	15	['DS-05', 'DS-08', 'DS-01', 'DS-03']
P68871	N	101	D	P	FALSE	68	4	15	['DS-08', 'DS-19', 'DS-01', 'DS-10']
P23528	N	115	K	M	FALSE	113	4	15	['DS-05', 'DS-03', 'DS-01', 'DS-12']
P60438	N	8	K	K	FALSE	7	4	15	['DS-39', 'DS-44', 'DS-40', 'DS-36']
P0CE47	N	333	Y	F	FALSE	331	4	15	['DS-39', 'DS-41', 'DS-44', 'DS-42']
P12277	C	39	Y	A	FALSE	-342	4	15	['DS-08', 'DS-19', 'DS-13', 'DS-12']
P10412	C	57	V	S	FALSE	-162	4	15	['DS-16', 'DS-19', 'DS-01', 'DS-03']
P60709	C	231	A	S	FALSE	-144	4	15	['DS-16', 'DS-19', 'DS-01', 'DS-12']
P18077	C	109	R	I	FALSE	-1	4	15	['DS-17', 'DS-05', 'DS-13', 'DS-15']
P02768	N	25	R	D	TRUE	0	4	16	['DS-08', 'DS-19', 'DS-01', 'DS-10']
P22626	N	165	D	P	FALSE	164	4	16	['DS-05', 'DS-13', 'DS-12', 'DS-01']
P05783	C	45	R	I	FALSE	-385	4	16	['DS-16', 'DS-03', 'DS-12', 'DS-18']
Q15847	C	71	K	F	FALSE	-5	4	16	['DS-08', 'DS-16', 'DS-19', 'DS-03']
P23588	C	78	R	A	FALSE	-533	4	16	['DS-03', 'DS-08', 'DS-13', 'DS-12']
P60723	C	160	A	A	FALSE	-41	4	16	['DS-41', 'DS-44', 'DS-49', 'DS-37']
P61175	C	88	R	A	FALSE	-22	4	16	['DS-36', 'DS-44', 'DS-40', 'DS-49']
O75489	N	37	R	E	TRUE	0	4	17	['DS-16', 'DS-01', 'DS-15', 'DS-09']
P69905	N	107	L	L	FALSE	11	4	17	['DS-05', 'DS-16', 'DS-08', 'DS-01']
P68104	N	220	K	D	FALSE	218	4	17	['DS-14', 'DS-03', 'DS-13', 'DS-12']
Q16778	N	3	P	E	FALSE	1	4	17	['DS-14', 'DS-02', 'DS-13', 'DS-12']
P06748	C	206	K	S	FALSE	-88	4	17	['DS-16', 'DS-01', 'DS-03', 'DS-04']
P06748	C	35	N	D	FALSE	-259	4	17	['DS-14', 'DS-03', 'DS-13', 'DS-12']
P0C0S8	C	114	A	V	FALSE	-16	4	17	['DS-14', 'DS-05', 'DS-13', 'DS-03']
Q99497	C	188	K	D	FALSE	-1	4	17	['DS-14', 'DS-05', 'DS-13', 'DS-01']
P0A7U3	C	36	R	R	FALSE	-56	4	17	['DS-44', 'DS-40', 'DS-42', 'DS-37']
P12268	C	500	E	G	FALSE	-14	4	17	['DS-14', 'DS-03', 'DS-13', 'DS-12']
P48201	N	68	R	D	TRUE	0	4	18	['DS-02', 'DS-01', 'DS-15', 'DS-09']
P49411	N	44	C	R	FALSE	-3	4	18	['DS-08', 'DS-19', 'DS-01', 'DS-03']
P62937	N	92	K	H	FALSE	90	4	18	['DS-14', 'DS-03', 'DS-13', 'DS-12']
P60709	C	203	T	A	FALSE	-172	4	18	['DS-05', 'DS-19', 'DS-13', 'DS-01']
Q9CR68	C	78	F	S	TRUE	0	4	18	['DS-20', 'DS-24', 'DS-23', 'DS-22']
P04406	N	232	M	A	FALSE	230	4	19	['DS-05', 'DS-19', 'DS-01', 'DS-03']
P60709	N	107	T	E	FALSE	105	4	19	['DS-14', 'DS-13', 'DS-12', 'DS-01']
P62805	N	24	L	R	FALSE	22	4	19	['DS-19', 'DS-13', 'DS-12', 'DS-01']
P05787	N	15	T	S	FALSE	14	4	19	['DS-14', 'DS-02', 'DS-13', 'DS-12']
P12268	N	457	F	V	FALSE	455	4	19	['DS-14', 'DS-03', 'DS-13', 'DS-12']
P60709	C	238	K	S	FALSE	-137	4	19	['DS-16', 'DS-03', 'DS-01', 'DS-12']
P60709	C	371	H	R	FALSE	-4	4	19	['DS-14', 'DS-13', 'DS-12', 'DS-01']
P60438	C	55	K	K	FALSE	-154	4	19	['DS-39', 'DS-44', 'DS-40', 'DS-36']
P05783	N	239	D	A	FALSE	237	4	20	['DS-14', 'DS-12', 'DS-07', 'DS-13']
P08670	N	5	R	S	FALSE	3	4	20	['DS-05', 'DS-16', 'DS-18', 'DS-01']
P60709	N	108	E	A	FALSE	106	4	20	['DS-14', 'DS-13', 'DS-12', 'DS-01']
P22626	N	201	R	S	FALSE	200	4	20	['DS-14', 'DS-13', 'DS-03', 'DS-01']
P05387	N	13	L	G	FALSE	12	4	20	['DS-08', 'DS-13', 'DS-15', 'DS-04']
P06748	C	80	K	M	FALSE	-214	4	20	['DS-06', 'DS-13', 'DS-03', 'DS-04']
Q9NQC3	C	62	G	L	FALSE	-1130	4	20	['DS-14', 'DS-08', 'DS-13', 'DS-12']
P0A7T3	C	58	A	H	FALSE	-24	4	20	['DS-39', 'DS-44', 'DS-49', 'DS-37']
P19404	N	33	N	G	TRUE	0	4	21	['DS-08', 'DS-19', 'DS-01', 'DS-09']
P58876	N	3	P	E	FALSE	1	4	21	['DS-14', 'DS-02', 'DS-13', 'DS-12']
P99028	N	14	S	G	TRUE	0	4	21	['DS-20', 'DS-21', 'DS-23', 'DS-22']
P0A915	N	22	A	H	TRUE	0	4	21	['DS-43', 'DS-46', 'DS-42', 'DS-37']
P60709	C	149	T	G	FALSE	-226	4	21	['DS-14', 'DS-13', 'DS-12', 'DS-01']
P43487	C	52	R	A	FALSE	-149	4	21	['DS-05', 'DS-06', 'DS-03', 'DS-04']
O60814	N	59	K	A	FALSE	57	4	22	['DS-03', 'DS-19', 'DS-01', 'DS-12']
P62987	C	79	E	P	FALSE	3	4	22	['DS-19', 'DS-13', 'DS-03', 'DS-04']
P02808	C	61	T	F	FALSE	-1	4	22	['DS-05', 'DS-13', 'DS-12', 'DS-01']
P69905	C	141	Y	R	FALSE	-1	4	23	['DS-16', 'DS-08', 'DS-12', 'DS-09']
P60709	C	248	I	T	FALSE	-127	4	24	['DS-05', 'DS-16', 'DS-19', 'DS-01']
P05783	C	50	R	S	FALSE	-380	4	25	['DS-14', 'DS-16', 'DS-18', 'DS-03']
P62328	C	40	Q	A	FALSE	-4	4	27	['DS-14', 'DS-08', 'DS-19', 'DS-03']
P04406	N	241	V	S	FALSE	239	4	28	['DS-05', 'DS-16', 'DS-19', 'DS-01']
P20962	N	34	R	K	FALSE	32	4	33	['DS-14', 'DS-16', 'DS-03', 'DS-04']
P04350	N	168	F	S	FALSE	167	4	34	['DS-08', 'DS-19', 'DS-05', 'DS-04']
P60709	C	197	G	Y	FALSE	-178	4	34	['DS-14', 'DS-13', 'DS-12', 'DS-01']
O60814	N	44	Y	K	FALSE	42	4	35	['DS-03', 'DS-19', 'DS-05', 'DS-12']
P12787	N	38	Y	S	TRUE	0	4	35	['DS-20', 'DS-21', 'DS-23', 'DS-22']
P0AEK2	N	164	K	S	FALSE	163	4	37	['DS-39', 'DS-44', 'DS-40', 'DS-36']
P0A7L0	N	72	R	S	FALSE	70	4	40	['DS-39', 'DS-44', 'DS-40', 'DS-36']
P02671	C	629	V	R	FALSE	-237	4	41	['DS-08', 'DS-16', 'DS-19', 'DS-01']
P05496	N	62	R	D	TRUE	0	4	45	['DS-17', 'DS-01', 'DS-15', 'DS-09']
P97450	N	33	F	N	TRUE	0	4	47	['DS-20', 'DS-21', 'DS-23', 'DS-22']
P06748	C	194	K	S	FALSE	-100	4	55	['DS-16', 'DS-01', 'DS-03', 'DS-04']
P69905	N	106	C	L	FALSE	10	4	60	['DS-08', 'DS-16', 'DS-19', 'DS-01']
P02652	N	24	R	Q	TRUE	0	4	73	['DS-19', 'DS-01', 'DS-10', 'DS-09']
P60709	C	219	V	A	FALSE	-156	4	73	['DS-05', 'DS-16', 'DS-19', 'DS-01']
O60814	C	87	R	S	FALSE	-39	4	78	['DS-14', 'DS-03', 'DS-13', 'DS-12']
P68431	N	3	A	R	FALSE	1	4	245	['DS-02', 'DS-13', 'DS-15', 'DS-01']
P23284	C	195	K	D	FALSE	-21	3	3	['DS-13', 'DS-12', 'DS-01']
P30040	C	79	N	S	FALSE	-182	3	3	['DS-14', 'DS-13', 'DS-12']
P30040	C	84	D	D	FALSE	-177	3	3	['DS-05', 'DS-13', 'DS-12']
P06454	C	25	E	E	FALSE	-4	3	3	['DS-14', 'DS-03', 'DS-04']
P06454	C	41	N	E	FALSE	12	3	3	['DS-01', 'DS-03', 'DS-04']
P48047	C	46	Y	S	FALSE	-167	3	3	['DS-16', 'DS-19', 'DS-03']
P06748	C	120	E	E	FALSE	-174	3	3	['DS-14', 'DS-13', 'DS-03']
P06748	C	32	K	V	FALSE	-262	3	3	['DS-14', 'DS-13', 'DS-12']
P06748	C	47	V	S	FALSE	-247	3	3	['DS-05', 'DS-06', 'DS-04']
P09429	C	91	D	P	FALSE	-124	3	3	['DS-05', 'DS-01', 'DS-12']
O14561	C	94	D	P	FALSE	-62	3	3	['DS-14', 'DS-13', 'DS-12']
P40926	C	61	T	P	FALSE	-277	3	3	['DS-05', 'DS-08', 'DS-13']
P40926	C	60	H	T	FALSE	-278	3	3	['DS-14', 'DS-13', 'DS-12']
P40926	C	56	Y	D	FALSE	-282	3	3	['DS-05', 'DS-13', 'DS-04']
P05783	C	73	G	M	FALSE	-357	3	3	['DS-14', 'DS-13', 'DS-12']
P05783	C	55	R	G	FALSE	-375	3	3	['DS-14', 'DS-13', 'DS-03']
P05783	C	56	G	G	FALSE	-374	3	3	['DS-14', 'DS-13', 'DS-12']
P05783	C	59	G	S	FALSE	-371	3	3	['DS-14', 'DS-13', 'DS-12']
P0C0S8	C	116	L	L	FALSE	-14	3	3	['DS-19', 'DS-13', 'DS-01']
P0C0S8	C	73	D	N	FALSE	-57	3	3	['DS-14', 'DS-05', 'DS-13']
P36542	C	76	L	Y	FALSE	-222	3	3	['DS-16', 'DS-13', 'DS-01']
P36542	C	70	G	L	FALSE	-228	3	3	['DS-14', 'DS-13', 'DS-12']
P13073	C	99	E	W	FALSE	-70	3	3	['DS-14', 'DS-13', 'DS-12']
P04406	C	37	F	I	FALSE	-298	3	3	['DS-16', 'DS-19', 'DS-01']
P04406	C	19	T	R	FALSE	-316	3	3	['DS-14', 'DS-05', 'DS-19']
P04406	C	29	D	I	FALSE	-306	3	3	['DS-19', 'DS-01', 'DS-12']
P04406	C	205	N	I	FALSE	-130	3	3	['DS-05', 'DS-13', 'DS-01']
P04406	C	271	K	G	FALSE	-64	3	3	['DS-03', 'DS-13', 'DS-12']
P04406	C	293	S	T	FALSE	-42	3	3	['DS-05', 'DS-13', 'DS-01']
P61956	C	26	D	G	FALSE	-67	3	3	['DS-14', 'DS-13', 'DS-12']
P02511	C	174	K	K	FALSE	-1	3	3	['DS-08', 'DS-16', 'DS-19']
P12235	C	56	D	C	FALSE	-242	3	3	['DS-08', 'DS-13', 'DS-09']
P12235	C	35	L	L	FALSE	-263	3	3	['DS-08', 'DS-13', 'DS-09']
P12235	C	40	H	A	FALSE	-258	3	3	['DS-14', 'DS-08', 'DS-13']
P12277	C	71	T	V	FALSE	-310	3	3	['DS-08', 'DS-19', 'DS-13']
P12277	C	70	M	T	FALSE	-311	3	3	['DS-14', 'DS-08', 'DS-13']
P12277	C	52	T	L	FALSE	-329	3	3	['DS-05', 'DS-08', 'DS-13']
P18859	C	62	D	A	FALSE	-46	3	3	['DS-05', 'DS-13', 'DS-12']
P35232	C	264	Q	S	FALSE	-8	3	3	['DS-13', 'DS-15', 'DS-09']
P35232	C	255	R	N	FALSE	-17	3	3	['DS-05', 'DS-03', 'DS-15']
P40925	C	175	A	N	FALSE	-159	3	3	['DS-05', 'DS-19', 'DS-01']
P40925	C	129	V	G	FALSE	-205	3	3	['DS-05', 'DS-19', 'DS-01']
P47985	C	118	T	G	FALSE	40	3	3	['DS-05', 'DS-19', 'DS-03']
P49411	C	118	Y	S	FALSE	-337	3	3	['DS-14', 'DS-16', 'DS-13']
P49411	C	126	A	H	FALSE	-329	3	3	['DS-08', 'DS-19', 'DS-01']
P49411	C	129	D	C	FALSE	-326	3	3	['DS-05', 'DS-13', 'DS-12']
P56385	C	36	R	A	FALSE	-33	3	3	['DS-14', 'DS-13', 'DS-12']
P56385	C	37	A	E	FALSE	-32	3	3	['DS-14', 'DS-13', 'DS-12']
P56385	C	55	K	R	FALSE	-14	3	3	['DS-05', 'DS-13', 'DS-12']
P62263	C	34	F	A	FALSE	-117	3	3	['DS-05', 'DS-13', 'DS-03']
P68871	C	46	F	G	FALSE	4	3	3	['DS-16', 'DS-08', 'DS-01']
P69905	C	58	G	H	FALSE	-46	3	3	['DS-16', 'DS-08', 'DS-10']
P60710	C	347	A	S	FALSE	-28	3	3	['DS-20', 'DS-25', 'DS-21']
P07910	C	45	G	C	FALSE	-261	3	3	['DS-05', 'DS-13', 'DS-12']
P27797	C	76	A	L	FALSE	-341	3	3	['DS-14', 'DS-13', 'DS-12']
P27797	C	71	D	A	FALSE	-346	3	3	['DS-13', 'DS-12', 'DS-01']
P27797	C	63	D	K	FALSE	-354	3	3	['DS-13', 'DS-12', 'DS-01']
P27797	C	49	F	V	FALSE	-368	3	3	['DS-03', 'DS-13', 'DS-12']
P06733	C	302	G	A	FALSE	-132	3	3	['DS-14', 'DS-13', 'DS-12']
P06733	C	46	A	L	FALSE	-388	3	3	['DS-14', 'DS-05', 'DS-01']
P06733	C	299	D	D	FALSE	-135	3	3	['DS-05', 'DS-13', 'DS-12']
P06733	C	30	L	F	FALSE	-404	3	3	['DS-05', 'DS-13', 'DS-12']
P06733	C	297	D	Q	FALSE	-137	3	3	['DS-05', 'DS-13', 'DS-04']
P06733	C	34	A	V	FALSE	-400	3	3	['DS-05', 'DS-13', 'DS-01']
Q9H098	C	49	N	K	FALSE	-82	3	3	['DS-14', 'DS-13', 'DS-12']
Q15847	C	75	L	K	FALSE	-1	3	3	['DS-08', 'DS-19', 'DS-02']
P68104	C	31	C	G	FALSE	-431	3	3	['DS-05', 'DS-19', 'DS-01']
P00738	C	161	R	I	FALSE	1	3	3	['DS-16', 'DS-08', 'DS-01']
O43491	C	76	R	F	FALSE	-929	3	3	['DS-19', 'DS-03', 'DS-04']
P10412	C	43	L	I	FALSE	-176	3	3	['DS-16', 'DS-19', 'DS-03']
P08670	C	62	A	T	FALSE	-404	3	3	['DS-05', 'DS-01', 'DS-03']
Q8NC51	C	36	N	K	FALSE	-372	3	3	['DS-14', 'DS-13', 'DS-12']
P14618	C	36	D	S	FALSE	-495	3	3	['DS-03', 'DS-13', 'DS-12']
P60174	C	50	D	F	FALSE	-199	3	3	['DS-05', 'DS-13', 'DS-12']
P63313	C	26	K	N	FALSE	-18	3	3	['DS-19', 'DS-03', 'DS-04']
P63313	C	31	T	K	FALSE	-13	3	3	['DS-08', 'DS-03', 'DS-04']
P63313	C	34	T	I	FALSE	-10	3	3	['DS-08', 'DS-03', 'DS-04']
P63313	C	19	K	K	FALSE	-25	3	3	['DS-14', 'DS-03', 'DS-04']
Q9Y2S6	C	50	K	G	FALSE	-14	3	3	['DS-16', 'DS-01', 'DS-03']
P06899	C	52	D	T	FALSE	-74	3	3	['DS-05', 'DS-01', 'DS-12']
P60709	C	50	K	D	FALSE	-325	3	3	['DS-16', 'DS-01', 'DS-03']
P60709	C	230	A	A	FALSE	-145	3	3	['DS-19', 'DS-01', 'DS-12']
P60709	C	154	D	S	FALSE	-221	3	3	['DS-05', 'DS-19', 'DS-01']
P60709	C	58	A	Q	FALSE	-317	3	3	['DS-05', 'DS-19', 'DS-01']
P60709	C	42	G	V	FALSE	-333	3	3	['DS-14', 'DS-08', 'DS-12']
P60709	C	215	K	L	FALSE	-160	3	3	['DS-05', 'DS-08', 'DS-01']
P60709	C	363	D	E	FALSE	-12	3	3	['DS-14', 'DS-05', 'DS-12']
Q14011	C	88	N	R	FALSE	-84	3	3	['DS-14', 'DS-13', 'DS-12']
P53999	C	126	K	L	FALSE	-1	3	3	['DS-14', 'DS-13', 'DS-12']
P05787	C	21	S	S	FALSE	-462	3	3	['DS-14', 'DS-16', 'DS-02']
P05787	C	36	S	S	FALSE	-447	3	3	['DS-14', 'DS-16', 'DS-03']
P05787	C	59	G	M	FALSE	-424	3	3	['DS-14', 'DS-13', 'DS-12']
P05787	C	55	G	G	FALSE	-428	3	3	['DS-14', 'DS-13', 'DS-12']
P05787	C	24	S	Y	FALSE	-459	3	3	['DS-14', 'DS-02', 'DS-13']
P05787	C	69	N	Q	FALSE	-414	3	3	['DS-14', 'DS-13', 'DS-12']
P37802	C	41	D	V	FALSE	-158	3	3	['DS-05', 'DS-13', 'DS-12']
P04908	C	66	L	A	FALSE	-64	3	3	['DS-05', 'DS-13', 'DS-01']
P30086	C	65	T	L	FALSE	53	3	3	['DS-19', 'DS-13', 'DS-06']
P30086	C	59	D	S	FALSE	47	3	3	['DS-05', 'DS-08', 'DS-13']
P30086	C	30	A	G	FALSE	18	3	3	['DS-06', 'DS-12', 'DS-04']
P62280	C	51	I	E	FALSE	-107	3	3	['DS-16', 'DS-19', 'DS-01']
P62280	C	22	R	V	FALSE	-136	3	3	['DS-14', 'DS-06', 'DS-03']
P62280	C	37	Y	K	FALSE	-121	3	3	['DS-05', 'DS-13', 'DS-03']
P62280	C	49	E	A	FALSE	-109	3	3	['DS-05', 'DS-13', 'DS-03']
P22626	C	68	T	F	FALSE	-285	3	3	['DS-14', 'DS-05', 'DS-12']
P22626	C	87	D	G	FALSE	-266	3	3	['DS-05', 'DS-13', 'DS-12']
P52566	C	61	D	P	FALSE	-140	3	3	['DS-05', 'DS-13', 'DS-01']
P62917	C	51	D	P	FALSE	-206	3	3	['DS-05', 'DS-01', 'DS-12']
P63261	C	67	L	K	FALSE	-308	3	3	['DS-16', 'DS-19', 'DS-05']
P63261	C	106	T	E	FALSE	-269	3	3	['DS-05', 'DS-13', 'DS-01']
Q9UKY7	C	97	G	L	FALSE	-161	3	3	['DS-14', 'DS-13', 'DS-03']
P11142	C	80	D	A	FALSE	-566	3	3	['DS-08', 'DS-13', 'DS-12']
P11142	C	86	D	M	FALSE	-560	3	3	['DS-08', 'DS-13', 'DS-12']
P11142	C	57	N	Q	FALSE	-589	3	3	['DS-14', 'DS-13', 'DS-12']
P00558	C	48	K	F	FALSE	-369	3	3	['DS-08', 'DS-19', 'DS-13']
P00558	C	41	K	A	FALSE	-376	3	3	['DS-18', 'DS-01', 'DS-03']
O60749	C	36	E	S	FALSE	-483	3	3	['DS-14', 'DS-12', 'DS-04']
P63244	C	66	V	S	FALSE	-251	3	3	['DS-05', 'DS-16', 'DS-01']
Q01130	C	42	D	V	FALSE	-179	3	3	['DS-05', 'DS-13', 'DS-12']
Q01130	C	48	D	R	FALSE	-173	3	3	['DS-05', 'DS-13', 'DS-12']
P37108	C	42	K	K	FALSE	-94	3	3	['DS-13', 'DS-12', 'DS-01']
P16403	C	27	K	A	FALSE	-186	3	3	['DS-14', 'DS-08', 'DS-03']
P51149	C	39	A	T	FALSE	-168	3	3	['DS-08', 'DS-01', 'DS-12']
Q9H299	C	77	F	V	FALSE	-16	3	3	['DS-14', 'DS-16', 'DS-01']
Q9H299	C	47	R	D	FALSE	-46	3	3	['DS-14', 'DS-13', 'DS-01']
P04083	C	26	K	S	TRUE	0	3	3	['DS-05', 'DS-01', 'DS-03']
P00441	C	53	D	N	FALSE	-101	3	3	['DS-05', 'DS-13', 'DS-12']
Q00688	C	86	K	N	FALSE	-138	3	3	['DS-16', 'DS-08', 'DS-03']
Q99497	C	49	D	V	FALSE	-140	3	3	['DS-05', 'DS-08', 'DS-13']
Q99497	C	55	D	A	FALSE	-134	3	3	['DS-05', 'DS-08', 'DS-13']
Q99497	C	34	T	V	FALSE	-155	3	3	['DS-14', 'DS-13', 'DS-12']
Q99497	C	39	A	G	FALSE	-150	3	3	['DS-14', 'DS-13', 'DS-12']
P62841	C	43	R	R	FALSE	-102	3	3	['DS-16', 'DS-13', 'DS-03']
P62841	C	44	R	L	FALSE	-101	3	3	['DS-16', 'DS-13', 'DS-12']
P09651	C	78	K	V	FALSE	-294	3	3	['DS-14', 'DS-03', 'DS-12']
P09651	C	157	D	S	FALSE	-215	3	3	['DS-05', 'DS-13', 'DS-12']
P62979	C	120	E	C	FALSE	-36	3	3	['DS-13', 'DS-03', 'DS-15']
P62979	C	155	D	K	FALSE	-1	3	3	['DS-13', 'DS-03', 'DS-01']
P59998	C	51	V	T	FALSE	-117	3	3	['DS-16', 'DS-19', 'DS-01']
P38159	C	53	F	V	FALSE	-338	3	3	['DS-19', 'DS-13', 'DS-01']
P38159	C	68	D	M	FALSE	-323	3	3	['DS-05', 'DS-13', 'DS-12']
Q9NZT1	C	77	R	A	FALSE	-69	3	3	['DS-05', 'DS-13', 'DS-04']
P04075	C	29	G	I	FALSE	-335	3	3	['DS-05', 'DS-08', 'DS-13']
P04075	C	30	I	L	FALSE	-334	3	3	['DS-05', 'DS-08', 'DS-12']
P04075	C	90	D	G	FALSE	-274	3	3	['DS-05', 'DS-08', 'DS-13']
P04075	C	27	G	K	FALSE	-337	3	3	['DS-08', 'DS-13', 'DS-12']
P04075	C	58	F	Y	FALSE	-306	3	3	['DS-08', 'DS-01', 'DS-03']
P04075	C	45	Q	S	FALSE	-319	3	3	['DS-14', 'DS-05', 'DS-13']
P04075	C	65	T	A	FALSE	-299	3	3	['DS-05', 'DS-13', 'DS-01']
P27824	C	50	T	A	FALSE	-542	3	3	['DS-14', 'DS-13', 'DS-12']
P27824	C	61	K	A	FALSE	-531	3	3	['DS-13', 'DS-12', 'DS-04']
P27824	C	60	Y	K	FALSE	-532	3	3	['DS-01', 'DS-03', 'DS-04']
P51991	C	27	D	P	FALSE	-351	3	3	['DS-13', 'DS-12', 'DS-01']
P23528	C	72	V	K	FALSE	-94	3	3	['DS-16', 'DS-19', 'DS-01']
P23528	C	71	F	V	FALSE	-95	3	3	['DS-14', 'DS-19', 'DS-01']
P23528	C	35	A	V	FALSE	-131	3	3	['DS-08', 'DS-13', 'DS-03']
P23528	C	33	K	K	FALSE	-133	3	3	['DS-08', 'DS-03', 'DS-18']
Q09666	C	40	N	S	FALSE	-5850	3	3	['DS-14', 'DS-13', 'DS-12']
P08758	C	47	N	A	FALSE	-273	3	3	['DS-14', 'DS-13', 'DS-12']
P58876	C	58	K	A	FALSE	-68	3	3	['DS-03', 'DS-01', 'DS-12']
P46779	C	36	N	S	FALSE	-101	3	3	['DS-14', 'DS-13', 'DS-12']
P30041	C	38	S	H	FALSE	-186	3	3	['DS-14', 'DS-19', 'DS-13']
P30041	C	30	G	D	FALSE	-194	3	3	['DS-14', 'DS-13', 'DS-12']
P30041	C	28	F	L	FALSE	-196	3	3	['DS-05', 'DS-13', 'DS-03']
P30041	C	123	D	E	FALSE	-101	3	3	['DS-05', 'DS-13', 'DS-12']
P30041	C	27	D	F	FALSE	-197	3	3	['DS-05', 'DS-13', 'DS-12']
P39019	C	41	K	H	FALSE	-104	3	3	['DS-03', 'DS-13', 'DS-12']
P39019	C	65	Y	L	FALSE	-80	3	3	['DS-05', 'DS-13', 'DS-03']
P10809	C	76	D	G	FALSE	-497	3	3	['DS-14', 'DS-13', 'DS-12']
P10809	C	54	T	M	FALSE	-519	3	3	['DS-14', 'DS-13', 'DS-12']
P10809	C	56	G	P	FALSE	-517	3	3	['DS-14', 'DS-13', 'DS-12']
P10809	C	66	Q	S	FALSE	-507	3	3	['DS-14', 'DS-13', 'DS-12']
Q06830	C	31	L	S	FALSE	-168	3	3	['DS-05', 'DS-19', 'DS-03']
P32119	C	30	L	S	FALSE	-168	3	3	['DS-05', 'DS-19', 'DS-03']
P14927	C	35	D	D	FALSE	-76	3	3	['DS-05', 'DS-13', 'DS-12']
P62081	C	92	V	V	FALSE	-102	3	3	['DS-16', 'DS-19', 'DS-01']
P42765	C	25	K	D	FALSE	-372	3	3	['DS-14', 'DS-13', 'DS-12']
Q13838	C	40	V	S	FALSE	-388	3	3	['DS-16', 'DS-01', 'DS-04']
Q13838	C	62	D	C	FALSE	-366	3	3	['DS-08', 'DS-13', 'DS-12']
Q13838	C	58	R	A	FALSE	-370	3	3	['DS-03', 'DS-13', 'DS-12']
Q13838	C	43	H	S	FALSE	-385	3	3	['DS-05', 'DS-03', 'DS-04']
Q99623	C	33	A	Y	FALSE	-266	3	3	['DS-14', 'DS-13', 'DS-12']
P39687	C	55	T	S	FALSE	-194	3	3	['DS-14', 'DS-13', 'DS-04']
P07339	C	52	V	S	FALSE	-12	3	3	['DS-14', 'DS-13', 'DS-12']
P78371	C	62	M	V	FALSE	-473	3	3	['DS-14', 'DS-13', 'DS-12']
P78371	C	65	N	D	FALSE	-470	3	3	['DS-14', 'DS-13', 'DS-12']
P78371	C	58	D	A	FALSE	-477	3	3	['DS-05', 'DS-13', 'DS-12']
P14174	C	40	V	H	FALSE	-75	3	3	['DS-05', 'DS-16', 'DS-13']
P62937	C	35	N	F	FALSE	-130	3	3	['DS-14', 'DS-13', 'DS-12']
O75390	C	59	V	V	FALSE	-407	3	3	['DS-05', 'DS-19', 'DS-01']
P08708	C	38	I	A	FALSE	-97	3	3	['DS-16', 'DS-19', 'DS-01']
Q16864	C	36	F	L	FALSE	-83	3	3	['DS-14', 'DS-08', 'DS-13']
P41567	C	39	N	G	FALSE	-74	3	3	['DS-14', 'DS-13', 'DS-12']
P06744	C	90	I	N	FALSE	-468	3	3	['DS-16', 'DS-19', 'DS-01']
P06744	C	33	N	K	FALSE	-525	3	3	['DS-14', 'DS-13', 'DS-12']
Q9P0L0	C	18	D	P	FALSE	-231	3	3	['DS-19', 'DS-03', 'DS-15']
P08238	C	86	L	V	FALSE	-638	3	3	['DS-19', 'DS-13', 'DS-01']
P08865	C	61	A	A	FALSE	-234	3	3	['DS-14', 'DS-05', 'DS-13']
P08865	C	239	T	A	FALSE	-56	3	3	['DS-05', 'DS-13', 'DS-01']
P61313	C	24	R	V	FALSE	-180	3	3	['DS-14', 'DS-13', 'DS-12']
P61088	C	44	D	S	FALSE	-108	3	3	['DS-05', 'DS-13', 'DS-12']
Q9BPX5	C	45	D	G	FALSE	-108	3	3	['DS-05', 'DS-13', 'DS-01']
P38117	C	26	R	T	FALSE	-229	3	3	['DS-14', 'DS-13', 'DS-12']
P38117	C	25	D	R	FALSE	-230	3	3	['DS-05', 'DS-13', 'DS-12']
P38117	C	36	H	S	FALSE	-219	3	3	['DS-05', 'DS-13', 'DS-12']
P60903	C	41	G	F	FALSE	-56	3	3	['DS-14', 'DS-13', 'DS-12']
P60903	C	22	D	K	FALSE	-75	3	3	['DS-14', 'DS-13', 'DS-12']
P07108	C	85	Y	G	FALSE	-2	3	3	['DS-14', 'DS-13', 'DS-12']
P07108	C	86	G	I	FALSE	-1	3	3	['DS-14', 'DS-13', 'DS-12']
O95182	C	100	P	I	FALSE	-13	3	3	['DS-19', 'DS-13', 'DS-15']
Q8IUE6	C	76	K	T	FALSE	-54	3	3	['DS-16', 'DS-01', 'DS-03']
P62269	C	31	T	A	FALSE	-121	3	3	['DS-14', 'DS-05', 'DS-13']
P62269	C	37	G	R	FALSE	-115	3	3	['DS-14', 'DS-13', 'DS-12']
P62269	C	38	R	R	FALSE	-114	3	3	['DS-05', 'DS-13', 'DS-12']
P05387	C	48	G	K	FALSE	-67	3	3	['DS-14', 'DS-08', 'DS-12']
P05387	C	36	D	D	FALSE	-79	3	3	['DS-14', 'DS-05', 'DS-13']
P05387	C	50	N	I	FALSE	-65	3	3	['DS-14', 'DS-13', 'DS-12']
P05387	C	35	D	D	FALSE	-80	3	3	['DS-14', 'DS-05', 'DS-13']
P61604	C	66	K	V	FALSE	-36	3	3	['DS-14', 'DS-03', 'DS-15']
P61604	C	53	S	K	FALSE	-49	3	3	['DS-19', 'DS-13', 'DS-03']
P61604	C	30	G	I	FALSE	-72	3	3	['DS-14', 'DS-05', 'DS-13']
P42766	C	89	R	A	FALSE	-34	3	3	['DS-16', 'DS-13', 'DS-01']
P0C0S5	C	126	K	T	FALSE	-2	3	3	['DS-13', 'DS-03', 'DS-15']
P0A7R9	C	43	G	W	FALSE	-86	3	3	['DS-39', 'DS-46', 'DS-37']
P0A7W1	C	41	D	G	FALSE	-126	3	3	['DS-43', 'DS-49', 'DS-37']
P0A9Y6	C	33	F	S	FALSE	-36	3	3	['DS-41', 'DS-42', 'DS-49']
Q2M7R5	C	58	R	R	FALSE	-11	3	3	['DS-36', 'DS-40', 'DS-49']
P60438	C	159	K	K	FALSE	-50	3	3	['DS-42', 'DS-49', 'DS-37']
P0A7W7	C	97	A	G	FALSE	-33	3	3	['DS-36', 'DS-49', 'DS-37']
P0AAU7	C	38	K	R	FALSE	-59	3	3	['DS-44', 'DS-40', 'DS-49']
P0A8A0	C	42	D	P	FALSE	-204	3	3	['DS-43', 'DS-42', 'DS-49']
P0A6F9	C	34	K	S	FALSE	-63	3	3	['DS-39', 'DS-42', 'DS-36']
P0AA25	C	53	K	L	FALSE	-56	3	3	['DS-41', 'DS-38', 'DS-36']
P0AG55	C	160	K	G	FALSE	-17	3	3	['DS-46', 'DS-40', 'DS-37']
P0ACE7	C	59	E	Q	FALSE	-60	3	3	['DS-41', 'DS-36', 'DS-49']
P0A7J3	C	98	E	F	FALSE	-67	3	3	['DS-39', 'DS-40', 'DS-37']
P0CG47	C	95	P	S	FALSE	19	3	3	['DS-13', 'DS-03', 'DS-15']
P0CG47	C	78	Q	I	FALSE	2	3	3	['DS-14', 'DS-13', 'DS-03']
P0CG47	C	151	G	G	FALSE	-1	3	3	['DS-05', 'DS-13', 'DS-01']
P0CG47	C	69	L	V	FALSE	-7	3	3	['DS-05', 'DS-03', 'DS-12']
Q9H492	C	120	G	F	TRUE	0	3	3	['DS-08', 'DS-19', 'DS-15']
Q9BVK6	C	91	D	P	FALSE	-144	3	3	['DS-05', 'DS-13', 'DS-12']
P02812	C	359	A	R	TRUE	0	3	3	['DS-01', 'DS-03', 'DS-15']
P63173	C	55	K	L	FALSE	-15	3	3	['DS-13', 'DS-03', 'DS-15']
P63173	C	19	D	A	FALSE	-51	3	3	['DS-14', 'DS-13', 'DS-12']
P30046	C	113	T	V	FALSE	-5	3	3	['DS-05', 'DS-08', 'DS-01']
P62906	C	64	S	V	FALSE	-153	3	3	['DS-14', 'DS-19', 'DS-12']
O75368	C	112	Q	Q	FALSE	-2	3	3	['DS-14', 'DS-08', 'DS-15']
P25398	C	43	D	K	FALSE	-89	3	3	['DS-14', 'DS-05', 'DS-13']
Q15836	C	63	S	A	FALSE	-37	3	3	['DS-05', 'DS-08', 'DS-06']
P62829	C	59	D	M	FALSE	-81	3	3	['DS-05', 'DS-13', 'DS-15']
P62942	C	67	M	S	FALSE	-41	3	3	['DS-14', 'DS-05', 'DS-13']
Q9NRP0	C	26	H	M	FALSE	-123	3	3	['DS-14', 'DS-13', 'DS-12']
Q9NRP0	C	29	S	A	FALSE	-120	3	3	['DS-14', 'DS-13', 'DS-12']
P49773	C	24	R	K	FALSE	-102	3	3	['DS-05', 'DS-03', 'DS-04']
Q14019	C	52	C	T	FALSE	-90	3	3	['DS-05', 'DS-01', 'DS-15']
P22392	C	49	K	Q	FALSE	-103	3	3	['DS-14', 'DS-13', 'DS-12']
P22392	C	50	Q	H	FALSE	-102	3	3	['DS-14', 'DS-13', 'DS-12']
P22392	C	47	H	L	FALSE	-105	3	3	['DS-14', 'DS-13', 'DS-12']
P14678	C	44	D	C	FALSE	-196	3	3	['DS-05', 'DS-13', 'DS-12']
Q04917	C	46	S	V	FALSE	-200	3	3	['DS-08', 'DS-13', 'DS-12']
Q04917	C	73	D	G	FALSE	-173	3	3	['DS-05', 'DS-08', 'DS-12']
Q04917	C	60	W	R	FALSE	-186	3	3	['DS-08', 'DS-13', 'DS-03']
O14737	C	23	D	P	FALSE	-102	3	3	['DS-14', 'DS-13', 'DS-12']
P12236	C	40	H	A	FALSE	-258	3	3	['DS-14', 'DS-13', 'DS-12']
P12236	C	43	K	Q	FALSE	-255	3	3	['DS-14', 'DS-13', 'DS-12']
P12236	C	35	L	L	FALSE	-263	3	3	['DS-14', 'DS-13', 'DS-12']
P12236	C	33	K	L	FALSE	-265	3	3	['DS-14', 'DS-13', 'DS-12']
P63027	C	68	D	A	FALSE	-48	3	3	['DS-08', 'DS-19', 'DS-03']
Q9NP97	C	35	D	N	FALSE	-61	3	3	['DS-14', 'DS-13', 'DS-12']
O43768	C	44	L	G	FALSE	-77	3	3	['DS-08', 'DS-03', 'DS-04']
O43768	C	57	R	L	FALSE	-64	3	3	['DS-08', 'DS-03', 'DS-04']
O43768	C	71	N	M	FALSE	-50	3	3	['DS-14', 'DS-08', 'DS-13']
O43768	C	93	T	G	FALSE	-28	3	3	['DS-14', 'DS-13', 'DS-04']
O43768	C	112	T	S	FALSE	-9	3	3	['DS-05', 'DS-13', 'DS-04']
Q15388	C	31	D	P	FALSE	-114	3	3	['DS-05', 'DS-13', 'DS-12']
Q9UKX7	C	63	G	L	FALSE	-405	3	3	['DS-14', 'DS-12', 'DS-15']
P84098	C	36	N	S	FALSE	-160	3	3	['DS-14', 'DS-13', 'DS-12']
P23396	C	32	D	G	FALSE	-211	3	3	['DS-05', 'DS-13', 'DS-12']
P56211	C	109	K	L	FALSE	-3	3	3	['DS-14', 'DS-08', 'DS-13']
P22307	C	465	D	G	FALSE	-82	3	3	['DS-14', 'DS-13', 'DS-01']
O95292	C	45	K	T	FALSE	-198	3	3	['DS-19', 'DS-13', 'DS-03']
P37840	C	53	A	T	FALSE	-87	3	3	['DS-08', 'DS-19', 'DS-01']
P0DP23	C	23	D	G	FALSE	-126	3	3	['DS-19', 'DS-13', 'DS-12']
P0DP23	C	89	A	F	FALSE	-60	3	3	['DS-08', 'DS-12', 'DS-04']
P0DP23	C	31	K	E	FALSE	-118	3	3	['DS-05', 'DS-13', 'DS-03']
P0DP23	C	91	R	V	FALSE	-58	3	3	['DS-03', 'DS-12', 'DS-04']
P0DP23	C	77	M	K	FALSE	-72	3	3	['DS-03', 'DS-01', 'DS-12']
P14625	C	62	N	A	FALSE	-741	3	3	['DS-08', 'DS-13', 'DS-01']
P18669	C	57	T	S	FALSE	-197	3	3	['DS-14', 'DS-05', 'DS-13']
P18669	C	39	K	R	FALSE	-215	3	3	['DS-13', 'DS-12', 'DS-01']
P18669	C	45	L	R	FALSE	-209	3	3	['DS-05', 'DS-13', 'DS-03']
O43865	C	36	K	A	FALSE	-494	3	3	['DS-19', 'DS-13', 'DS-12']
Q9H9B4	C	33	D	P	FALSE	-289	3	3	['DS-03', 'DS-13', 'DS-12']
P09211	C	42	G	S	FALSE	-168	3	3	['DS-05', 'DS-13', 'DS-01']
Q14103	C	168	D	P	FALSE	-187	3	3	['DS-05', 'DS-13', 'DS-12']
P29966	C	26	S	S	FALSE	-306	3	3	['DS-19', 'DS-13', 'DS-12']
P29966	C	25	A	S	FALSE	-307	3	3	['DS-19', 'DS-13', 'DS-12']
P29966	C	57	E	L	FALSE	-275	3	3	['DS-08', 'DS-13', 'DS-12']
P29966	C	30	K	A	FALSE	-302	3	3	['DS-14', 'DS-13', 'DS-12']
P29966	C	32	N	G	FALSE	-300	3	3	['DS-14', 'DS-13', 'DS-12']
P29966	C	36	N	G	FALSE	-296	3	3	['DS-14', 'DS-13', 'DS-12']
P29966	C	33	G	Q	FALSE	-299	3	3	['DS-14', 'DS-13', 'DS-12']
P09104	C	40	S	T	FALSE	-394	3	3	['DS-08', 'DS-13', 'DS-12']
P40123	C	31	N	C	FALSE	-446	3	3	['DS-14', 'DS-13', 'DS-12']
P62316	C	34	Q	S	FALSE	-84	3	3	['DS-05', 'DS-03', 'DS-04']
A0A0B4J2D5	C	152	D	C	FALSE	-116	3	3	['DS-08', 'DS-19', 'DS-13']
P11177	C	55	L	L	FALSE	-304	3	3	['DS-06', 'DS-13', 'DS-04']
P62837	C	16	D	P	FALSE	-131	3	3	['DS-14', 'DS-13', 'DS-12']
P05141	C	40	H	A	FALSE	-258	3	3	['DS-14', 'DS-13', 'DS-12']
P05141	C	33	K	L	FALSE	-265	3	3	['DS-14', 'DS-03', 'DS-12']
P05141	C	48	D	K	FALSE	-250	3	3	['DS-05', 'DS-13', 'DS-12']
Q9P1F3	C	23	D	G	FALSE	-58	3	3	['DS-14', 'DS-13', 'DS-12']
Q9P1F3	C	36	D	D	FALSE	-45	3	3	['DS-14', 'DS-13', 'DS-12']
Q9HB71	C	27	D	A	FALSE	-201	3	3	['DS-05', 'DS-13', 'DS-12']
P61970	C	124	H	N	FALSE	-3	3	3	['DS-14', 'DS-13', 'DS-12']
P45985	C	45	K	L	FALSE	-354	3	3	['DS-08', 'DS-19', 'DS-04']
P45985	C	47	N	F	FALSE	-352	3	3	['DS-08', 'DS-19', 'DS-04']
P81605	C	98	A	V	FALSE	-11	3	3	['DS-05', 'DS-13', 'DS-12']
P81605	C	100	H	D	FALSE	-9	3	3	['DS-05', 'DS-12', 'DS-04']
P00367	C	113	N	H	FALSE	-445	3	3	['DS-14', 'DS-19', 'DS-12']
P00367	C	90	R	T	FALSE	-468	3	3	['DS-14', 'DS-13', 'DS-12']
P00367	C	103	R	G	FALSE	-455	3	3	['DS-14', 'DS-03', 'DS-12']
P00367	C	88	D	L	FALSE	-470	3	3	['DS-14', 'DS-13', 'DS-12']
Q9UNZ2	C	70	N	R	FALSE	-300	3	3	['DS-14', 'DS-13', 'DS-12']
Q9UNZ2	C	48	E	D	FALSE	-322	3	3	['DS-14', 'DS-13', 'DS-12']
Q9UNZ2	C	49	D	I	FALSE	-321	3	3	['DS-14', 'DS-13', 'DS-12']
Q13526	C	40	N	S	FALSE	-123	3	3	['DS-13', 'DS-12', 'DS-01']
Q13526	C	47	N	G	FALSE	-116	3	3	['DS-13', 'DS-12', 'DS-04']
O14979	C	219	D	P	FALSE	-201	3	3	['DS-05', 'DS-13', 'DS-12']
P17174	C	44	D	D	FALSE	-369	3	3	['DS-05', 'DS-08', 'DS-13']
P61077	C	52	L	T	FALSE	-95	3	3	['DS-14', 'DS-05', 'DS-19']
P0CG49	C	73	L	R	FALSE	-3	3	3	['DS-20', 'DS-21', 'DS-23']
P41236	C	53	L	A	FALSE	-152	3	3	['DS-14', 'DS-08', 'DS-13']
Q96C19	C	52	D	C	FALSE	-188	3	3	['DS-08', 'DS-13', 'DS-01']
O75533	C	53	G	Y	FALSE	-1251	3	3	['DS-14', 'DS-08', 'DS-13']
P60896	C	64	G	Y	FALSE	-6	3	3	['DS-14', 'DS-12', 'DS-04']
P06865	C	77	S	W	FALSE	-11	3	3	['DS-14', 'DS-13', 'DS-12']
P82979	C	92	K	I	FALSE	-118	3	3	['DS-05', 'DS-08', 'DS-03']
P82979	C	99	Q	T	FALSE	-111	3	3	['DS-05', 'DS-08', 'DS-01']
Q01518	C	29	R	G	FALSE	-446	3	3	['DS-14', 'DS-13', 'DS-12']
Q01518	C	33	D	S	FALSE	-442	3	3	['DS-14', 'DS-13', 'DS-12']
P15121	C	44	D	C	FALSE	-272	3	3	['DS-08', 'DS-13', 'DS-01']
P22234	C	33	L	Q	FALSE	-392	3	3	['DS-14', 'DS-05', 'DS-13']
P22234	C	37	D	Q	FALSE	-388	3	3	['DS-05', 'DS-13', 'DS-12']
P49407	C	35	D	P	FALSE	-383	3	3	['DS-08', 'DS-01', 'DS-12']
P35659	C	65	R	L	FALSE	-310	3	3	['DS-05', 'DS-08', 'DS-03']
P35637	C	76	G	S	FALSE	-450	3	3	['DS-14', 'DS-13', 'DS-12']
P35637	C	82	G	S	FALSE	-444	3	3	['DS-14', 'DS-13', 'DS-12']
P43487	C	55	L	F	FALSE	-146	3	3	['DS-05', 'DS-08', 'DS-04']
P43487	C	62	N	D	FALSE	-139	3	3	['DS-14', 'DS-12', 'DS-04']
P47755	C	89	D	P	FALSE	-197	3	3	['DS-05', 'DS-08', 'DS-13']
P23381	C	61	D	C	FALSE	-410	3	3	['DS-08', 'DS-13', 'DS-12']
P05388	C	22	D	D	FALSE	-295	3	3	['DS-05', 'DS-13', 'DS-12']
P04004	C	356	I	S	FALSE	-42	3	3	['DS-14', 'DS-13', 'DS-12']
P04004	C	476	G	H	FALSE	-2	3	3	['DS-14', 'DS-13', 'DS-12']
Q15181	C	34	D	I	FALSE	-255	3	3	['DS-05', 'DS-13', 'DS-12']
P36896	C	136	F	L	FALSE	-369	3	3	['DS-14', 'DS-13', 'DS-12']
P52788	C	70	L	L	FALSE	-296	3	3	['DS-14', 'DS-08', 'DS-13']
P31939	C	49	R	D	FALSE	-543	3	3	['DS-14', 'DS-13', 'DS-12']
P31939	C	50	D	V	FALSE	-542	3	3	['DS-14', 'DS-13', 'DS-12']
Q13424	C	48	D	P	FALSE	-457	3	3	['DS-08', 'DS-13', 'DS-12']
P69783	C	65	D	G	FALSE	-104	3	3	['DS-41', 'DS-43', 'DS-36']
P69783	C	49	D	G	FALSE	-120	3	3	['DS-41', 'DS-43', 'DS-42']
P0ABD8	C	48	Y	A	FALSE	-108	3	3	['DS-41', 'DS-38', 'DS-36']
P43304	C	42	A	A	FALSE	-685	3	3	['DS-14', 'DS-13', 'DS-12']
P13693	C	38	R	T	FALSE	-134	3	3	['DS-14', 'DS-13', 'DS-12']
O60828	C	36	D	P	FALSE	-229	3	3	['DS-05', 'DS-13', 'DS-12']
Q06323	C	30	G	S	FALSE	-219	3	3	['DS-14', 'DS-13', 'DS-12']
Q06323	C	50	N	E	FALSE	-199	3	3	['DS-14', 'DS-13', 'DS-12']
P12268	C	499	V	E	FALSE	-15	3	3	['DS-14', 'DS-13', 'DS-12']
P12268	C	498	Q	V	FALSE	-16	3	3	['DS-14', 'DS-13', 'DS-12']
P35221	C	42	T	N	FALSE	-864	3	3	['DS-14', 'DS-13', 'DS-12']
P35221	C	38	T	L	FALSE	-868	3	3	['DS-14', 'DS-13', 'DS-12']
P35221	C	34	T	Q	FALSE	-872	3	3	['DS-14', 'DS-13', 'DS-12']
O00584	C	50	K	I	FALSE	-206	3	3	['DS-13', 'DS-12', 'DS-04']
O75874	C	40	H	S	FALSE	-374	3	3	['DS-14', 'DS-13', 'DS-01']
P26599	C	40	N	G	FALSE	-517	3	3	['DS-14', 'DS-13', 'DS-12']
P07741	C	40	R	A	FALSE	-140	3	3	['DS-14', 'DS-03', 'DS-12']
P26641	C	44	N	R	FALSE	-393	3	3	['DS-14', 'DS-13', 'DS-12']
P26641	C	65	D	G	FALSE	-372	3	3	['DS-05', 'DS-13', 'DS-12']
Q9BRA2	C	30	Y	F	FALSE	-93	3	3	['DS-05', 'DS-03', 'DS-04']
Q9NZI8	C	36	K	S	FALSE	-541	3	3	['DS-14', 'DS-13', 'DS-12']
Q13501	C	25	F	C	FALSE	-415	3	3	['DS-14', 'DS-13', 'DS-12']
P29692	C	30	N	G	FALSE	-251	3	3	['DS-14', 'DS-13', 'DS-12']
O95070	C	56	G	D	FALSE	-237	3	3	['DS-14', 'DS-13', 'DS-12']
P50542	C	71	N	A	FALSE	-568	3	3	['DS-14', 'DS-05', 'DS-12']
P29373	C	26	N	V	FALSE	-112	3	3	['DS-14', 'DS-13', 'DS-12']
Q9NYL9	C	40	D	P	FALSE	-312	3	3	['DS-14', 'DS-05', 'DS-13']
O00161	C	49	K	E	FALSE	-162	3	3	['DS-14', 'DS-13', 'DS-12']
O14681	C	43	R	R	FALSE	-297	3	3	['DS-14', 'DS-13', 'DS-12']
O14681	C	44	R	A	FALSE	-296	3	3	['DS-14', 'DS-13', 'DS-12']
O14681	C	41	R	R	FALSE	-299	3	3	['DS-14', 'DS-13', 'DS-12']
O14681	C	42	R	R	FALSE	-298	3	3	['DS-14', 'DS-13', 'DS-12']
P68402	C	34	D	C	FALSE	-195	3	3	['DS-14', 'DS-13', 'DS-12']
P25685	C	57	D	P	FALSE	-283	3	3	['DS-05', 'DS-13', 'DS-12']
P50402	C	65	N	S	FALSE	-189	3	3	['DS-14', 'DS-05', 'DS-01']
Q96I25	C	81	D	P	FALSE	-320	3	3	['DS-05', 'DS-13', 'DS-12']
Q96NC0	C	50	R	H	FALSE	-149	3	3	['DS-14', 'DS-05', 'DS-13']
Q96NC0	C	49	L	R	FALSE	-150	3	3	['DS-05', 'DS-13', 'DS-04']
O00148	C	61	D	C	FALSE	-366	3	3	['DS-14', 'DS-13', 'DS-12']
Q00796	C	43	G	I	FALSE	-314	3	3	['DS-14', 'DS-13', 'DS-12']
O00515	C	51	N	G	FALSE	-466	3	3	['DS-14', 'DS-13', 'DS-12']
O43464	C	169	R	H	FALSE	36	3	3	['DS-14', 'DS-13', 'DS-12']
P09661	C	38	G	A	FALSE	-217	3	3	['DS-14', 'DS-13', 'DS-12']
Q96I24	C	40	N	N	FALSE	-532	3	3	['DS-14', 'DS-13', 'DS-12']
P43155	C	28	F	K	FALSE	-598	3	3	['DS-14', 'DS-13', 'DS-12']
Q9UK45	C	41	D	P	FALSE	-62	3	3	['DS-05', 'DS-13', 'DS-12']
Q9HDC9	C	110	D	V	FALSE	-306	3	3	['DS-14', 'DS-13', 'DS-12']
Q7Z434	C	275	S	D	FALSE	-265	3	3	['DS-14', 'DS-13', 'DS-12']
P61024	C	78	K	K	FALSE	-1	3	3	['DS-14', 'DS-13', 'DS-12']
P61289	C	80	D	G	FALSE	-174	3	3	['DS-05', 'DS-13', 'DS-12']
P61289	C	77	D	G	FALSE	-177	3	3	['DS-05', 'DS-13', 'DS-12']
Q9UBS4	C	60	D	P	FALSE	-298	3	3	['DS-05', 'DS-13', 'DS-12']
Q86WX3	C	48	R	N	FALSE	-88	3	3	['DS-05', 'DS-13', 'DS-12']
Q13242	C	61	D	P	FALSE	-160	3	3	['DS-05', 'DS-13', 'DS-12']
Q13283	C	53	D	A	FALSE	-413	3	3	['DS-05', 'DS-13', 'DS-12']
P52597	C	196	D	P	FALSE	-219	3	3	['DS-05', 'DS-13', 'DS-12']
Q9H3K6	C	30	R	C	FALSE	-56	3	3	['DS-03', 'DS-13', 'DS-12']
P04264	C	370	E	S	FALSE	-274	3	3	['DS-05', 'DS-13', 'DS-12']
Q9NZ01	C	53	D	P	FALSE	-255	3	3	['DS-05', 'DS-01', 'DS-12']
P0CE47	C	48	D	Q	FALSE	-346	3	3	['DS-43', 'DS-42', 'DS-37']
P0CE47	C	51	D	N	FALSE	-343	3	3	['DS-43', 'DS-42', 'DS-37']
P0CE47	C	43	A	A	FALSE	-351	3	3	['DS-39', 'DS-41', 'DS-42']
P0A6P9	C	62	K	G	FALSE	-370	3	3	['DS-39', 'DS-46', 'DS-42']
[truncated: 88,734 more rows]
